# Supplementary material for: Methylome-wide and meQTL analysis helps to distinguish treatment response from non-response and pathogenesis markers in schizophrenia
Source: Front Psychiatry. 2024 Mar 7;15:1297760. doi: 10.3389/fpsyt.2024.1297760 (PMC10954811; doi:10.3389/fpsyt.2024.1297760)
Supplement: Supplementary file 14 [file Table_1.xlsx]

## Sheet: S1
Table S1 Demographic details of study subjects participated in the study for methylation and meQTL analysis
Characteristic	Drug-naïve, N = 81	Nonresponder, N = 201	Responder, N = 201	p-value2
Gender				>0.9
Female	5 / 8 (63%)	10 / 20 (50%)	10 / 20 (50%)
Male	3 / 8 (38%)	10 / 20 (50%)	10 / 20 (50%)
Age (years)	26.3 (9.5)	37.5 (10.3)	37.8 (10.0)	0.02
Age of onset	26.3 (9.5)	22.3 (9.4)	24.0 (9.2)	0.6
Duration	0.0 (0.0)	15.1 (8.6)	13.8 (9.6)	<0.001
Family History				0.3
No	2 / 8 (25%)	12 / 20 (60%)	11 / 20 (55%)
Yes	6 / 8 (75%)	8 / 20 (40%)	9 / 20 (45%)
Genotyping
No	3 / 8 (38%)	3 / 20 (15%)	2 / 20 (10%)
Yes	5 / 8 (63%)	17 / 20 (85%)	18 / 20 (90%)
1n / N (%); Mean (SD) 2Fisher's exact test; Kruskal-Wallis rank sum test
