# Supplementary material for: Methylome-wide and meQTL analysis helps to distinguish treatment response from non-response and pathogenesis markers in schizophrenia
Source: Front Psychiatry. 2024 Mar 7;15:1297760. doi: 10.3389/fpsyt.2024.1297760 (PMC10954811; doi:10.3389/fpsyt.2024.1297760)
Supplement: Supplementary file 15 [file Table_2.xlsx]

## Sheet: Sheet1
Table S2: List of probes filtered out in the methylation and meQTL-analysis
Responder vs Nonresponder	Responder vs Drug naive	Non-responder vs Drug naive	MeQTL-analysis
cg09835024	cg09835024	cg09835024	1:109439680
cg12950382	cg12950382	cg12950382	1:110198788
cg25813447	cg25813447	cg25813447	1:110201112
cg07779434	cg07779434	cg07779434	1:110201667
cg12480843	cg12480843	cg12480843	1:110202904
cg00617867	cg00617867	cg00617867	1:110203240
cg08795713	cg08795713	cg08795713	1:110203911
cg24040570	cg24040570	cg24040570	1:110206675
cg19453472	cg19453472	cg19453472	1:110228436_CNV_GSTM1
cg00072839	cg00072839	cg00072839	1:110228505_CNV_GSTM1
cg25294651	cg25294651	cg25294651	1:110228615_CNV_GSTM1
cg09659208	cg15347924	cg09659208	1:110228695_CNV_GSTM1
cg15347924	cg14428027	cg15347924	1:110229315_CNV_GSTM1
cg14428027	cg02294730	cg14428027	1:110229436_CNV_GSTM1
cg02294730	cg23087653	cg02294730	1:110229816_CNV_GSTM1
cg23087653	cg13413387	cg23087653	1:110230105_CNV_GSTM1
cg00019576	cg16550477	cg13413387	1:110230206_CNV_GSTM1
cg13413387	cg27263894	cg16550477	1:110230206_CNV_GSTM1_ilmndup1
cg16550477	cg25964517	cg27263894	1:110230335_CNV_GSTM1
cg27263894	cg26012731	cg25964517	1:110230465_CNV_GSTM1
cg25964517	cg02690159	cg26012731	1:110230575_CNV_GSTM1
cg26012731	cg23283474	cg23283474	1:110230685_CNV_GSTM1
cg02690159	cg15545739	cg15545739	1:110230755_CNV_GSTM1
cg23283474	cg08374741	cg08374741	1:110231036_CNV_GSTM1
cg15545739	cg14491776	cg14491776	1:110231095_CNV_GSTM1
cg08374741	cg19605909	cg22471742	1:110231137
cg14491776	cg26053291	cg19605909	1:110231476_CNV_GSTM1
cg19605909	cg24034957	cg26053291	1:110231605_CNV_GSTM1
cg26053291	cg07277756	cg24034957	1:110231896_CNV_GSTM1
cg24034957	cg02624129	cg07277756	1:110231975_CNV_GSTM1
cg07277756	cg24212302	cg02624129	1:110232065_CNV_GSTM1
cg02624129	cg11206811	cg24212302	1:110232136_CNV_GSTM1
cg24212302	cg15979146	cg11206811	1:110232255_CNV_GSTM1
cg11206811	cg16354091	cg15979146	1:110232335_CNV_GSTM1
cg15979146	cg26196700	cg16354091	1:110232395_CNV_GSTM1
cg16354091	cg21604743	cg00075019	1:110232566_CNV_GSTM1
cg26196700	cg11843188	cg21604743	1:110232655_CNV_GSTM1
cg21604743	cg04686114	cg11843188	1:110232735_CNV_GSTM1
cg11843188	cg05803631	cg04686114	1:110232825_CNV_GSTM1
cg04686114	cg11014875	cg05803631	1:110232996_CNV_GSTM1
cg05803631	cg12936627	cg11014875	1:110233125_CNV_GSTM1
cg11014875	cg13168129	cg12936627	1:110233236_CNV_GSTM1
cg12936627	cg14108711	cg13168129	1:110233325_CNV_GSTM1
cg13168129	cg02842889	cg14108711	1:110233425_CNV_GSTM1
cg14108711	cg10603944	cg02842889	1:110233565_CNV_GSTM1
cg26802063	cg06523030	cg10603944	1:110233645_CNV_GSTM1
cg10766103	cg08482978	cg06523030	1:110233735_CNV_GSTM1
cg02842889	cg14277925	cg14277925	1:110233815_CNV_GSTM1
cg10603944	cg24536114	cg07159871	1:110233865_CNV_GSTM1
cg06523030	cg07048479	cg24536114	1:110233915_CNV_GSTM1
cg08482978	cg04371950	cg07048479	1:110233985_CNV_GSTM1
cg14277925	cg09369124	cg04371950	1:110234125_CNV_GSTM1
cg07159871	cg20716100	cg09369124	1:110234185_CNV_GSTM1
cg24536114	cg06611810	cg20716100	1:110234255_CNV_GSTM1
cg07048479	cg12201498	cg06611810	1:110234376_CNV_GSTM1
cg04371950	cg20923676	cg12201498	1:110234465_CNV_GSTM1
cg09369124	cg05059458	cg20923676	1:110234576_CNV_GSTM1
cg20716100	cg09192059	cg05059458	1:110234655_CNV_GSTM1
cg06611810	cg20326622	cg09192059	1:110234755_CNV_GSTM1
cg12201498	cg04381006	cg20326622	1:110234855_CNV_GSTM1
cg20923676	cg25542337	cg04381006	1:110235155_CNV_GSTM1
cg05059458	cg05292159	cg25542337	1:110235155_CNV_GSTM1_ilmndup1
cg09192059	cg23808931	cg05292159	1:110237356_CNV_GSTM1
cg20326622	cg06255741	cg24283027	1:110237465_CNV_GSTM1
cg04381006	cg13469346	cg06801994	1:110237546_CNV_GSTM1
cg25542337	cg00081141	cg06255741	1:110237605_CNV_GSTM1
cg05292159	cg19549465	cg13469346	1:110237706_CNV_GSTM1
cg23808931	cg14934792	cg00081141	1:110237816_CNV_GSTM1
cg24283027	cg10308137	cg19549465	1:110237876_CNV_GSTM1
cg06801994	cg22069441	cg14934792	1:110237876_CNV_GSTM1_ilmndup1
cg06255741	cg11012153	cg10308137	1:110237935_CNV_GSTM1
cg13469346	cg21852905	cg22069441	1:110238386_CNV_GSTM1
cg00081141	cg26200001	cg11012153	1:110238946_CNV_GSTM1
cg19549465	cg04836978	cg21852905	1:110239016_CNV_GSTM1
cg14934792	cg06895834	cg26200001	1:110239086_CNV_GSTM1
cg10308137	cg11271685	cg04836978	1:110239146_CNV_GSTM1
cg22069441	cg19758385	cg06895834	1:110239206_CNV_GSTM1
cg11012153	cg07561469	cg11271685	1:110239426_CNV_GSTM1
cg21852905	cg24911934	cg19758385	1:110239506_CNV_GSTM1
cg26200001	cg18898194	cg24911934	1:110239606_CNV_GSTM1
cg04836978	cg06334737	cg18898194	1:110239656_CNV_GSTM1
cg06895834	cg25268100	cg06334737	1:110239806_CNV_GSTM1
cg11271685	cg14313916	cg14313916	1:110239865_CNV_GSTM1
cg19758385	cg09538725	cg09538725	1:110240046_CNV_GSTM1
cg24911934	cg19844840	cg19844840	1:110240146_CNV_GSTM1
cg00885176	cg07757545	cg07757545	1:110240236_CNV_GSTM1
cg06334737	cg07309238	cg07309238	1:110240556_CNV_GSTM1
cg14313916	cg06911277	cg06911277	1:110240916_CNV_GSTM1
cg09538725	cg09655782	cg10203588	1:110240976_CNV_GSTM1
cg19844840	cg10203588	cg03590418	1:110241216_CNV_GSTM1
cg07757545	cg03590418	cg13320898	1:110241275_CNV_GSTM1
cg07309238	cg19974483	cg19974483	1:110241326_CNV_GSTM1
cg06911277	cg27019122	cg27019122	1:110241385_CNV_GSTM1
cg09655782	cg07918723	cg07918723	1:110243276_CNV_GSTM1
cg10203588	cg08818886	cg08818886	1:110243335_CNV_GSTM1
cg03590418	cg15060599	cg15060599	1:110245706_CNV_GSTM1
cg13320898	cg05258757	cg05258757	1:110245765_CNV_GSTM1
cg19974483	cg14667837	cg14667837	1:110246096_CNV_GSTM1
cg27019122	cg19412031	cg19412031	1:110246326_CNV_GSTM1
cg07918723	cg20393545	cg20393545	1:110246596_CNV_GSTM1
cg08818886	cg02017486	cg02017486	1:110246596_CNV_GSTM1_ilmndup1
cg15060599	cg21159768	cg21159768	1:110246736_CNV_GSTM1
cg05258757	cg15931205	cg15931205	1:110246876_CNV_GSTM1
cg14667837	cg17251423	cg17251423	1:110246976_CNV_GSTM1
cg19412031	cg21377260	cg21377260	1:110247406_CNV_GSTM1
cg20393545	cg11869186	cg11869186	1:110247456_CNV_GSTM1
cg02017486	cg22755816	cg22755816	1:110247536_CNV_GSTM1
cg21159768	cg18347423	cg18347423	1:110247726_CNV_GSTM1
cg15931205	cg25187648	cg25187648	1:110247785_CNV_GSTM1
cg17251423	cg11646485	cg11646485	1:110247976_CNV_GSTM1
cg21377260	cg25365565	cg25365565	1:110248035_CNV_GSTM1
cg11342130	cg22417589	cg22417589	1:110248035_CNV_GSTM1_ilmndup1
cg11869186	cg21494642	cg21494642	1:110248186_CNV_GSTM1
cg22755816	cg10881071	cg10881071	1:110248186_CNV_GSTM1_ilmndup1
cg18347423	cg16643840	cg16643840	1:110248245_CNV_GSTM1
cg25187648	cg16579372	cg16579372	1:110248406_CNV_GSTM1
cg11646485	cg11914256	cg11914256	1:110248465_CNV_GSTM1
cg25365565	cg20339553	cg20339553	1:110248696_CNV_GSTM1
cg22417589	cg17383024	cg17383024	1:110248886_CNV_GSTM1
cg21494642	cg10019095	cg10019095	1:110248945_CNV_GSTM1
cg10881071	cg00961446	cg00961446	1:110249226_CNV_GSTM1
cg16579372	cg02679294	cg20116804	1:110249306_CNV_GSTM1
cg11914256	cg08452671	cg02679294	1:110249586_CNV_GSTM1
cg20339553	cg24531568	cg08452671	1:110249666_CNV_GSTM1
cg17383024	cg19672384	cg24531568	1:110249716_CNV_GSTM1
cg10019095	cg09572067	cg19672384	1:110250026_CNV_GSTM1
cg00961446	cg22308926	cg09572067	1:110250026_CNV_GSTM1_ilmndup1
cg20116804	cg13440296	cg22308926	1:110250126_CNV_GSTM1
cg02679294	cg02285254	cg13440296	1:110250456_CNV_GSTM1
cg08452671	cg07145229	cg02285254	1:110250456_CNV_GSTM1_ilmndup1
cg24531568	cg11185978	cg07145229	1:110250586_CNV_GSTM1
cg19672384	cg27113548	cg11185978	1:110250676_CNV_GSTM1
cg09572067	cg20439892	cg27113548	1:110250766_CNV_GSTM1
cg22308926	cg13649383	cg20439892	1:110250826_CNV_GSTM1
cg13440296	cg07574710	cg13649383	1:110251116_CNV_GSTM1
cg02285254	cg15385397	cg07574710	1:110251996_CNV_GSTM1
cg11185978	cg10297165	cg15385397	1:110252055_CNV_GSTM1
cg27113548	cg00028598	cg11265516	1:110252055_CNV_GSTM1_ilmndup1
cg20439892	cg26262746	cg10297165	1:110252216_CNV_GSTM1
cg13649383	cg04056966	cg00028598	1:110252275_CNV_GSTM1
cg07574710	cg22249338	cg26262746	1:110252275_CNV_GSTM1_ilmndup1
cg15385397	cg17198762	cg04056966	1:110252406_CNV_GSTM1
cg11265516	cg08754095	cg22249338	1:110252406_CNV_GSTM1_ilmndup1
cg00028598	cg25748712	cg15737177	1:110252465_CNV_GSTM1
cg26262746	cg08323893	cg17198762	1:110252465_CNV_GSTM1_ilmndup1
cg04056966	cg06088084	cg08754095	1:110252856_CNV_GSTM1
cg22249338	cg04686264	cg06088084	1:110252856_CNV_GSTM1_ilmndup1
cg17198762	cg23039201	cg04686264	1:110252955_CNV_GSTM1
cg08754095	cg03370193	cg23039201	1:110253065_CNV_GSTM1
cg06088084	cg03673295	cg24071719	1:110256473
cg04686264	cg23774896	cg03370193	1:110257814
cg23039201	cg19704726	cg03673295	1:110258416
cg24071719	cg12708864	cg23774896	1:110280535
cg03370193	cg14236735	cg19704726	1:110280688
cg03673295	cg26424817	cg12708864	1:110280689
cg23774896	cg02461691	cg26424817	1:110283069
cg19704726	cg03946671	cg02461691	1:113457146
cg12708864	cg06754916	cg03946671	1:113464340
cg14236735	cg02671421	cg16569430	1:113470790
cg26424817	cg16246915	cg06754916	1:113476663
cg02461691	cg00358442	cg02671421	1:113482417
cg03946671	cg13289788	cg16246915	1:113482504
cg16569430	cg24999679	cg00358442	1:113491060
cg06754916	cg19790884	cg13289788	1:116523349
cg02671421	cg00795341	cg09705456	1:116528631
cg16246915	cg21187554	cg24999679	1:116534936
cg00358442	cg02890368	cg19790884	1:116536088
cg13289788	cg12578563	cg00795341	1:116536530
cg24999679	cg14022645	cg21187554	1:116548166
cg19790884	cg15244183	cg02890368	1:116553828
cg00795341	cg13182809	cg12578563	1:116558056
cg21187554	cg24534135	cg14022645	1:116560836
cg02890368	cg27077132	cg15244183	1:116565460
cg12578563	cg22776687	cg13182809	1:116574494
cg14022645	cg11890740	cg24534135	1:116580495
cg15244183	cg08999764	cg27077132	1:116581879
cg13182809	cg02537902	cg22013210	1:116582886
cg24534135	cg16931770	cg06879405	1:116594871
cg27077132	cg01451920	cg22776687	1:116603850
cg22013210	cg22697572	cg11890740	1:118227370
cg06879405	cg01370179	cg08999764	1:11855218
cg22776687	cg22988655	cg02537902	1:118933200
cg11890740	cg14445507	cg16931770	1:11907740
cg08999764	cg23463205	cg01451920	1:12638114
cg02537902	cg07507057	cg22697572	1:12638172
cg16931770	cg15538009	cg01370179	1:12641735
cg22697572	cg21674328	cg22988655	1:12642880
cg01370179	cg10282899	cg13798431	1:12647813
cg23279756	cg15646967	cg14445507	1:12648131
cg22988655	cg02243437	cg23463205	1:12649339
cg15432125	cg12236505	cg07507057	1:12649900
cg13798431	cg17310037	cg18139254	1:12650055
cg14445507	cg04433354	cg09120290	1:12650321
cg23463205	cg23663318	cg15538009	1:12656676
cg07507057	cg23241950	cg21674328	1:12658142
cg09120290	cg16978871	cg10282899	1:12660840
cg15538009	cg26835222	cg15646967	1:12660851
cg21674328	cg26617938	cg02243437	1:12663041
cg10282899	cg15906052	cg12236505	1:12664359
cg15646967	cg14328497	cg17310037	1:12667367
cg02243437	cg19606731	cg04433354	1:12669198
cg12236505	cg06748468	cg23663318	1:12670962
cg17310037	cg05937630	cg23241950	1:12675440
cg04433354	cg24145109	cg26489682	1:12676640
cg23663318	cg27213231	cg16978871	1:145030589
cg23241950	cg27412613	cg26835222	1:146658360
cg26489682	cg03751973	cg26617938	1:146670858
cg26835222	cg26193555	cg15906052	1:146676868
cg26617938	cg25117822	cg14328497	1:146683551
cg15906052	cg25074794	cg19606731	1:147231345
cg14328497	cg20485361	cg06748468	1:150789884
cg19606731	cg18024113	cg05937630	1:150806235
cg06748468	cg21454656	cg24145109	1:150837852
cg05937630	cg20327258	cg27213231	1:150838108
cg24145109	cg14435059	cg27412613	1:150840679
cg27213231	cg20015269	cg03751973	1:150849144
cg27412613	cg18050194	cg26193555	1:153796202
cg03751973	cg23521916	cg25117822	1:153941698-CT
cg26193555	cg14147184	cg25074794	1:1542721
cg25117822	cg14848772	cg20485361	1:156084831
cg25074794	cg08961258	cg05996795	1:156100529
cg20485361	cg21829634	cg18024113	1:156104748
cg18024113	cg02758706	cg21454656	1:156105002
cg09731958	cg09294347	cg20327258	1:156105743
cg20327258	cg10955958	cg14435059	1:156105833
cg14435059	cg06302025	cg20015269	1:156107472
cg20015269	cg24751934	cg18050194	1:156108399
cg18050194	cg14427437	cg23521916	1:156114922
cg23521916	cg16491185	cg14147184	1:156114970
cg14147184	cg16955823	cg08961258	1:156114977
cg14848772	cg07061914	cg21829634	1:156115166
cg08961258	cg23712522	cg02758706	1:156130651
cg21829634	cg20335590	cg09294347	1:156130724
cg02758706	cg23028436	cg10955958	1:156130775
cg09294347	cg00871578	cg06302025	1:156134481
cg10955958	cg12943255	cg24751934	1:156134500
cg06302025	cg13162692	cg14427437	1:156134894
cg24751934	cg20593599	cg16491185	1:156134955
cg14427437	cg08614659	cg16955823	1:156135006
cg16491185	cg07381502	cg07061914	1:156135208
cg16955823	cg12546355	cg12706964	1:156135253
cg07061914	cg11617965	cg23712522	1:156135942
cg12706964	cg14511665	cg20335590	1:156136080
cg23712522	cg00992586	cg00871578	1:156136081
cg20335590	cg27036730	cg12943255	1:156136083
cg23028436	cg18170879	cg13162692	1:156136106
cg00871578	cg00974107	cg20593599	1:156136117
cg12943255	cg02075877	cg08614659	1:156136438
cg13162692	cg00401101	cg07381502	1:156136925
cg20593599	cg11418303	cg12546355	1:156136976
cg08614659	cg05557027	cg11617965	1:156137140
cg07381502	cg02562602	cg14511665	1:156138488
cg12546355	cg13236475	cg00992586	1:156810888
cg11617965	cg21610164	cg27036730	1:158224461
cg14511665	cg24372299	cg18170879	1:158549106
cg00992586	cg01238044	cg00974107	1:158651421
cg27036730	cg26890920	cg02075877	1:159174749-C-T
cg18170879	cg20827882	cg00401101	1:159175495-G-A
cg00974107	cg09456389	cg26838691	1:159175540-TC
cg02075877	cg06034437	cg11418303	1:159175617-AG
cg00401101	cg06480695	cg05557027	1:159175831-CT
cg26838691	cg17856536	cg02562602	1:159175832-G-A
cg11418303	cg25941274	cg13236475	1:159175943-G-A
cg05557027	cg10109585	cg21610164	1:159176061-G-A
cg02562602	cg20697066	cg24372299	1:159176263-G-T
cg13236475	cg07421068	cg01238044	1:159778958
cg21610164	cg16349277	cg26890920	1:161293405
cg24372299	cg19187155	cg20827882	1:161293455_CNV_SDHC_e2_6
cg01238044	cg21831587	cg09456389	1:161298286_CNV_SDHC_e3_6
cg26890920	cg26892120	cg08623948	1:161314422_IlmnF2BTindel
cg20827882	cg01622930	cg06034437	1:161323611
cg09456389	cg03632623	cg06480695	1:161326629_CNV_SDHC_e5_6
cg06034437	cg06559364	cg17856536	1:161332169_CNV_SDHC_e6_6
cg06480695	cg02498280	cg25941274	1:161332219_CNV_SDHC_e6_6
cg17856536	cg22347967	cg10109585	1:161332269_CNV_SDHC_e6_6
cg25941274	cg17397424	cg20697066	1:161332319_CNV_SDHC_e6_6
cg10109585	cg03646189	cg07421068	1:161332396_CNV_SDHC_e6_6
cg20697066	cg21243143	cg16349277	1:161332446_CNV_SDHC_e6_6
cg07421068	cg20476087	cg19187155	1:161332520_CNV_SDHC_e6_6
cg16349277	cg22855933	cg21831587	1:161332691_CNV_SDHC_e6_6
cg19187155	cg03738365	cg26892120	1:161332742_CNV_SDHC_e6_6
cg21831587	cg16515500	cg01622930	1:161332792_CNV_SDHC_e6_6
cg26892120	cg18890615	cg03632623	1:161332907_CNV_SDHC_e6_6
cg01622930	cg04089197	cg06559364	1:161332958_CNV_SDHC_e6_6
cg03632623	cg08638287	cg02498280	1:161333008_CNV_SDHC_e6_6
cg06559364	cg03281229	cg22347967	1:161333058_CNV_SDHC_e6_6
cg02498280	cg18102950	cg17397424	1:161333108_CNV_SDHC_e6_6
cg22347967	cg11360768	cg03646189	1:161333158_CNV_SDHC_e6_6
cg17397424	cg01913285	cg21243143	1:161333247_CNV_SDHC_e6_6
cg03646189	cg12651851	cg20476087	1:161333298_CNV_SDHC_e6_6
cg21243143	cg21325079	cg22855933	1:161333348_CNV_SDHC_e6_6
cg20476087	cg01061164	cg03738365	1:161333398_CNV_SDHC_e6_6
cg22855933	cg22508530	cg16515500	1:161333454_CNV_SDHC_e6_6
cg03738365	cg20161572	cg18890615	1:161333504_CNV_SDHC_e6_6
cg16515500	cg19218082	cg04089197	1:161333652_CNV_SDHC_e6_6
cg18890615	cg25896894	cg08638287	1:161333702_CNV_SDHC_e6_6
cg04089197	cg09740255	cg13421935	1:161333752_CNV_SDHC_e6_6
cg08638287	cg06464962	cg03281229	1:161333802_CNV_SDHC_e6_6
cg03281229	cg09070199	cg16874494	1:161333881_CNV_SDHC_e6_6
cg16874494	cg14597726	cg18102950	1:161333931_CNV_SDHC_e6_6
cg26706187	cg15814092	cg11360768	1:161334022_CNV_SDHC_e6_6
cg18102950	cg04167239	cg01913285	1:161334073_CNV_SDHC_e6_6
cg11360768	cg15862271	cg12651851	1:161334123_CNV_SDHC_e6_6
cg01913285	cg25351653	cg08125081	1:161334173_CNV_SDHC_e6_6
cg12651851	cg05932517	cg21325079	1:161334223_CNV_SDHC_e6_6
cg08125081	cg01121060	cg01061164	1:161334273_CNV_SDHC_e6_6
cg21325079	cg02639958	cg22508530	1:161334333_CNV_SDHC_e6_6
cg01061164	cg02000145	cg19218082	1:161334429_CNV_SDHC_e6_6
cg22508530	cg17254303	cg25896894	1:161334479_CNV_SDHC_e6_6
cg20161572	cg22163834	cg09740255	1:161334529_CNV_SDHC_e6_6
cg19218082	cg03211936	cg06464962	1:161340629
cg25896894	cg02197419	cg09070199	1:161356811
cg09740255	cg10336578	cg03414757	1:161362329
cg06464962	cg04287982	cg14597726	1:161766713
cg09070199	cg07810164	cg15814092	1:165604868
cg03414757	cg06834274	cg04167239	1:165608180
cg14597726	cg17801860	cg15862271	1:165635830
cg15814092	cg19542548	cg25351653	1:165638548
cg04167239	cg07819186	cg05932517	1:165643129
cg15862271	cg20474699	cg01121060	1:165649531
cg25351653	cg26145455	cg02639958	1:17018937
cg09938328	cg12091641	cg17254303	1:17018938
cg05932517	cg23741639	cg22163834	1:17018944
cg01121060	cg07900658	cg03211936	1:17022611
cg02639958	cg01548777	cg02197419	1:17022676
cg02000145	cg24490964	cg10336578	1:17022687
cg17254303	cg02354343	cg04287982	1:17022720
cg22163834	cg26493145	cg07810164	1:17022731
cg03211936	cg12881726	cg06834274	1:17023971
cg20923942	cg00774458	cg17801860	1:17023973
cg02197419	cg21197371	cg19542548	1:17023981
cg10336578	cg02245105	cg07819186	1:17024007
cg04287982	cg05733364	cg20474699	1:17027736
cg07810164	cg03943293	cg26145455	1:17027748
cg06834274	cg13758932	cg12091641	1:17027752
cg17801860	cg06890365	cg23741639	1:17027762_MNV
cg19542548	cg17367457	cg01548777	1:17027784
cg07819186	cg08351911	cg24490964	1:17027787
cg20474699	cg10308673	cg02354343	1:17027798
cg26145455	cg17054879	cg26493145	1:17027799
cg12091641	cg14899563	cg12881726	1:17028624
cg23741639	cg12594911	cg00774458	1:17028631
cg07900658	cg19938187	cg21197371	1:17028644
cg01548777	cg11168432	cg02245105	1:17028653
cg24490964	cg14126020	cg18019825	1:17028671
cg02354343	cg12245770	cg03943293	1:17028739
cg26493145	cg09885502	cg13758932	1:17033071
cg12881726	cg13568992	cg06890365	1:17033072
cg00774458	cg16087328	cg17367457	1:17044771
cg21197371	cg16393125	cg08351911	1:17044849
cg02245105	cg18873965	cg10308673	1:17053948
cg18019825	cg09465698	cg17054879	1:171060360
cg05733364	cg03672632	cg14899563	1:171060559
cg03943293	cg23692589	cg12594911	1:171068584
cg13758932	cg04279164	cg19938187	1:171074203
cg06890365	cg25849068	cg11168432	1:171083813
cg17367457	cg01362515	cg14126020	1:171086009
cg08351911	cg02075863	cg12245770	1:171086488
cg10308673	cg10747192	cg09885502	1:171108251
cg17054879	cg13355253	cg13568992	1:171110503
cg14899563	cg15345074	cg16087328	1:171111565
cg12594911	cg12243980	cg16393125	1:171113595
cg19938187	cg09180480	cg18873965	1:171117986
cg11168432	cg15251385	cg09465698	1:171127366
cg14126020	cg20052431	cg03672632	1:171155182
cg12245770	cg07611106	cg23692589	1:171164737
cg09885502	cg03504002	cg04279164	1:171169296
cg13568992	cg12841929	cg25849068	1:171222122
cg16087328	cg25436375	cg01362515	1:171222138
cg16393125	cg10787614	cg02075863	1:171224108
cg18873965	cg12166502	cg10747192	1:171224266
cg09465698	cg13224077	cg13355253	1:171229310
cg03672632	cg13115118	cg15345074	1:171230857
cg23692589	cg21692664	cg12243980	1:171234029
cg04279164	cg13622028	cg09180480	1:171237905
cg25849068	cg22724433	cg15251385	1:171240518
cg01362515	cg09613494	cg20052431	1:171243756
cg02075863	cg17768253	cg09115275	1:171250253
cg10747192	cg04869568	cg07611106	1:171285536
cg13355253	cg01000036	cg03504002	1:171289150
cg15345074	cg11501438	cg12841929	1:171290344
cg12243980	cg18464160	cg25436375	1:171296762
cg09180480	cg07865580	cg10787614	1:171306582
cg15251385	cg07757454	cg12166502	1:171307721
cg20052431	cg25154363	cg13224077	1:17345435
cg09115275	cg26018312	cg13115118	1:17349122
cg07611106	cg07614835	cg21692664	1:17349151
cg03504002	cg15724941	cg13622028	1:17350490
cg12841929	cg23520458	cg22724433	1:17350508
cg25436375	cg00334293	cg09613494	1:17350519
cg10787614	cg01730258	cg17768253	1:17354285
cg12166502	cg06542429	cg01000036	1:17354343
cg13224077	cg01590076	cg11501438	1:17355187
cg13115118	cg05555772	cg18464160	1:17355233
cg21692664	cg14650677	cg07865580	1:17371315
cg13622028	cg26162020	cg07757454	1:175293650
cg22724433	cg20686277	cg25154363	1:182554636
cg09613494	cg12221729	cg26018312	1:1884055
cg01000036	cg02770249	cg07614835	1:19168247
cg11501438	cg27334271	cg15724941	1:19200238
cg18464160	cg17748329	cg23520458	1:19200292
cg07865580	cg05285768	cg00334293	1:19200392
cg07757454	cg02031980	cg01730258	1:19201344
cg25154363	cg25930161	cg06542429	1:19201840
cg26018312	cg05372365	cg21755806	1:19201842
cg07614835	cg01062269	cg01590076	1:19207906
cg15724941	cg13285009	cg05555772	1:19211950
cg23520458	cg02869694	cg14650677	1:19214612
cg00334293	cg03124478	cg26162020	1:19215276
cg01730258	cg10781408	cg20686277	1:19216697
cg06542429	cg00142642	cg12221729	1:19217693
cg21755806	cg02814283	cg02770249	1:19221535
cg01590076	cg27347309	cg27334271	1:198704350
cg05555772	cg04778411	cg17748329	1:201050983
cg14650677	cg08584230	cg11325764	1:201051059
cg26162020	cg13156012	cg05285768	1:201076951
cg20686277	cg03344433	cg02031980	1:201091770
cg12221729	cg13115616	cg25930161	1:201359627
cg02770249	cg07217789	cg13610421	1:201363379
cg27334271	cg03110633	cg05372365	1:202574899
cg17748329	cg02161919	cg01062269	1:207495635-GA
cg11325764	cg02953927	cg13285009	1:207495795-GA
cg05285768	cg17759274	cg02869694	1:207495887-G-A
cg02031980	cg07146974	cg12730088	1:207500168-TG
cg25930161	cg18862888	cg03124478	1:207510709-CA
cg13610421	cg00836097	cg00142642	1:207510860-GA
cg05372365	cg25310447	cg02814283	1:207527413-GT
cg01062269	cg24254517	cg27347309	1:207669658-GA
cg13285009	cg24996985	cg04778411	1:207669671-CT
cg02869694	cg16824069	cg08584230	1:207680151-AC
cg12730088	cg04193835	cg13156012	1:207739127-A-G
cg03124478	cg25198255	cg03344433	1:207741210-CT
cg00142642	cg00597621	cg13115616	1:207756604-T-C
cg02814283	cg22762813	cg07217789	1:207757176-C-T
cg27347309	cg17451771	cg03110633	1:207760830-GA
cg02479497	cg09824849	cg02161919	1:207782608-G-A
cg04778411	cg05916255	cg02953927	1:207782665-CA
cg08584230	cg15644742	cg17759274	1:207782806-AG
cg13156012	cg08353090	cg07146974	1:207790417-G-C
cg03344433	cg11244648	cg18862888	1:207793264-CT
cg13115616	cg01969433	cg00836097	1:207802682-C-T
cg07217789	cg02547138	cg25310447	1:207814828-A-G
cg03110633	cg15105932	cg24254517	1:20919411
cg02161919	cg15206656	cg26342671	1:20920129
cg02953927	cg22391883	cg22865542	1:20940262
cg17759274	cg20435725	cg24996985	1:20942916
cg07146974	cg13791183	cg16824069	1:209789951
cg18862888	cg10825881	cg04193835	1:209799281
cg27110548	cg20141434	cg25198255	1:209869254
cg00836097	cg24677002	cg00597621	1:209881086
cg25310447	cg07332388	cg22762813	1:209902738
cg26342671	cg12647771	cg17451771	1:209903867
cg22865542	cg20281046	cg09824849	1:215847734
cg24996985	cg27239828	cg05916255	1:216498790
cg16824069	cg27620438	cg15644742	1:225093902
cg04193835	cg21164300	cg08353090	1:226011199
cg25198255	cg11348583	cg11244648	1:226014640
cg00597621	cg05407003	cg15105932	1:226027548
cg22762813	cg19260500	cg15206656	1:226031466
cg17451771	cg23214243	cg20435725	1:226031669
cg09824849	cg09169215	cg13791183	1:226032039
cg05916255	cg07981080	cg10825881	1:226032903
cg15644742	cg11048722	cg20141434	1:228475833
cg09299076	cg21027267	cg06185423	1:237205752_CNV_RYR2_e1_105
cg08353090	cg13957457	cg24677002	1:237205794_CNV_RYR2_e1_105
cg11244648	cg07412317	cg07332388	1:237205852_CNV_RYR2_e1_105
cg01969433	cg23226852	cg12647771	1:237330679
cg15105932	cg17802005	cg20281046	1:237369568
cg22391883	cg08429214	cg27239828	1:237377374
cg20435725	cg27059713	cg27620438	1:237377426
cg13791183	cg18908681	cg14251698	1:237433847_CNV_RYR2_e2_105
cg10825881	cg09080729	cg21164300	1:237433897_CNV_RYR2_e2_105
cg20141434	cg27277239	cg11348583	1:237441382
cg06185423	cg01665212	cg05407003	1:237445428
cg24677002	cg12361165	cg19260500	1:237494229_CNV_RYR2_e3_105
cg07332388	cg09582952	cg23214243	1:237494279_CNV_RYR2_e3_105
cg12647771	cg09348230	cg09169215	1:237532906_CNV_RYR2_e6_105
cg20281046	cg04843066	cg07981080	1:237538093_CNV_RYR2_e7_105
cg27239828	cg23440816	cg11048722	1:237540723_CNV_RYR2_e8_105
cg27620438	cg09671906	cg21027267	1:237550662_CNV_RYR2_e9_105
cg14251698	cg15948245	cg13957457	1:237551480_CNV_RYR2_e10_105
cg21164300	cg15096815	cg07412317	1:237586444_CNV_RYR2_e12_105
cg11348583	cg25537293	cg23226852	1:237586494_CNV_RYR2_e12_105
cg05407003	cg03460997	cg17802005	1:237586544_CNV_RYR2_e12_105
cg19260500	cg04184107	cg08429214	1:237604716_CNV_RYR2_e13_105
cg23214243	cg01907476	cg27059713	1:237608752_CNV_RYR2_e14_105
cg09169215	cg05191217	cg18908681	1:237608802_CNV_RYR2_e14_105
cg07981080	cg06467504	cg25991468	1:237617756_CNV_RYR2_e15_105
cg11048722	cg02345638	cg09080729	1:237617867_CNV_RYR2_e15_105
cg21027267	cg13902357	cg27277239	1:237620033_CNV_RYR2_e16_105
cg13957457	cg09523186	cg12361165	1:237628052
cg07412317	cg03062549	cg10323725	1:237639026_MNV
cg23226852	cg23696472	cg09582952	1:237639095
cg17802005	cg22203628	cg04843066	1:237639110
cg12822242	cg08132303	cg23440816	1:237656380_CNV_RYR2_e19_105
cg08429214	cg06352730	cg09671906	1:237659894_CNV_RYR2_e20_105
cg27059713	cg00735883	cg12072519	1:237659945_CNV_RYR2_e20_105
cg18908681	cg07665607	cg15948245	1:237659995_CNV_RYR2_e20_105
cg25991468	cg13430777	cg15096815	1:237660045_CNV_RYR2_e20_105
cg09080729	cg15699386	cg25537293	1:237664061_CNV_RYR2_e21_105
cg27277239	cg11288801	cg03460997	1:237664111_CNV_RYR2_e21_105
cg01665212	cg16503188	cg04184107	1:237664161_CNV_RYR2_e21_105
cg12361165	cg22802773	cg01907476	1:237666640_CNV_RYR2_e22_105
cg10323725	cg01622437	cg05191217	1:237666690_CNV_RYR2_e22_105
cg09582952	cg15209419	cg06467504	1:237666740_CNV_RYR2_e22_105
cg09348230	cg23352271	cg02345638	1:237666790_CNV_RYR2_e22_105
cg04843066	cg27301256	cg13902357	1:237670061_CNV_RYR2_e23_105
cg23440816	cg06579087	cg09523186	1:237670111_CNV_RYR2_e23_105
cg09671906	cg10571627	cg02599498	1:237675084_CNV_RYR2_e24_105
cg15948245	cg25487065	cg03062549	1:237687456
cg15096815	cg03738868	cg23696472	1:237693807_CNV_RYR2_e25_105
cg25537293	cg02305961	cg22203628	1:237711796_CNV_RYR2_e26_105
cg03460997	cg25130530	cg08132303	1:237711853_CNV_RYR2_e26_105
cg04184107	cg12736206	cg06352730	1:237713896_CNV_RYR2_e27_105
cg01907476	cg01049316	cg00735883	1:237713946_CNV_RYR2_e27_105
cg05191217	cg26953298	cg07665607	1:237729967_CNV_RYR2_e28_105
cg06467504	cg08476390	cg13430777	1:237730017_CNV_RYR2_e28_105
cg02345638	cg24111710	cg15699386	1:237732496_CNV_RYR2_e29_105
cg22944662	cg24493925	cg11288801	1:237732546_CNV_RYR2_e29_105
cg13902357	cg10933445	cg16503188	1:237732616_CNV_RYR2_e29_105
cg09523186	cg23531592	cg22802773	1:237753147_CNV_RYR2_e30_105
cg02599498	cg26243679	cg09068128	1:237753197_CNV_RYR2_e30_105
cg03062549	cg26509031	cg15209419	1:237753247_CNV_RYR2_e30_105
cg23696472	cg02302582	cg02080510	1:237753297_CNV_RYR2_e30_105
cg22203628	cg27510512	cg23352271	1:237753998_CNV_RYR2_e31_105
cg08132303	cg23506313	cg27301256	1:237754048_CNV_RYR2_e31_105
cg06352730	cg12688521	cg06579087	1:237754098_CNV_RYR2_e31_105
cg00735883	cg13727010	cg10571627	1:237754148_CNV_RYR2_e31_105
cg07665607	cg22649348	cg25487065	1:237754198_CNV_RYR2_e31_105
cg13430777	cg03137131	cg03738868	1:237754283_CNV_RYR2_e31_105
cg15699386	cg25745773	cg02305961	1:237756830_CNV_RYR2_e33_105
cg11288801	cg00416689	cg25130530	1:237756880_CNV_RYR2_e33_105
cg16503188	cg22601215	cg12736206	1:237756930_CNV_RYR2_e33_105
cg22802773	cg09442149	cg01049316	1:237758855_CNV_RYR2_e34_105
cg09068128	cg23675441	cg26953298	1:237758905_CNV_RYR2_e34_105
cg01367310	cg09499109	cg08476390	1:237758955_CNV_RYR2_e34_105
cg15209419	cg16697940	cg15465223	1:237765407_CNV_RYR2_e35_105
cg02080510	cg00019880	cg24111710	1:237774117_CNV_RYR2_e36_105
cg23352271	cg14252602	cg24493925	1:237774218_CNV_RYR2_e36_105
cg27301256	cg18012383	cg10933445	1:237774268_CNV_RYR2_e36_105
cg06579087	cg14607011	cg23531592	1:237777389_CNV_RYR2_e37_105
cg10571627	cg14854474	cg26243679	1:237777489_CNV_RYR2_e37_105
cg25487065	cg09472203	cg26509031	1:237777539_CNV_RYR2_e37_105
cg03738868	cg16725316	cg02302582	1:237777682_CNV_RYR2_e37_105
cg02305961	cg16101703	cg27510512	1:237777732_CNV_RYR2_e37_105
cg25130530	cg04940733	cg23506313	1:237777782_CNV_RYR2_e37_105
cg12736206	cg03363478	cg12688521	1:237777878_CNV_RYR2_e37_105
cg01049316	cg05473496	cg13727010	1:237777928_CNV_RYR2_e37_105
cg26953298	cg23654971	cg22649348	1:237778028_CNV_RYR2_e37_105
cg08476390	cg00534295	cg03137131	1:237778078_CNV_RYR2_e37_105
cg24111710	cg25542559	cg25745773	1:237778753
cg24493925	cg17848104	cg25926008	1:237780637_CNV_RYR2_e38_105
cg10933445	cg02496447	cg00416689	1:237780687_CNV_RYR2_e38_105
cg23531592	cg03287929	cg22601215	1:237780737_CNV_RYR2_e38_105
cg26243679	cg18710053	cg09442149	1:237783708
cg26509031	cg09357750	cg23675441	1:237784038
cg02302582	cg13432470	cg09499109	1:237784251
cg27510512	cg15038672	cg16697940	1:237784262
cg23506313	cg25233271	cg00019880	1:237787115_CNV_RYR2_e39_105
cg12688521	cg17520080	cg14252602	1:237789019_CNV_RYR2_e40_105
cg13727010	cg26279840	cg18012383	1:237791162_CNV_RYR2_e41_105
cg22649348	cg22630361	cg14607011	1:237791212_CNV_RYR2_e41_105
cg03137131	cg22712703	cg14854474	1:237791262_CNV_RYR2_e41_105
cg25745773	cg15669528	cg09472203	1:237791312_CNV_RYR2_e41_105
cg25926008	cg12664896	cg16725316	1:237791362_CNV_RYR2_e41_105
cg00416689	cg08438385	cg16101703	1:237794779_CNV_RYR2_e42_105
cg22601215	cg12254179	cg18101917	1:237794829_CNV_RYR2_e42_105
cg09442149	cg23117439	cg04940733	1:237796934_CNV_RYR2_e43_105
cg23675441	cg10508058	cg03363478	1:237796984_CNV_RYR2_e43_105
cg09499109	cg26932873	cg05473496	1:237798285_CNV_RYR2_e44_105
cg16697940	cg17849354	cg00534295	1:237801707_CNV_RYR2_e45_105
cg00019880	cg24940885	cg25542559	1:237801757_CNV_RYR2_e45_105
cg14252602	cg04225046	cg17848104	1:237802366_CNV_RYR2_e46_105
cg18012383	cg13451356	cg02496447	1:237802416_CNV_RYR2_e46_105
cg14607011	cg01335210	cg03287929	1:237804248_CNV_RYR2_e47_105
cg14854474	cg10509244	cg18710053	1:237804298_CNV_RYR2_e47_105
cg09472203	cg27254546	cg09357750	1:237806685_CNV_RYR2_e48_105
cg16725316	cg00379657	cg13432470	1:237808943
cg16101703	cg13230077	cg15038672	1:237811802_CNV_RYR2_e49_105
cg18101917	cg12503575	cg25233271	1:237811852_CNV_RYR2_e49_105
cg04940733	cg06700839	cg17520080	1:237813333_CNV_RYR2_e50_105
cg03363478	cg07594474	cg26279840	1:237813383_CNV_RYR2_e50_105
cg05473496	cg00738299	cg20000996	1:237814782_CNV_RYR2_e51_105
cg00534295	cg05188358	cg22630361	1:237817624_CNV_RYR2_e52_105
cg25542559	cg18150687	cg22712703	1:237819174_CNV_RYR2_e53_105
cg17848104	cg22913481	cg15669528	1:237819187
cg02496447	cg19772651	cg12664896	1:237819188
cg03287929	cg02367992	cg03031988	1:237819192
cg18710053	cg03900934	cg08438385	1:237819224_CNV_RYR2_e53_105
cg09357750	cg18136423	cg12254179	1:237819274_CNV_RYR2_e53_105
cg13432470	cg01882033	cg23117439	1:237823373_CNV_RYR2_e55_105
cg15038672	cg12206403	cg10508058	1:237824160_CNV_RYR2_e56_105
cg25233271	cg02697258	cg05453337	1:237824210_CNV_RYR2_e56_105
cg17520080	cg24924221	cg26932873	1:237829888_CNV_RYR2_e57_105
cg26279840	cg24890043	cg17849354	1:237831256_CNV_RYR2_e58_105
cg22630361	cg22832135	cg24940885	1:237832607
cg15669528	cg16315447	cg04225046	1:237837443_CNV_RYR2_e59_105
cg12664896	cg24515054	cg13451356	1:237837493_CNV_RYR2_e59_105
cg03031988	cg12860098	cg01335210	1:237838083_CNV_RYR2_e60_105
cg08438385	cg17564820	cg10509244	1:237838133_CNV_RYR2_e60_105
cg12254179	cg25790081	cg27254546	1:237843807_CNV_RYR2_e62_105
cg23117439	cg13487037	cg00379657	1:237843857_CNV_RYR2_e62_105
cg10508058	cg14196208	cg13230077	1:237862321_CNV_RYR2_e64_105
cg26932873	cg02668248	cg12503575	1:237863580_CNV_RYR2_e65_105
cg17849354	cg00665908	cg06700839	1:237863630_CNV_RYR2_e65_105
cg24940885	cg02998155	cg07594474	1:237863680_CNV_RYR2_e65_105
cg04225046	cg03916783	cg00738299	1:237865351_CNV_RYR2_e66_105
cg13451356	cg07990343	cg05188358	1:237868565_CNV_RYR2_e67_105
cg01335210	cg09477426	cg18150687	1:237870303_CNV_RYR2_e68_105
cg10509244	cg24220996	cg22913481	1:237870353_CNV_RYR2_e68_105
cg27254546	cg02139853	cg10249705	1:237870403_CNV_RYR2_e68_105
cg00379657	cg01687558	cg19772651	1:237870453_CNV_RYR2_e68_105
cg13230077	cg02801583	cg02367992	1:237870503_CNV_RYR2_e68_105
cg12503575	cg03520265	cg03900934	1:237872209_CNV_RYR2_e69_105
cg06700839	cg24836506	cg18136423	1:237872259_CNV_RYR2_e69_105
cg07594474	cg04197155	cg01882033	1:237872309_CNV_RYR2_e69_105
cg00738299	cg20592940	cg12206403	1:237872359_CNV_RYR2_e69_105
cg05188358	cg11786283	cg02697258	1:237872866_CNV_RYR2_e70_105
cg18150687	cg09838962	cg24924221	1:237875134_CNV_RYR2_e71_105
cg22913481	cg21459545	cg24890043	1:237880548_CNV_RYR2_e72_105
cg19772651	cg07173877	cg07919936	1:237880598_CNV_RYR2_e72_105
cg02367992	cg10858327	cg16315447	1:237880648_CNV_RYR2_e72_105
cg03900934	cg03145290	cg24515054	1:237886480_CNV_RYR2_e74_105
cg01882033	cg12794474	cg12860098	1:237886530_CNV_RYR2_e74_105
cg12206403	cg19006130	cg17564820	1:237890487_CNV_RYR2_e76_105
cg02697258	cg20494418	cg25790081	1:237893655_CNV_RYR2_e77_105
cg24924221	cg02288770	cg13487037	1:237895445_CNV_RYR2_e78_105
cg24890043	cg13294856	cg02668248	1:237919684_CNV_RYR2_e81_105
cg07919936	cg07280936	cg02998155	1:237921068_CNV_RYR2_e82_105
cg16315447	cg27576136	cg03916783	1:237923150_CNV_RYR2_e83_105
cg24515054	cg06636527	cg07990343	1:237924318_CNV_RYR2_e84_105
cg12860098	cg08426161	cg08928753	1:237934186_CNV_RYR2_e85_105
cg17564820	cg06119128	cg09477426	1:237935399_CNV_RYR2_e86_105
cg25790081	cg24670916	cg24220996	1:237936872_CNV_RYR2_e87_105
cg13487037	cg03905487	cg02139853	1:237936922_CNV_RYR2_e87_105
cg02668248	cg22926378	cg02801583	1:237942024_CNV_RYR2_e88_105
cg00665908	cg04245305	cg03520265	1:237944945_CNV_RYR2_e89_105
cg02998155	cg14743534	cg24836506	1:237947014
cg03916783	cg15883853	cg04197155	1:237947050_CNV_RYR2_e90_105
cg07990343	cg16551483	cg09460477	1:237947100_CNV_RYR2_e90_105
cg08928753	cg19923629	cg15862215	1:237947150_CNV_RYR2_e90_105
cg09477426	cg06893853	cg20592940	1:237947200_CNV_RYR2_e90_105
cg24220996	cg06695338	cg11786283	1:237947250_CNV_RYR2_e90_105
cg02139853	cg26684826	cg09838962	1:237947300_CNV_RYR2_e90_105
cg02801583	cg02956660	cg21459545	1:237947350_CNV_RYR2_e90_105
cg03520265	cg22282632	cg07173877	1:237947500_CNV_RYR2_e90_105
cg24836506	cg19198054	cg03145290	1:237947550_CNV_RYR2_e90_105
cg04197155	cg24289553	cg12794474	1:237947581
cg15862215	cg07879942	cg19006130	1:237947650_CNV_RYR2_e90_105
cg20592940	cg04483506	cg20494418	1:237947700_CNV_RYR2_e90_105
cg11786283	cg13976866	cg02288770	1:237947800_CNV_RYR2_e90_105
cg09838962	cg04093821	cg13294856	1:237947850_CNV_RYR2_e90_105
cg21459545	cg26628435	cg07280936	1:237947900_CNV_RYR2_e90_105
cg07173877	cg11496226	cg00426486	1:237948000_CNV_RYR2_e90_105
cg10858327	cg15964901	cg27576136	1:237948100_CNV_RYR2_e90_105
cg03145290	cg20889841	cg06636527	1:237948200_CNV_RYR2_e90_105
cg12794474	cg04514758	cg08426161	1:237951338_CNV_RYR2_e92_105
cg19006130	cg20877507	cg06119128	1:237951388_CNV_RYR2_e92_105
cg20494418	cg10874556	cg24670916	1:237954811_CNV_RYR2_e93_105
cg02288770	cg15702800	cg03905487	1:237955457_CNV_RYR2_e94_105
cg13294856	cg07801283	cg22926378	1:237955557_CNV_RYR2_e94_105
cg07280936	cg08072863	cg04245305	1:237955636
cg00426486	cg16181043	cg14743534	1:237957217_CNV_RYR2_e95_105
cg27576136	cg20459022	cg15883853	1:237957267_CNV_RYR2_e95_105
cg06636527	cg01822143	cg12509004	1:237961408_CNV_RYR2_e97_105
cg08426161	cg13880351	cg16551483	1:237961469_CNV_RYR2_e97_105
cg06119128	cg27196695	cg19923629	1:237965215_CNV_RYR2_e98_105
cg24670916	cg00035689	cg06893853	1:237969488_CNV_RYR2_e99_105
cg03905487	cg22666513	cg26684826	1:237969538_CNV_RYR2_e99_105
cg22926378	cg15100535	cg02956660	1:237972253_CNV_RYR2_e100_105
cg04245305	cg02290350	cg22282632	1:237972303_CNV_RYR2_e100_105
cg14743534	cg14973240	cg19198054	1:237982382_CNV_RYR2_e101_105
cg15883853	cg22225420	cg24289553	1:237982480_CNV_RYR2_e101_105
cg12509004	cg11044575	cg07879942	1:237991690
cg16551483	cg06300268	cg04483506	1:237991736_CNV_RYR2_e102_105
cg06893853	cg06743060	cg13976866	1:237993914_CNV_RYR2_e103_105
cg06695338	cg11734164	cg04093821	1:237994864_CNV_RYR2_e104_105
cg26684826	cg14207222	cg26628435	1:237995904_CNV_RYR2_e105_105
cg02956660	cg21206128	cg15964901	1:237995954_CNV_RYR2_e105_105
cg22282632	cg20767257	cg20889841	1:237996075_CNV_RYR2_e105_105
cg19198054	cg13171642	cg04514758	1:237996164_CNV_RYR2_e105_105
cg24289553	cg23112301	cg20877507	1:237996215_CNV_RYR2_e105_105
cg07879942	cg00917566	cg10874556	1:237996265_CNV_RYR2_e105_105
cg04483506	cg14478895	cg07801283	1:237996375_CNV_RYR2_e105_105
cg13976866	cg07573853	cg08072863	1:237996425_CNV_RYR2_e105_105
cg04093821	cg22569587	cg18040181	1:237996475_CNV_RYR2_e105_105
cg26628435	cg23935255	cg16181043	1:237996575_CNV_RYR2_e105_105
cg15964901	cg05882673	cg01822143	1:237996733_CNV_RYR2_e105_105
cg20889841	cg21880149	cg13880351	1:237996833_CNV_RYR2_e105_105
cg04514758	cg12314121	cg27196695	1:237996884_CNV_RYR2_e105_105
cg20877507	cg05420234	cg00035689	1:237996934_CNV_RYR2_e105_105
cg10874556	cg21604054	cg22666513	1:237996984_CNV_RYR2_e105_105
cg15702800	cg21229268	cg14662585	1:237997034_CNV_RYR2_e105_105
cg07801283	cg22075245	cg15100535	1:237997084_CNV_RYR2_e105_105
cg08072863	cg04081844	cg02290350	1:237997157_CNV_RYR2_e105_105
cg18040181	cg23299641	cg14973240	1:237997207_CNV_RYR2_e105_105
cg16181043	cg02870573	cg22225420	1:240286819
cg01822143	cg17560598	cg11044575	1:24137225
cg13880351	cg20273810	cg06300268	1:241680481
cg27196695	cg18874502	cg06743060	1:241680510
cg00035689	cg21936763	cg11734164	1:242013729
cg06053805	cg25271146	cg14207222	1:24201771
cg22666513	cg13036359	cg21206128	1:25599085-TG-T
cg14662585	cg08424930	cg20767257	1:25604951-C-T
cg15100535	cg24191049	cg13171642	1:25608401-T-C
cg02290350	cg12620706	cg23112301	1:25617206-CT
cg14973240	cg20803076	cg00917566	1:25627447-AC
cg22225420	cg14480943	cg14478895	1:25631774-G-T
cg01295034	cg09690118	cg07573853	1:25633145-GA
cg11044575	cg07933790	cg22569587	1:25655563-CT
cg06300268	cg23579185	cg05882673	1:25709258-A-C
cg06743060	cg25824209	cg21880149	1:25717367-GA
cg11734164	cg02225164	cg12314121	1:25727486-T-C
cg14207222	cg11023392	cg08832603	1:25727770-A-G
cg21206128	cg19376858	cg05420234	1:25729233-GA
cg20767257	cg24257725	cg21604054	1:3691941-CT
cg13171642	cg22663859	cg21229268	1:37291208
cg23112301	cg09540002	cg22075245	1:43296570-CT
cg00917566	cg13672736	cg04081844	1:43296588-AG
cg14478895	cg09316214	cg23299641	1:43296706-TC
cg07573853	cg17322839	cg02870573	1:43305712-CT
cg22569587	cg09414673	cg17560598	1:43308626-CA
cg23935255	cg27150849	cg20273810	1:43308634
cg05882673	cg06341748	cg18874502	1:43308892-CT
cg21880149	cg21649393	cg21936763	1:43812166
cg12314121	cg05386387	cg25271146	1:45329406
cg05420234	cg03131155	cg13036359	1:45331211
cg21604054	cg01266264	cg08424930	1:45331255
cg21229268	cg25242824	cg24191049	1:45331263
cg22075245	cg24009529	cg27362998	1:45331302
cg04081844	cg04498159	cg20803076	1:45331514
cg23299641	cg26836578	cg14480943	1:45331801
cg17560598	cg05694621	cg09690118	1:45332290_MNV
cg20273810	cg20629468	cg07933790	1:45332310
cg18874502	cg24846791	cg23579185	1:45332489
cg21936763	cg13239133	cg25824209	1:45332689
cg25271146	cg11473856	cg02225164	1:45332762
cg13036359	cg18007543	cg11023392	1:45332780
cg08424930	cg23218473	cg19376858	1:45332831
cg24191049	cg25679864	cg24257725	1:45332957
cg12620706	cg15263875	cg09180070	1:45333095
cg27362998	cg01453816	cg22663859	1:45333165
cg20803076	cg21387238	cg09540002	1:45333321
cg14480943	cg01717636	cg13672736	1:45333412
cg09690118	cg05026102	cg09316214	1:45333429
cg07933790	cg14783837	cg17322839	1:45333453
cg23579185	cg27548075	cg27150849	1:45333583
cg25824209	cg02581653	cg06341748	1:45334513
cg02225164	cg14212870	cg21649393	1:45340218
cg11023392	cg15825731	cg05386387	1:45479438
cg19376858	cg13951054	cg03131155	1:45795079
cg24257725	cg27117243	cg01266264	1:45796215
cg23115136	cg15982535	cg25242824	1:45796883
cg09180070	cg20725157	cg24009529	1:45796928
cg22663859	cg09520976	cg04498159	1:45797094
cg09540002	cg20345042	cg05694621	1:45797148
cg13672736	cg18531720	cg26396707	1:45797355_mnv
cg09316214	cg16704464	cg20629468	1:45797356
cg09414673	cg04949981	cg24846791	1:45797419
cg24740226	cg07695089	cg13239133	1:45797472
cg27150849	cg11353598	cg11473856	1:45797828
cg06341748	cg02944578	cg18007543	1:45797836
cg21649393	cg17642873	cg23218473	1:45798135_MNV
cg05386387	cg16813087	cg15263875	1:45800118
cg03131155	cg10169177	cg21387238	1:45805892
cg01266264	cg12171394	cg01717636	1:47269416
cg25242824	cg13268374	cg05026102	1:47274990
cg24009529	cg25831233	cg14783837	1:47275746
cg04498159	cg26857894	cg27548075	1:47277257
cg05694621	cg23359173	cg02581653	1:47283005
cg26396707	cg26991296	cg14212870	1:47397093
cg20629468	cg02780862	cg15825731	1:47545312
cg24846791	cg19077071	cg13951054	1:47575279
cg13239133	cg27368423	cg15564000	1:53072432
cg11473856	cg00293678	cg27117243	1:53678939
cg18007543	cg14178937	cg15982535	1:53679100
cg23218473	cg20094279	cg20725157	1:55039913
cg15263875	cg02047857	cg09520976	1:55039977
cg21387238	cg19572849	cg18531720	1:55039979
cg01717636	cg13403271	cg16704464	1:55040049
cg05026102	cg04556515	cg04949981	1:55043883
cg24129382	cg25352781	cg11353598	1:55044021
cg14783837	cg13152531	cg02944578	1:55057395
cg27548075	cg15486124	cg17642873	1:55057508
cg02581653	cg03554089	cg16813087	1:55058546
cg15825731	cg19539224	cg10169177	1:55058555
cg13951054	cg22162544	cg12171394	1:56359432
cg15564000	cg04941236	cg13268374	1:60377885
cg27117243	cg05032903	cg25831233	1:60378349
cg15982535	cg04983289	cg26857894	1:60381639
cg20725157	cg18217622	cg23359173	1:60392149
cg09520976	cg06580551	cg26991296	1:73406985
cg20345042	cg17574550	cg02780862	1:80281830
cg18531720	cg04836794	cg27368423	1:86934656
cg16704464	cg27286614	cg00293678	1:89735237
cg04949981	cg03355241	cg14178937	1:9098181
cg07695089	cg00899920	cg20094279	1:9098433
cg11353598	cg22559596	cg02047857	1:9102102
cg02944578	cg08548429	cg19572849	1:9102447
cg17642873	cg15850684	cg13403271	1:9110832
cg16813087	cg06780839	cg04556515	1:9112784
cg10169177	cg00215922	cg25352781	1:9117947
cg12171394	cg23042510	cg13152531	1:9121169
cg13268374	cg12165338	cg15486124	1:9124805
cg25831233	cg14304817	cg03554089	1:94458738
cg26857894	cg16914989	cg19539224	1:94462242
cg23359173	cg14177917	cg22162544	1:94462243
cg26991296	cg15736734	cg16420798	1:94463160
cg02780862	cg24559073	cg26608203	1:94468422
cg19077071	cg04691375	cg04941236	1:94470347
cg27368423	cg08333703	cg05032903	1:94472368
cg00293678	cg07106881	cg04983289	1:94475935
cg14178937	cg02952686	cg06580551	1:94480770
cg20094279	cg01824252	cg17574550	1:94482559
cg02047857	cg01268824	cg04836794	1:94483766
cg19572849	cg17279959	cg27286614	1:94494555
cg13403271	cg22685226	cg03355241	1:94494683
cg04556515	cg17304188	cg00899920	1:94499897
cg25352781	cg21190244	cg22559596	1:94503115
cg13152531	cg09110292	cg08548429	1:94505711
cg15486124	cg24370615	cg15850684	1:94506381
cg03554089	cg16491274	cg06780839	1:94508586
cg19539224	cg01630130	cg00215922	1:94509841
cg22162544	cg05953124	cg23042510	1:94510415
cg26608203	cg20767845	cg12165338	1:94511679
cg04941236	cg00021786	cg14304817	1:94513907
cg05032903	cg00412067	cg16914989	1:94517166
cg04983289	cg23650606	cg14177917	1:94520398
cg06580551	cg21555793	cg15736734	1:94528359
cg17574550	cg11937681	cg24559073	1:94528499
cg04836794	cg15774040	cg04691375	1:94530672
cg27286614	cg19094615	cg08333703	1:94531818
cg03355241	cg02691686	cg02952686	1:94531891
cg00899920	cg06143315	cg01824252	1:94536015
cg22559596	cg25396185	cg17279959	1:94539403
cg08548429	cg00154950	cg22685226	1:94542447
cg20325921	cg01546248	cg17304188	1:94547883
cg15850684	cg03462714	cg21190244	1:94550329
cg06780839	cg03646297	cg24370615	1:94552949
cg00215922	cg26011946	cg16491274	1:94553402
cg23042510	cg26983535	cg01630130	1:94561637
cg11674863	cg08117041	cg05953124	1:94562068
cg12165338	cg06490260	cg20767845	1:94565599
cg14304817	cg06239478	cg00021786	1:94566871
cg16914989	cg10411388	cg00412067	1:94573309
cg14177917	cg17230640	cg23650606	1:94574729
cg15736734	cg12061019	cg21555793	1:94577569
cg24559073	cg04442576	cg11937681	1:94582031
cg04691375	cg27538954	cg15774040	1:94582790
cg08333703	cg20324110	cg19094615	1:94584679
cg07106881	cg01985527	cg02691686	1:94585327
cg02952686	cg25602653	cg06143315	1:97552613
cg01824252	cg25717351	cg25396185	1:97555941
cg01268824	cg12597422	cg00154950	1:97556150
cg17279959	cg05779148	cg01546248	1:97561582
cg22685226	cg00264378	cg03462714	1:97580747
cg17304188	cg17278466	cg03646297	1:97580942
cg10726355	cg15331301	cg26011946	1:97606979
cg21190244	cg11512014	cg26983535	1:97610476
cg09110292	cg11560593	cg08117041	1:97613240
cg24370615	cg08831324	cg06490260	1:97613577
cg16491274	cg24315049	cg06239478	1:97618215
cg01630130	cg24449463	cg13045134	1:97620618
cg05953124	cg09515921	cg17230640	1:97625171
cg20767845	cg01606538	cg12061019	1:97625692
cg00021786	cg16521643	cg04442576	1:97626204
cg00412067	cg06319288	cg27538954	1:97636262
cg23650606	cg00512709	cg20324110	1:97655063
cg21555793	cg21745444	cg01985527	1:97655250
cg11937681	cg12990591	cg25602653	1:97660862
cg15774040	cg09126419	cg25717351	1:97667041
cg19094615	cg13947264	cg12597422	1:97674520
cg02691686	cg08454110	cg05779148	1:97706848
cg06143315	cg11941228	cg00264378	1:97709522
cg03246105	cg09210519	cg17278466	1:97716619
cg25396185	cg12051203	cg15331301	1:97718663
cg00154950	cg22958262	cg11512014	1:97725988
cg01546248	cg03199983	cg11560593	1:97727529
cg03462714	cg08237400	cg08831324	1:97738913
cg03646297	cg15695300	cg24449463	1:97741939
cg26011946	cg08833952	cg09515921	1:97777739
cg24254177	cg09342766	cg01606538	1:97789967
cg26983535	cg13206201	cg16521643	1:97793850
cg06490260	cg01823079	cg06319288	1:97795324
cg06239478	cg14920808	cg00512709	1:97800917
cg10820675	cg22999620	cg01956781	1:97802662
cg13045134	cg09969776	cg12990591	1:97806788
cg17230640	cg19725516	cg09126419	1:97813004
cg12061019	cg19121462	cg13947264	1:97831197
cg23498445	cg23813179	cg08454110	1:97832114
cg04442576	cg02656947	cg11941228	1:97834605
cg27538954	cg17178504	cg12051203	1:97834642
cg20324110	cg15381433	cg22958262	1:97834674
cg01985527	cg07396495	cg03199983	1:97847234
cg25602653	cg14153557	cg08237400	1:97854170
cg25717351	cg16398051	cg15695300	1:97854431
cg12597422	cg02230495	cg08833952	1:97860296
cg05779148	cg16178271	cg09342766	1:97875985
cg00264378	cg23888776	cg13206201	1:97889854
cg17278466	cg06697073	cg01823079	1:97891079
cg15331301	cg03047785	cg14920808	1:97892963
cg11512014	cg18825927	cg22999620	1:97900235
cg11560593	cg14161348	cg09969776	1:97907085
cg08831324	cg11187452	cg19725516	1:97955846
cg24449463	cg17412240	cg19121462	1:97959376
cg27532938	cg06720669	cg23813179	1:97969279
cg09515921	cg08694149	cg02656947	1:97970943
cg01606538	cg01895003	cg17178504	1:97971311
cg16521643	cg00812839	cg15381433	1:97975678
cg06319288	cg27039237	cg07396495	1:97976338
cg00512709	cg05588334	cg14612068	1:97988967
cg01956781	cg03461361	cg11893698	1:97999486
cg12990591	cg20786557	cg14153557	1:98002140
cg09126419	cg11305792	cg16550453	1:98007247
cg13947264	cg22926554	cg16398051	1:98008581
cg08454110	cg03679504	cg02230495	1:98012151
cg11941228	cg15399923	cg16178271	1:98025811
cg12051203	cg01272937	cg23888776	1:98033518
cg22958262	cg00207100	cg15892839	1:98034035
cg03199983	cg06441514	cg06697073	1:98040871
cg08237400	cg21019788	cg03047785	1:98044274
cg15695300	cg00677901	cg18825927	1:98048355
cg08833952	cg05219621	cg14161348	1:98056912
cg09342766	cg13478010	cg11187452	1:98060579
cg13206201	cg23225699	cg17412240	1:98072540
cg01823079	cg22619910	cg06720669	1:98079674
cg14920808	cg09250389	cg08694149	1:98083648
cg22999620	cg07426622	cg01895003	1:98084305
cg09969776	cg04346428	cg00812839	1:98084384
cg19725516	cg25016964	cg27039237	1:98085141
cg19121462	cg20137746	cg05588334	1:98087852
cg23813179	cg18595293	cg03461361	1:98089769
cg02656947	cg17910358	cg11305792	1:98090756
cg17178504	cg04360875	cg22926554	1:98090929
cg15381433	cg24239030	cg03679504	1:98094218
cg07396495	cg05372113	cg15399923	1:98094334
cg14612068	cg05590025	cg01272937	1:98094458
cg11893698	cg21957905	cg00207100	1:98095279
cg14153557	cg15998127	cg06441514	1:98099986
cg16550453	cg15132372	cg21019788	1:98103105
cg16398051	cg00621187	cg00677901	1:98103486
cg02230495	cg14148253	cg05219621	1:98105559
cg16178271	cg27305704	cg13478010	1:98106783
cg23888776	cg00512425	cg23225699	1:98107014
cg06697073	cg24029715	cg18363568	1:98114357
cg03047785	cg00065419	cg22619910	1:98116862
cg14161348	cg01598742	cg09250389	1:98124046
cg11187452	cg06875060	cg07426622	1:98143154
cg17412240	cg16361892	cg04346428	1:98149214
cg08502383	cg14059768	cg25016964	1:98152815
cg06720669	cg16387380	cg20137746	1:98162362
cg08694149	cg22886405	cg18595293	1:98165939
cg01895003	cg24322398	cg17910358	1:98175103
cg00812839	cg00279392	cg04360875	1:98181284
cg27039237	cg05835514	cg24239030	1:98186118
cg20264566	cg24840648	cg05372113	1:98190274
cg05588334	cg06039624	cg05590025	1:98201283
cg03461361	cg23829584	cg21957905	1:98204094
cg11305792	cg22925103	cg15998127	1:98208132
cg17104422	cg03555976	cg15132372	1:98226986
cg22926554	cg03523522	cg00621187	1:98228814
cg03679504	cg25384477	cg14148253	1:98230968
cg15399923	cg26590079	cg27305704	1:98238225
cg01272937	cg04414399	cg00512425	1:98241328
cg00207100	cg12475092	cg24029715	1:98245640
cg06441514	cg03880506	cg00065419	1:98245741
cg21019788	cg07285621	cg01598742	1:98254663
cg00677901	cg16542426	cg16361892	1:98263561
cg05219621	cg02558424	cg14059768	1:98266009
cg13478010	cg21632117	cg16387380	1:98267096
cg23225699	cg15713378	cg22886405	1:98279088
cg18363568	cg08567382	cg24322398	1:98280072
cg22619910	cg04868734	cg05835514	1:98281253
cg09250389	cg14069736	cg24840648	1:98283418
cg07426622	cg03760226	cg06039624	1:98290238
cg04346428	cg04955856	cg23829584	1:98292536
cg25016964	cg27124847	cg22925103	1:98301531
cg21519478	cg19080925	cg03555976	1:98310257
cg20137746	cg17403512	cg03523522	1:98319362
cg18595293	cg09323788	cg25384477	1:98322938
cg17910358	cg05617413	cg26590079	1:98323773
cg04360875	cg14948084	cg14679235	1:98330744
cg24239030	cg12710220	cg04414399	1:98336941
cg05372113	cg01861096	cg10616306	1:98344290
cg05590025	cg03709291	cg12475092	1:98346722
cg21957905	cg03503812	cg03880506	1:98351961
cg15998127	cg25597894	cg07285621	1:98365685
cg15132372	cg19521610	cg16542426	1:98377932
cg00621187	cg19505129	cg02558424	1:98378643
cg14148253	cg23097564	cg21632117	1:98379266
cg27305704	cg25941152	cg15713378	1:98381637
cg00512425	cg04663556	cg08567382	1:98383608
cg24029715	cg18395382	cg04868734	1:98384015
cg00065419	cg26448681	cg14069736	1:98386117
cg01598742	cg05590572	cg03760226	10:100179863
cg16361892	cg12877020	cg04955856	10:101546852
cg14059768	cg12944340	cg27124847	10:101569818
cg16387380	cg02397533	cg19080925	10:101579082
cg22886405	cg22649290	cg17403512	10:101607728
cg24322398	cg07330723	cg09323788	10:101610627
cg05835514	cg18018798	cg05617413	10:101611589
cg24840648	cg07792320	cg12710220	10:103572804
cg06039624	cg05298120	cg01861096	10:104590527
cg23829584	cg15534507	cg03709291	10:104591260
cg22925103	cg26786504	cg03503812	10:106014235
cg03555976	cg03576863	cg25597894	10:106014467
cg03523522	cg23037019	cg19521610	10:106018291
cg25384477	cg04245645	cg19505129	10:106035697
cg12709556	cg24218935	cg25941152	10:106040417
cg26590079	cg23091824	cg04663556	10:106040852
cg14679235	cg00969815	cg18395382	10:106042327
cg04414399	cg20041597	cg26448681	10:106053559
cg10616306	cg05791153	cg05590572	10:106056845
cg12475092	cg07615781	cg12877020	10:106058047
cg03880506	cg04060456	cg12944340	10:106058778
cg07285621	cg22778503	cg02397533	10:1081944
cg16542426	cg17335657	cg22649290	10:11743758
cg02558424	cg20984994	cg07330723	10:119659186
cg21632117	cg01187510	cg07792320	10:124797366
cg15713378	cg16141228	cg05298120	10:1284844
cg08567382	cg24617568	cg15534507	10:135332149_CNV_CYP2E1
cg04868734	cg16600927	cg26786504	10:135332539_CNV_CYP2E1
cg14069736	cg16665598	cg03576863	10:135332749_CNV_CYP2E1
cg03760226	cg16119667	cg23037019	10:135332959_CNV_CYP2E1
cg04955856	cg09266881	cg04245645	10:135333169_CNV_CYP2E1
cg27124847	cg09701743	cg24218935	10:135333379_CNV_CYP2E1
cg19080925	cg15189997	cg23091824	10:135333589_CNV_CYP2E1
cg17403512	cg26848963	cg00969815	10:135333799_CNV_CYP2E1
cg09323788	cg24328279	cg20041597	10:135334009_CNV_CYP2E1
cg05617413	cg05902063	cg07615781	10:135334009_CNV_CYP2E1_ilmndup1
cg14948084	cg01864404	cg04060456	10:135334219_CNV_CYP2E1
cg12710220	cg18027784	cg22778503	10:135334429_CNV_CYP2E1
cg01861096	cg11636629	cg17335657	10:135334639_CNV_CYP2E1
cg03709291	cg26290638	cg20984994	10:135334849_CNV_CYP2E1
cg03503812	cg08141744	cg01187510	10:135335059_CNV_CYP2E1
cg12590521	cg27506139	cg16141228	10:135335569_CNV_CYP2E1
cg25597894	cg20582547	cg24617568	10:135335569_CNV_CYP2E1_ilmndup1
cg19521610	cg26583344	cg16600927	10:135335869_CNV_CYP2E1
cg19505129	cg18082337	cg16665598	10:135335869_CNV_CYP2E1_ilmndup1
cg25941152	cg03934016	cg16119667	10:135336079_CNV_CYP2E1
cg04663556	cg15858894	cg09266881	10:135336289_CNV_CYP2E1
cg18395382	cg00594016	cg09701743	10:135336289_CNV_CYP2E1_ilmndup1
cg26448681	cg09779044	cg15189997	10:135336499_CNV_CYP2E1
cg05590572	cg21408734	cg26848963	10:135336889_CNV_CYP2E1
cg12877020	cg08335510	cg24328279	10:135337099_CNV_CYP2E1
cg12944340	cg21872919	cg01864404	10:135337309_CNV_CYP2E1
cg02397533	cg13295719	cg18027784	10:135337519_CNV_CYP2E1
cg22649290	cg04277319	cg11636629	10:135337519_CNV_CYP2E1_ilmndup1
cg07330723	cg21590497	cg26290638	10:135337729_CNV_CYP2E1
cg07792320	cg05001908	cg08141744	10:135337939_CNV_CYP2E1
cg05298120	cg26419584	cg27506139	10:135338149_CNV_CYP2E1
cg15534507	cg13085681	cg20582547	10:135338359_CNV_CYP2E1
cg26786504	cg05740465	cg26583344	10:135338569_CNV_CYP2E1
cg03576863	cg00011200	cg18082337	10:135338779_CNV_CYP2E1
cg23037019	cg27322975	cg03934016	10:135338989_CNV_CYP2E1
cg04245645	cg00400827	cg15858894	10:135339199_CNV_CYP2E1
cg24218935	cg00061811	cg00594016	10:135339409_CNV_CYP2E1
cg23091824	cg06819088	cg01377268	10:135339619_CNV_CYP2E1
cg00969815	cg02063925	cg09779044	10:135339829_CNV_CYP2E1
cg20041597	cg20591136	cg21408734	10:135339829_CNV_CYP2E1_ilmndup1
cg05791153	cg01007350	cg08335510	10:135340039_CNV_CYP2E1
cg07615781	cg16780032	cg21872919	10:135340249_CNV_CYP2E1
cg04060456	cg18919024	cg13295719	10:135340459_CNV_CYP2E1
cg22778503	cg01837661	cg04277319	10:135340669_CNV_CYP2E1
cg17335657	cg01105140	cg21590497	10:135340879_CNV_CYP2E1
cg20984994	cg08626637	cg05001908	10:135340879_CNV_CYP2E1_ilmndup1
cg01187510	cg13741781	cg26419584	10:135341089_CNV_CYP2E1
cg16141228	cg22501998	cg13085681	10:135341299_CNV_CYP2E1
cg24617568	cg15823956	cg05740465	10:135341299_CNV_CYP2E1_ilmndup1
cg16600927	cg06408301	cg00011200	10:135341509_CNV_CYP2E1
cg16665598	cg02101742	cg27322975	10:135341719_CNV_CYP2E1_ilmndup1
cg16119667	cg20842969	cg00400827	10:135341929_CNV_CYP2E1
cg09266881	cg02228420	cg00061811	10:135341929_CNV_CYP2E1_ilmndup1
cg09701743	cg12008996	cg06819088	10:135342139_CNV_CYP2E1
cg15189997	cg01358029	cg02063925	10:135342349_CNV_CYP2E1
cg26848963	cg17322668	cg20591136	10:135342559_CNV_CYP2E1
cg24328279	cg18885708	cg07346310	10:135342769_CNV_CYP2E1
cg05902063	cg14592989	cg01007350	10:135342769_CNV_CYP2E1_ilmndup1
cg01864404	cg03863700	cg16780032	10:135342979_CNV_CYP2E1
cg18027784	cg25985646	cg18919024	10:135343189_CNV_CYP2E1
cg11636629	cg20313496	cg15855170	10:135343399_CNV_CYP2E1
cg26290638	cg04506563	cg26265070	10:135343609_CNV_CYP2E1
cg08141744	cg02093732	cg08886711	10:135343609_CNV_CYP2E1_ilmndup1
cg27506139	cg10710468	cg01837661	10:135343819_CNV_CYP2E1
cg20582547	cg16999677	cg01105140	10:135344029_CNV_CYP2E1
cg26583344	cg12122597	cg08626637	10:135344239_CNV_CYP2E1
cg18082337	cg05533233	cg13741781	10:135344449_CNV_CYP2E1
cg03934016	cg25154733	cg22501998	10:135344659_CNV_CYP2E1
cg15858894	cg13948696	cg25643154	10:135344869_CNV_CYP2E1
cg00594016	cg11672220	cg15823956	10:135345079_CNV_CYP2E1
cg01377268	cg05230942	cg06408301	10:135345289_CNV_CYP2E1
cg09779044	cg04205715	cg02101742	10:135345358
cg21408734	cg21641573	cg20842969	10:135345499_CNV_CYP2E1
cg08335510	cg11522610	cg02228420	10:135345657
cg21872919	cg27248492	cg12008996	10:135345709_CNV_CYP2E1
cg04277319	cg01444801	cg01358029	10:135345709_CNV_CYP2E1_ilmndup1
cg21590497	cg27573471	cg17322668	10:135345949_CNV_CYP2E1
cg05001908	cg24193659	cg18885708	10:135345949_CNV_CYP2E1_ilmndup1
cg26419584	cg12952179	cg14592989	10:135346189_CNV_CYP2E1
cg13085681	cg13678470	cg03863700	10:135346399_CNV_CYP2E1
cg05740465	cg16623734	cg25985646	10:135346609_CNV_CYP2E1
cg00011200	cg26296762	cg20313496	10:135346705
cg27322975	cg23182573	cg04506563	10:135346819_CNV_CYP2E1
cg00400827	cg25299176	cg02093732	10:135347029_CNV_CYP2E1
cg00061811	cg10037448	cg10710468	10:135347239_CNV_CYP2E1
cg06819088	cg19497939	cg16999677	10:135347449_CNV_CYP2E1
cg02063925	cg00629514	cg12122597	10:135347659_CNV_CYP2E1
cg20591136	cg09925166	cg05533233	10:135347899_CNV_CYP2E1
cg01007350	cg10022966	cg25154733	10:135347899_CNV_CYP2E1_ilmndup1
cg16780032	cg20710569	cg13948696	10:135348139_CNV_CYP2E1
cg18919024	cg06854666	cg11672220	10:135348155
cg08886711	cg15715746	cg05230942	10:135348379_CNV_CYP2E1
cg01837661	cg07851244	cg11522610	10:135348649_CNV_CYP2E1
cg01105140	cg04072301	cg27248492	10:135348859_CNV_CYP2E1
cg08626637	cg04290483	cg01444801	10:135349069_CNV_CYP2E1
cg13741781	cg15291740	cg27573471	10:135349279_CNV_CYP2E1
cg22501998	cg24585418	cg24193659	10:135349489_CNV_CYP2E1
cg25643154	cg25788250	cg12952179	10:135349699_CNV_CYP2E1
cg15823956	cg08905600	cg16625170	10:135349909_CNV_CYP2E1
cg06408301	cg22062432	cg05537267	10:135350630_CNV_CYP2E1
cg02101742	cg18106370	cg13678470	10:135350643
cg20842969	cg16639745	cg16623734	10:135350840_CNV_CYP2E1
cg02228420	cg06279326	cg26296762	10:135351050_CNV_CYP2E1
cg12008996	cg16414561	cg23182573	10:135351260_CNV_CYP2E1
cg01358029	cg07505719	cg25299176	10:135351470_CNV_CYP2E1
cg17322668	cg06026520	cg10037448	10:135351680_CNV_CYP2E1
cg18885708	cg09929831	cg19497939	10:135351680_CNV_CYP2E1_ilmndup1
cg14592989	cg13562911	cg00629514	10:135351890_CNV_CYP2E1
cg03863700	cg21240551	cg09925166	10:135352100_CNV_CYP2E1
cg25985646	cg23738353	cg10022966	10:135352100_CNV_CYP2E1_ilmndup1
cg20313496	cg23874373	cg20710569	10:135352310_CNV_CYP2E1
cg04506563	cg11308037	cg06854666	10:135352520_CNV_CYP2E1
cg02093732	cg13366899	cg15715746	10:135353060_CNV_CYP2E1
cg10710468	cg00134340	cg07851244	10:135353510_CNV_CYP2E1
cg16999677	cg15028904	cg04072301	10:135353750_CNV_CYP2E1
cg12122597	cg13462967	cg04290483	10:135353960_CNV_CYP2E1
cg05533233	cg27548735	cg15291740	10:135353960_CNV_CYP2E1_ilmndup1
cg25154733	cg12057368	cg24585418	10:135354530_CNV_CYP2E1
cg13948696	cg11907074	cg25788250	10:135355579_CNV_CYP2E1
cg11672220	cg07945460	cg08905600	10:135356030_CNV_CYP2E1
cg05230942	cg02211160	cg22062432	10:135356270_CNV_CYP2E1
cg21641573	cg03694795	cg18106370	10:135356600_CNV_CYP2E1
cg11522610	cg13786096	cg16639745	10:135356810_CNV_CYP2E1
cg27248492	cg16923710	cg06279326	10:135357350_CNV_CYP2E1
cg01444801	cg07343612	cg16414561	10:135357560_CNV_CYP2E1
cg27573471	cg15727009	cg07505719	10:135357770_CNV_CYP2E1
cg24193659	cg00537880	cg06026520	10:135358160_CNV_CYP2E1
cg12952179	cg01490040	cg18539461	10:135358430_CNV_CYP2E1
cg05537267	cg23616097	cg13562911	10:135358430_CNV_CYP2E1_ilmndup1
cg13678470	cg18377059	cg21240551	10:135358700_CNV_CYP2E1
cg16623734	cg07032258	cg09174681	10:135358910_CNV_CYP2E1
cg26296762	cg01166071	cg23738353	10:135359150_CNV_CYP2E1
cg23182573	cg13130656	cg23874373	10:135359390_CNV_CYP2E1
cg25299176	cg17582546	cg11308037	10:135359600_CNV_CYP2E1
cg10037448	cg10347555	cg13366899	10:135359810_CNV_CYP2E1
cg19497939	cg00579921	cg00134340	10:135360020_CNV_CYP2E1
cg00629514	cg02818910	cg15028904	10:135360410_CNV_CYP2E1
cg09925166	cg23112725	cg13462967	10:135360650_CNV_CYP2E1
cg10022966	cg08624472	cg27548735	10:135361550_CNV_CYP2E1
cg20710569	cg16722220	cg12057368	10:135362059_CNV_CYP2E1
cg06854666	cg06780216	cg11907074	10:135363559_CNV_CYP2E1
cg15715746	cg00337053	cg07945460	10:135364190_CNV_CYP2E1
cg07851244	cg18348303	cg02211160	10:135365149_CNV_CYP2E1
cg04072301	cg06974755	cg03694795	10:135365359_CNV_CYP2E1
cg04290483	cg16187659	cg13786096	10:135365569_CNV_CYP2E1
cg15291740	cg10555519	cg16923710	10:135365779_CNV_CYP2E1
cg24585418	cg14506970	cg07343612	10:135365989_CNV_CYP2E1
cg25788250	cg20111234	cg15727009	10:135366199_CNV_CYP2E1
cg08905600	cg02061626	cg01490040	10:135366199_CNV_CYP2E1_ilmndup1
cg22062432	cg15363314	cg23616097	10:135366409_CNV_CYP2E1
cg18106370	cg03525847	cg18377059	10:135366619_CNV_CYP2E1
cg16639745	cg07856721	cg01166071	10:135366829_CNV_CYP2E1
cg06279326	cg01313313	cg13130656	10:135367039_CNV_CYP2E1
cg16414561	cg01334735	cg14557288	10:135367249_CNV_CYP2E1
cg07505719	cg07819497	cg17582546	10:135367459_CNV_CYP2E1
cg06026520	cg22328457	cg10347555	10:135367669_CNV_CYP2E1
cg18539461	cg20650802	cg00579921	10:135367879_CNV_CYP2E1
cg21240551	cg10116864	cg02818910	10:135368089_CNV_CYP2E1
cg09174681	cg15249911	cg23112725	10:135368299_CNV_CYP2E1
cg23738353	cg12581241	cg24662666	10:135368509_CNV_CYP2E1
cg23874373	cg18156417	cg08313638	10:135368719_CNV_CYP2E1
cg11308037	cg08288312	cg08624472	10:135368929_CNV_CYP2E1
cg13366899	cg06765586	cg16722220	10:135369139_CNV_CYP2E1
cg00134340	cg02290855	cg06780216	10:135369349_CNV_CYP2E1
cg15028904	cg27555099	cg00337053	10:135369559_CNV_CYP2E1
cg13462967	cg23546843	cg18348303	10:135369769_CNV_CYP2E1
cg27548735	cg25058023	cg06974755	10:135369979_CNV_CYP2E1
cg12057368	cg12377701	cg16187659	10:135370189_CNV_CYP2E1
cg11907074	cg17104900	cg10555519	10:135370399_CNV_CYP2E1
cg07945460	cg19252369	cg14506970	10:135370609_CNV_CYP2E1
cg02211160	cg14317457	cg20111234	10:135370819_CNV_CYP2E1
cg03694795	cg09512111	cg11795854	10:135371239_CNV_CYP2E1
cg13786096	cg22850802	cg02061626	10:135371449_CNV_CYP2E1
cg16923710	cg21807034	cg15363314	10:135371659_CNV_CYP2E1
cg07343612	cg05432512	cg03525847	10:135371659_CNV_CYP2E1_ilmndup1
cg15727009	cg19597111	cg08583625	10:135371869_CNV_CYP2E1
cg01490040	cg22678674	cg07856721	10:135372079_CNV_CYP2E1
cg23616097	cg00742920	cg01313313	10:135372499_CNV_CYP2E1
cg18377059	cg07089020	cg01334735	10:135372709_CNV_CYP2E1
cg07032258	cg01038492	cg07819497	10:135372919_CNV_CYP2E1
cg01166071	cg06854015	cg22328457	10:135373129_CNV_CYP2E1
cg13130656	cg06856563	cg20650802	10:135373339_CNV_CYP2E1
cg14557288	cg14995492	cg10116864	10:135373339_CNV_CYP2E1_ilmndup1
cg17582546	cg01924074	cg15249911	10:135373549_CNV_CYP2E1
cg10347555	cg18054632	cg12581241	10:135373759_CNV_CYP2E1
cg00579921	cg09018944	cg18156417	10:135373969_CNV_CYP2E1
cg02818910	cg26359958	cg08288312	10:135374179_CNV_CYP2E1
cg23112725	cg06907056	cg06765586	10:135374389_CNV_CYP2E1
cg08313638	cg08121102	cg02290855	10:135374659_CNV_CYP2E1
cg08624472	cg24834599	cg27555099	10:135374899_CNV_CYP2E1
cg16722220	cg24025550	cg23546843	10:135375290_CNV_CYP2E1
cg06780216	cg02158100	cg25058023	10:135375290_CNV_CYP2E1_ilmndup1
cg00337053	cg24069935	cg12377701	10:135376249_CNV_CYP2E1
cg18348303	cg22362377	cg17104900	10:135376669_CNV_CYP2E1
cg06974755	cg16873973	cg19252369	10:15617564
cg16187659	cg04311722	cg14317457	10:16805008
cg10555519	cg24104528	cg09512111	10:27462140
cg14506970	cg03087507	cg24452069	10:43105186
cg20111234	cg00240378	cg22850802	10:43109163
cg02061626	cg14179220	cg21807034	10:43111368_IlmnF2BTindel
cg15363314	cg05850656	cg05432512	10:43111456
cg03525847	cg17008164	cg19597111	10:43112121
cg08583625	cg27360593	cg22678674	10:43113672
cg07856721	cg21763723	cg00742920	10:43114493
cg01313313	cg16592223	cg07089020	10:43114721
cg07819497	cg14659346	cg01038492	10:43572570_CNV_RET_e1_20
cg22328457	cg27181169	cg06854015	10:43572617_CNV_RET_e1_20
cg20650802	cg24635771	cg13950210	10:43572720_CNV_RET_e1_20
cg10116864	cg05544622	cg14995492	10:43572770_CNV_RET_e1_20
cg15249911	cg20149170	cg01924074	10:43596083_CNV_RET_e2_20
cg12581241	cg02061604	cg18054632	10:43596133_CNV_RET_e2_20
cg18156417	cg02833016	cg09018944	10:43597877_CNV_RET_e3_20
cg08288312	cg03737209	cg02573825	10:43597977_CNV_RET_e3_20
cg06765586	cg27329995	cg26359958	10:43598027_CNV_RET_e3_20
cg02290855	cg16880688	cg04199615	10:43600452_CNV_RET_e4_20
cg27555099	cg18347226	cg06907056	10:43600502_CNV_RET_e4_20
cg23546843	cg23005102	cg08121102	10:43600552_CNV_RET_e4_20
cg25058023	cg06469345	cg24834599	10:43601880_CNV_RET_e5_20
cg12377701	cg16648426	cg24025550	10:43601930_CNV_RET_e5_20
cg17104900	cg26891570	cg02158100	10:43601980_CNV_RET_e5_20
cg19252369	cg27269936	cg24069935	10:43604531_CNV_RET_e6_20
cg14317457	cg24087438	cg22362377	10:43604581_CNV_RET_e6_20
cg09512111	cg12878615	cg16873973	10:43606737_CNV_RET_e7_20
cg22850802	cg24682077	cg04311722	10:43606787_CNV_RET_e7_20
cg21807034	cg21704788	cg24104528	10:43606837_CNV_RET_e7_20
cg05432512	cg22807598	cg03087507	10:43607602_CNV_RET_e8_20
cg19597111	cg00894481	cg14179220	10:43607652_CNV_RET_e8_20
cg22678674	cg27630690	cg05850656	10:43608401_CNV_RET_e9_20
cg00742920	cg20775112	cg17008164	10:43609055_CNV_RET_e10_20
cg07089020	cg16532362	cg09269869	10:43609105_CNV_RET_e10_20
cg01038492	cg02457636	cg27360593	10:43609980_CNV_RET_e11_20
cg06854015	cg26204322	cg21763723	10:43610030_CNV_RET_e11_20
cg06856563	cg03605567	cg16592223	10:43612084_CNV_RET_e12_20
cg12624080	cg27373015	cg14659346	10:43612134_CNV_RET_e12_20
cg13950210	cg04344486	cg27181169	10:43613923_CNV_RET_e13_20
cg14995492	cg17140133	cg24635771	10:43615079_CNV_RET_e14_20
cg01924074	cg02342693	cg05544622	10:43615186_CNV_RET_e14_20
cg18054632	cg23162201	cg20149170	10:43615581_CNV_RET_e15_20
cg09791883	cg10408113	cg02061604	10:43615610
cg09018944	cg24134504	cg02833016	10:43615631_CNV_RET_e15_20
cg02573825	cg05411132	cg03737209	10:43619185_CNV_RET_e17_20
cg26359958	cg22820921	cg27329995	10:43619235_CNV_RET_e17_20
cg04199615	cg11400401	cg16880688	10:43620426_CNV_RET_e18_20
cg06907056	cg06839360	cg22415302	10:43622123_CNV_RET_e19_20
cg08121102	cg15893396	cg23005102	10:43623611_CNV_RET_e20_20
cg24834599	cg06731730	cg06469345	10:43623661_CNV_RET_e20_20
cg24025550	cg10289460	cg16648426	10:43623761_CNV_RET_e20_20
cg02158100	cg24747866	cg26891570	10:43623811_CNV_RET_e20_20
cg24069935	cg22892485	cg27269936	10:43623862_CNV_RET_e20_20
cg22362377	cg24852756	cg24087438	10:43623912_CNV_RET_e20_20
cg16873973	cg00687252	cg12878615	10:43623962_CNV_RET_e20_20
cg04311722	cg12977696	cg00305285	10:43624012_CNV_RET_e20_20
cg24104528	cg15385814	cg24682077	10:43624104_CNV_RET_e20_20
cg03087507	cg14277327	cg21704788	10:43624155_CNV_RET_e20_20
cg00240378	cg01620538	cg22807598	10:43624205_CNV_RET_e20_20
cg14179220	cg26014047	cg00894481	10:43624292_CNV_RET_e20_20
cg05850656	cg08483316	cg20775112	10:43624367_CNV_RET_e20_20
cg17008164	cg14644886	cg16532362	10:43624417_CNV_RET_e20_20
cg09269869	cg03653856	cg02457636	10:43624467_CNV_RET_e20_20
cg27360593	cg08479603	cg26204322	10:43624517_CNV_RET_e20_20
cg21763723	cg02624737	cg03605567	10:43624567_CNV_RET_e20_20
cg16592223	cg19972658	cg27373015	10:43624617_CNV_RET_e20_20
cg14659346	cg25996553	cg08399336	10:43624667_CNV_RET_e20_20
cg27181169	cg13692836	cg04344486	10:43624717_CNV_RET_e20_20
cg24635771	cg04026379	cg17140133	10:43624767_CNV_RET_e20_20
cg05544622	cg17558827	cg02342693	10:43624817_CNV_RET_e20_20
cg02061604	cg21016188	cg04621069	10:43624883_CNV_RET_e20_20
cg02833016	cg02192431	cg23162201	10:43624933_CNV_RET_e20_20
cg03737209	cg07652837	cg10408113	10:43624983_CNV_RET_e20_20
cg27329995	cg27355009	cg24134504	10:43625033_CNV_RET_e20_20
cg16880688	cg04824818	cg05411132	10:43625083_CNV_RET_e20_20
cg18347226	cg13498216	cg22820921	10:43625133_CNV_RET_e20_20
cg23005102	cg08480493	cg11400401	10:43625183_CNV_RET_e20_20
cg06469345	cg23961865	cg06839360	10:43625274_CNV_RET_e20_20
cg16648426	cg09355190	cg15893396	10:43625366_CNV_RET_e20_20
cg26891570	cg18030084	cg06731730	10:43625416_CNV_RET_e20_20
cg27269936	cg06587797	cg10289460	10:43625509_CNV_RET_e20_20
cg24087438	cg16165170	cg24747866	10:43625559_CNV_RET_e20_20
cg12878615	cg27643919	cg22892485	10:43625685_CNV_RET_e20_20
cg00305285	cg10242032	cg24852756	10:43625736_CNV_RET_e20_20
cg24682077	cg26162331	cg12977696	10:43625786_CNV_RET_e20_20
cg21704788	cg19109729	cg15385814	10:48416362
cg22807598	cg10805220	cg14277327	10:51856375
cg00894481	cg07014523	cg01620538	10:52930199
cg20775112	cg27182493	cg26014047	10:54531394
cg16532362	cg12232731	cg08483316	10:55587263
cg02457636	cg13748552	cg14644886	10:5563188
cg26204322	cg01230067	cg03653856	10:55839130
cg03605567	cg14193007	cg08479603	10:5684613
cg17326690	cg23945273	cg02624737	10:59300336
cg27373015	cg11618788	cg19972658	10:65828670
cg08399336	cg00854043	cg25996553	10:67802911
cg15452012	cg23277389	cg13692836	10:70184273
cg04344486	cg00018792	cg04026379	10:73724569
cg17140133	cg08662043	cg17558827	10:73724769
cg02342693	cg11111271	cg21016188	10:73726083
cg04621069	cg27513289	cg14738654	10:73726155
cg23162201	cg06183872	cg17522727	10:73726318
cg10408113	cg21087137	cg02192431	10:73727089
cg24134504	cg06172626	cg11630696	10:73741884
cg05411132	cg13330559	cg07652837	10:73744209
cg22820921	cg20389709	cg27355009	10:73761238
cg11400401	cg03007623	cg04824818	10:73765708
cg06839360	cg25265769	cg13498216	10:73767962
cg15893396	cg19810816	cg17642426	10:73768236
cg06731730	cg11699125	cg08480493	10:73768503
cg10289460	cg04263163	cg23961865	10:73769385
cg24747866	cg01779076	cg09355190	10:73771535
cg22892485	cg12337683	cg18030084	10:73772570
cg24852756	cg09883849	cg06587797	10:75911037
cg12977696	cg13462935	cg16165170	10:76522836
cg15385814	cg19823603	cg27643919	10:79580913
cg14277327	cg17930361	cg10242032	10:80594269
cg01620538	cg02508409	cg26162331	10:82036188
cg26014047	cg15035709	cg19109729	10:82042860
cg08483316	cg25730351	cg10805220	10:83018967
cg14644886	cg18056232	cg07014523	10:86876033
cg03653856	cg27424057	cg27312798	10:86876058
cg08479603	cg01913196	cg27182493	10:86876062
cg02624737	cg22411415	cg12232731	10:86876082
cg19972658	cg25267808	cg13748552	10:86890127
cg25996553	cg09624528	cg01230067	10:86890133
cg13692836	cg03663072	cg14193007	10:86890137
cg04026379	cg04221836	cg23945273	10:86890193
cg17558827	cg19667082	cg11618788	10:86892171
cg21016188	cg26870725	cg00854043	10:86892221
cg14738654	cg20864028	cg23277389	10:86899826
cg02192431	cg14223618	cg00018792	10:86899879
cg07652837	cg10282920	cg08662043	10:86912275
cg27355009	cg14308332	cg11111271	10:86912276
cg04824818	cg25914109	cg27513289	10:86912383
cg13498216	cg08021120	cg06183872	10:86917155
cg17642426	cg02109405	cg21087137	10:86917292
cg08480493	cg16798345	cg06172626	10:86919170
cg23961865	cg14772439	cg13330559	10:86919177
cg09355190	cg27060340	cg20389709	10:86919213
cg18030084	cg10036920	cg03007623	10:86919220
cg06587797	cg00711584	cg25265769	10:86919260
cg16165170	cg21921996	cg19810816	10:86919264
cg10242032	cg06753055	cg11699125	10:86921598
cg26162331	cg13381360	cg04263163	10:86921667
cg19109729	cg02656873	cg01779076	10:86923393
cg10805220	cg18748981	cg12337683	10:87864470
cg07014523	cg11231864	cg09883849	10:87864487
cg27312798	cg27186280	cg13462935	10:87864506
cg27182493	cg11767442	cg19823603	10:87864508
cg12232731	cg12953657	cg17930361	10:87864537
cg01230067	cg16644764	cg02508409	10:87894032
cg14193007	cg10120572	cg15035709	10:87894037
cg23945273	cg27156649	cg25730351	10:87894042
cg11618788	cg04272838	cg18056232	10:87894072
cg00854043	cg22177040	cg01913196	10:87894076
cg23277389	cg24378009	cg22411415	10:87925496
cg00018792	cg00923803	cg09624528	10:87925510
cg08662043	cg05221103	cg03663072	10:87925536
cg11111271	cg14407883	cg04221836	10:87931056
cg27513289	cg02205409	cg19667082	10:87931064
cg06183872	cg02159489	cg20864028	10:87931085
cg21087137	cg03188200	cg14223618	10:87931091
cg06172626	cg23049142	cg14308332	10:87931094.1
cg13330559	cg16705273	cg04041942	10:87931094.2
cg20389709	cg14697577	cg25914109	10:87933018
cg03007623	cg15567929	cg08021120	10:87933023
cg25265769	cg25319337	cg02109405	10:87933036
cg19810816	cg18390325	cg16798345	10:87933065
cg11699125	cg26313233	cg14772439	10:87933067
cg04263163	cg14359061	cg21134252	10:87933139
cg01779076	cg09686800	cg27060340	10:87933145
cg12337683	cg03160883	cg04112539	10:87933145_MNV
cg09883849	cg20614214	cg10036920	10:87933173
cg13462935	cg12938520	cg00711584	10:87933206
cg19823603	cg13812879	cg21921996	10:87933224
cg17930361	cg08882363	cg06753055	10:87933238
cg02508409	cg02124233	cg13381360	10:87933249
cg15035709	cg04965500	cg02656873	10:87933252
cg25730351	cg14602646	cg18748981	10:87933252-87933256
cg27424057	cg17837162	cg11231864	10:87952122
cg01913196	cg06708331	cg27186280	10:87952133
cg22411415	cg06588832	cg11767442	10:87952139
cg25267808	cg11647489	cg12953657	10:87952150
cg09624528	cg22964346	cg16644764	10:87952165_MNV
cg03663072	cg02971902	cg27156649	10:87952173
cg04221836	cg24300033	cg04272838	10:87952174
cg19667082	cg10371280	cg22177040	10:87952176
cg20864028	cg06031526	cg19853077	10:87952190
cg13617047	cg26677137	cg24378009	10:87952203
cg21624407	cg10411658	cg14178013	10:87952263
cg14223618	cg16431963	cg00923803	10:87957864
cg10282920	cg00723997	cg05221103	10:87957890_IlmnF2BTindel
cg14308332	cg25134283	cg14407883	10:87957903
cg25914109	cg02812757	cg02205409	10:87957911
cg08021120	cg21934337	cg02159489	10:87957938
cg02109405	cg25149140	cg03188200	10:87957939
cg16798345	cg18188062	cg23049142	10:87957959
cg14772439	cg00583618	cg14697577	10:87957981
cg21134252	cg09127406	cg15567929	10:87961009_IlmnF2BTindel
cg27060340	cg05055827	cg18390325	10:87961020
cg10036920	cg26776722	cg26313233	10:87961030
cg00711584	cg22621161	cg14359061	10:87961032
cg21921996	cg05439902	cg09686800	10:87961083
cg06753055	cg04085263	cg03160883	10:87961088
cg13381360	cg14871628	cg20614214	10:87961101
cg02656873	cg11336389	cg12938520	10:87961108
cg18748981	cg16526390	cg13812879	10:87965294
cg11231864	cg15841511	cg08882363	10:88516447_CNV_BMPR1A_e1_13
cg27186280	cg24811161	cg02124233	10:88516547_CNV_BMPR1A_e1_13
cg11767442	cg11532182	cg04965500	10:88516674_CNV_BMPR1A_e1_13
cg12953657	cg02215418	cg14602646	10:88598677_CNV_BMPR1A_e2_13
cg27156649	cg14061270	cg17837162	10:88598727_CNV_BMPR1A_e2_13
cg04272838	cg00561389	cg06708331	10:88635678_CNV_BMPR1A_e3_13
cg22177040	cg15831820	cg06588832	10:88635728_CNV_BMPR1A_e3_13
cg24378009	cg07153665	cg11647489	10:88649894
cg14178013	cg23505044	cg22964346	10:88649920_CNV_BMPR1A_e4_13
cg00923803	cg26217402	cg02971902	10:88649970_CNV_BMPR1A_e4_13
cg05221103	cg02114972	cg24300033	10:88651984_CNV_BMPR1A_e5_13
cg14407883	cg15082435	cg10371280	10:88659577
cg02205409	cg10593256	cg06031526	10:88659646_CNV_BMPR1A_e6_13
cg02159489	cg17678719	cg26677137	10:88672048_CNV_BMPR1A_e8_13
cg03188200	cg05799859	cg10411658	10:88672098_CNV_BMPR1A_e8_13
cg23049142	cg00081852	cg00723997	10:88676891
cg16705273	cg10067628	cg25134283	10:88677041_CNV_BMPR1A_e9_13
cg14697577	cg13672348	cg02812757	10:88678979_CNV_BMPR1A_e10_13
cg03920169	cg10561091	cg21934337	10:88678980
cg15567929	cg08253347	cg25149140	10:88679029_CNV_BMPR1A_e10_13
cg18390325	cg27078676	cg18188062	10:88679079_CNV_BMPR1A_e10_13
cg26313233	cg08891920	cg00583618	10:88681328_CNV_BMPR1A_e11_13
cg14359061	cg18849417	cg09127406	10:88681354_MNV
cg09686800	cg24824366	cg05055827	10:88681378_CNV_BMPR1A_e11_13
cg03160883	cg13251533	cg26776722	10:88683183_CNV_BMPR1A_e12_13
cg20614214	cg13101767	cg22621161	10:88683233_CNV_BMPR1A_e12_13
cg12938520	cg14229433	cg05439902	10:88683401_CNV_BMPR1A_e13_13
cg13812879	cg21333026	cg04085263	10:88683451_CNV_BMPR1A_e13_13
cg08882363	cg17640201	cg11336389	10:88683501_CNV_BMPR1A_e13_13
cg02124233	cg05415871	cg16526390	10:88683551_CNV_BMPR1A_e13_13
cg04965500	cg04712723	cg15841511	10:88683609_CNV_BMPR1A_e13_13
cg14602646	cg13661350	cg24811161	10:88683659_CNV_BMPR1A_e13_13
cg17639265	cg18674234	cg11532182	10:88683709_CNV_BMPR1A_e13_13
cg17837162	cg27455470	cg02215418	10:88683759_CNV_BMPR1A_e13_13
cg06708331	cg24517800	cg14061270	10:88683809_CNV_BMPR1A_e13_13
cg06588832	cg01685977	cg00561389	10:88683859_CNV_BMPR1A_e13_13
cg11647489	cg11496466	cg15831820	10:88683940_CNV_BMPR1A_e13_13
cg22964346	cg13910454	cg07153665	10:88683990_CNV_BMPR1A_e13_13
cg02971902	cg16049349	cg23505044	10:88684040_CNV_BMPR1A_e13_13
cg24300033	cg27432331	cg26217402	10:88684090_CNV_BMPR1A_e13_13
cg10371280	cg06859833	cg02114972	10:88684190_CNV_BMPR1A_e13_13
cg06031526	cg01742905	cg15082435	10:88684336_CNV_BMPR1A_e13_13
cg26677137	cg19780014	cg10593256	10:88684412_CNV_BMPR1A_e13_13
cg10411658	cg26983839	cg17678719	10:88684462_CNV_BMPR1A_e13_13
cg16431963	cg03150463	cg05799859	10:88684512_CNV_BMPR1A_e13_13
cg00723997	cg07096248	cg00081852	10:88684562_CNV_BMPR1A_e13_13
cg25134283	cg08860610	cg10067628	10:88684612_CNV_BMPR1A_e13_13
cg13141192	cg04255858	cg13672348	10:88684662_CNV_BMPR1A_e13_13
cg02812757	cg13850344	cg10561091	10:88684712_CNV_BMPR1A_e13_13
cg21934337	cg26502610	cg08253347	10:88684762_CNV_BMPR1A_e13_13
cg25149140	cg20438820	cg27078676	10:88684812_CNV_BMPR1A_e13_13
cg18188062	cg01242196	cg08891920	10:88684862_CNV_BMPR1A_e13_13
cg00583618	cg03963250	cg18849417	10:88684912_CNV_BMPR1A_e13_13
cg09127406	cg18540255	cg24824366	10:88947270
cg05055827	cg12892303	cg13251533	10:88947379
cg26776722	cg16770309	cg13101767	10:89623245_CNV_PTEN_e1_9
cg22621161	cg22065923	cg14229433	10:89623373_CNV_PTEN_e1_9
cg05439902	cg09857651	cg21333026	10:89623423_CNV_PTEN_e1_9
cg04085263	cg26701563	cg24039865	10:89623567_CNV_PTEN_e1_9
cg11336389	cg23949901	cg17640201	10:89623623_CNV_PTEN_e1_9
cg16526390	cg04463911	cg05415871	10:89623766_CNV_PTEN_e1_9
cg15841511	cg02565324	cg04712723	10:89623816_CNV_PTEN_e1_9
cg24811161	cg02008936	cg13661350	10:89623866_CNV_PTEN_e1_9
cg11532182	cg16098957	cg18674234	10:89623916_CNV_PTEN_e1_9
cg02215418	cg13469058	cg24517800	10:89623966_CNV_PTEN_e1_9
cg14061270	cg25065658	cg01685977	10:89624016_CNV_PTEN_e1_9
cg00561389	cg17082366	cg11496466	10:89624112_CNV_PTEN_e1_9
cg15831820	cg12858650	cg13910454	10:89624162_CNV_PTEN_e1_9
cg07153665	cg04526209	cg27432331	10:89624266
cg23505044	cg14332824	cg06859833	10:89624271
cg26217402	cg10009757	cg22341256	10:89624272
cg02114972	cg02933448	cg01742905	10:89653801
cg15082435	cg03762505	cg19780014	10:89653815
cg10593256	cg10468738	cg09072679	10:89685270
cg17678719	cg21741284	cg26983839	10:89685281
cg05799859	cg24743200	cg03150463	10:89685316
cg00081852	cg24188708	cg07096248	10:89692870_CNV_PTEN_e5_9
cg10067628	cg11363917	cg08860610	10:89692961
cg13672348	cg03808043	cg04311686	10:89699055
cg10561091	cg24181311	cg04255858	10:89712011
cg08253347	cg20556704	cg13850344	10:89717663_CNV_PTEN_e7_9
cg27078676	cg12539053	cg26502610	10:89717726
cg08891920	cg22558432	cg20438820	10:89717763_CNV_PTEN_e7_9
cg18849417	cg21148837	cg18540255	10:89720653_MNV
cg24824366	cg06936079	cg12892303	10:89720702_CNV_PTEN_e8_9
cg13251533	cg12667391	cg16770309	10:89720733
cg13101767	cg11636631	cg22065923	10:89720802_CNV_PTEN_e8_9
cg14229433	cg25427524	cg03602124	10:89720841
cg21333026	cg15756601	cg09857651	10:89725056
cg24039865	cg12601414	cg26701563	10:89725094_CNV_PTEN_e9_9
cg05415871	cg01246835	cg02483029	10:89725144_CNV_PTEN_e9_9
cg04712723	cg15153068	cg04463911	10:89725194_CNV_PTEN_e9_9
cg13661350	cg27054331	cg02565324	10:89725244_CNV_PTEN_e9_9
cg18674234	cg07867687	cg02008936	10:89725294_CNV_PTEN_e9_9
cg24517800	cg03516636	cg03639396	10:89725344_CNV_PTEN_e9_9
cg01685977	cg09299390	cg13399478	10:89725394_CNV_PTEN_e9_9
cg11496466	cg17281073	cg16098957	10:89725444_CNV_PTEN_e9_9
cg13910454	cg26327984	cg13469058	10:89725494_CNV_PTEN_e9_9
cg27432331	cg04588248	cg15138986	10:89725544_CNV_PTEN_e9_9
cg06859833	cg03671189	cg05608588	10:89725632_CNV_PTEN_e9_9
cg22341256	cg15786439	cg25065658	10:89725682_CNV_PTEN_e9_9
cg01742905	cg05978071	cg17082366	10:89725732_CNV_PTEN_e9_9
cg19780014	cg22823767	cg12858650	10:89725782_CNV_PTEN_e9_9
cg26983839	cg06544877	cg04526209	10:89725885_CNV_PTEN_e9_9
cg26708220	cg01482912	cg14332824	10:89725936_CNV_PTEN_e9_9
cg03150463	cg14618186	cg10009757	10:89725986_CNV_PTEN_e9_9
cg07096248	cg25808839	cg02933448	10:89726067_CNV_PTEN_e9_9
cg08860610	cg16517838	cg10468738	10:89726117_CNV_PTEN_e9_9
cg04311686	cg17215497	cg21741284	10:89726167_CNV_PTEN_e9_9
cg04255858	cg06192058	cg24743200	10:89726217_CNV_PTEN_e9_9
cg13850344	cg12240975	cg11363917	10:89726267_CNV_PTEN_e9_9
cg26502610	cg10694761	cg03808043	10:89726317_CNV_PTEN_e9_9
cg20438820	cg27442140	cg24181311	10:89726367_CNV_PTEN_e9_9
cg18540255	cg14678442	cg20556704	10:89726417_CNV_PTEN_e9_9
cg12892303	cg27604402	cg12539053	10:89726516_CNV_PTEN_e9_9
cg16770309	cg17714861	cg22558432	10:89726566_CNV_PTEN_e9_9
cg22065923	cg04256248	cg21148837	10:89726616_CNV_PTEN_e9_9
cg03602124	cg22801075	cg06936079	10:89726716_CNV_PTEN_e9_9
cg23036308	cg18538644	cg14380539	10:89726848_CNV_PTEN_e9_9
cg09857651	cg10394610	cg12667391	10:89726930_CNV_PTEN_e9_9
cg08507422	cg21108767	cg11636631	10:89727024_CNV_PTEN_e9_9
cg26701563	cg14811551	cg25427524	10:89727074_CNV_PTEN_e9_9
cg02483029	cg05835545	cg18656583	10:89727124_CNV_PTEN_e9_9
cg04463911	cg09425262	cg15756601	10:89727233_CNV_PTEN_e9_9
cg02565324	cg14942918	cg12601414	10:89727283_CNV_PTEN_e9_9
cg02008936	cg03517379	cg15153068	10:89727333_CNV_PTEN_e9_9
cg03639396	cg18275846	cg27054331	10:89727383_CNV_PTEN_e9_9
cg13399478	cg13177830	cg07867687	10:89727464_CNV_PTEN_e9_9
cg16098957	cg03974506	cg03516636	10:89727514_CNV_PTEN_e9_9
cg13469058	cg24694947	cg09299390	10:89727564_CNV_PTEN_e9_9
cg05608588	cg06614633	cg17281073	10:89727694_CNV_PTEN_e9_9
cg25065658	cg18582979	cg26327984	10:89727744_CNV_PTEN_e9_9
cg17082366	cg02770835	cg04588248	10:89727794_CNV_PTEN_e9_9
cg12858650	cg02593048	cg15786439	10:89727844_CNV_PTEN_e9_9
cg04526209	cg17546196	cg05978071	10:89727894_CNV_PTEN_e9_9
cg14332824	cg18687914	cg22823767	10:89727944_CNV_PTEN_e9_9
cg10009757	cg10217767	cg06544877	10:89727994_CNV_PTEN_e9_9
cg02933448	cg26627665	cg01482912	10:89728044_CNV_PTEN_e9_9
cg03762505	cg02707280	cg14618186	10:89728094_CNV_PTEN_e9_9
cg10468738	cg05072063	cg25808839	10:89728144_CNV_PTEN_e9_9
cg21741284	cg24575638	cg10602180	10:89728194_CNV_PTEN_e9_9
cg24743200	cg25701564	cg16517838	10:89728294_CNV_PTEN_e9_9
cg24188708	cg17467879	cg17215497	10:89728344_CNV_PTEN_e9_9
cg11363917	cg00160522	cg06192058	10:89728444_CNV_PTEN_e9_9
cg03808043	cg04908013	cg12240975	10:89728494_CNV_PTEN_e9_9
cg24181311	cg19587654	cg10694761	10:89912180
cg20556704	cg17268992	cg27442140	10:90707047
cg12539053	cg01406836	cg15814736	10:91061881
cg22558432	cg01452396	cg14678442	10:94762856
cg21148837	cg12713848	cg27604402	10:94781944
cg14380539	cg02894810	cg17714861	10:94824145
cg12667391	cg21355338	cg04256248	10:94825007
cg11636631	cg13512069	cg22801075	10:94833977
cg25427524	cg00067574	cg07751222	10:94834060
cg18656583	cg16619805	cg18538644	10:94834679
cg15756601	cg23612178	cg10394610	10:96448186
cg12601414	cg24068053	cg21108767	10:96468870
cg15153068	cg04169328	cg14811551	10:96522545
cg27054331	cg21221785	cg05835545	10:96522613
cg07867687	cg02642298	cg09425262	10:96534878
cg03516636	cg03578552	cg14942918	10:96534942
cg09299390	cg02628930	cg03517379	10:96541701
cg17281073	cg20297631	cg18275846	10:96565286
cg26327984	cg04355750	cg13177830	10:96565516
cg04588248	cg08543695	cg17414127	10:96569418
cg15786439	cg02363653	cg12166435	10:96575307
cg05978071	cg18813035	cg05223392	10:96575566
cg22823767	cg05315510	cg03974506	10:96698560
cg06544877	cg01583244	cg24694947	10:96700950
cg01482912	cg15967111	cg06614633	10:96701733
cg14618186	cg17786496	cg18582979	10:96701775
cg10602180	cg09146364	cg02770835	10:96707664
cg16517838	cg07424785	cg02593048	10:96707674
cg17215497	cg15303329	cg17546196	10:96708886
cg06192058	cg18516241	cg18687914	10:96708901
cg10574148	cg09334382	cg10217767	10:96731198
cg12240975	cg27551618	cg26627665	10:96731891
cg10694761	cg11994584	cg02707280	10:96731937
cg27442140	cg25841539	cg05072063	10:96731990
cg15814736	cg05291069	cg24575638	10:96740116
cg14678442	cg05103956	cg25701564	10:96740282
cg27604402	cg13236093	cg22245494	10:96740528
cg17714861	cg19241670	cg17467879	10:96740777
cg04256248	cg11954110	cg00160522	10:96741059
cg22801075	cg11850943	cg04908013	10:96741122
cg07751222	cg09001226	cg19587654	10:96743897
cg18538644	cg12724498	cg17268992	10:96748780
cg10394610	cg11667643	cg01406836	10:96802647
cg21108767	cg26821579	cg01452396	10:96817776
cg14811551	cg25582669	cg12713848	10:96818171
cg05835545	cg25846302	cg02894810	10:96818242
cg09425262	cg23343389	cg21355338	10:99344591
cg14942918	cg27363788	cg13512069	10:99371339
cg03517379	cg02513202	cg27638148	11:108119821
cg18275846	cg02033606	cg00067574	11:108143509
cg13177830	cg01821906	cg17833322	11:108150253
cg17414127	cg24389730	cg16619805	11:108158323
cg12166435	cg09356193	cg23612178	11:108218004
cg03974506	cg02722239	cg24068053	11:108386818
cg24694947	cg02025656	cg04169328	11:111959636
cg06614633	cg07870213	cg21221785	11:111959690_mnv
cg18582979	cg15104592	cg02642298	11:111965529
cg02770835	cg26019680	cg03578552	11:111965539
cg02593048	cg07503829	cg20297631	11:111965608
cg17546196	cg21999563	cg08543695	11:112086925
cg18687914	cg07066755	cg02363653	11:112088910
cg10217767	cg26598749	cg18813035	11:112094804
cg26627665	cg26919459	cg05315510	11:112094805
cg02707280	cg19261864	cg01583244	11:112094807
cg05072063	cg22040889	cg15967111	11:112094826
cg24575638	cg16659583	cg17786496	11:112094933_MNV
cg25701564	cg05795861	cg09146364	11:112104247
cg17467879	cg05611958	cg07424785	11:114168292
cg00160522	cg17406915	cg15303329	11:114168361
cg04908013	cg19180514	cg18516241	11:114169313
cg19587654	cg08771408	cg26700949	11:114178443
cg17268992	cg05784856	cg09334382	11:114178800
cg09118740	cg18674212	cg27551618	11:125712785
cg01406836	cg05050531	cg11994584	11:126142963
cg01452396	cg04910313	cg25841539	11:132309607
cg12713848	cg05201332	cg05291069	11:14666708
cg02894810	cg15347484	cg05103956	11:14667286
cg21355338	cg07855322	cg13236093	11:14674713
cg13512069	cg07379293	cg19241670	11:14704424
cg27638148	cg15911567	cg11954110	11:14712515
cg00067574	cg06098232	cg19586661	11:14713079
cg17833322	cg21011835	cg09001226	11:14714075
cg16619805	cg22288147	cg12724498	11:14723236
cg23612178	cg06452013	cg11667643	11:14724216
cg24068053	cg08609270	cg26821579	11:14727284
cg04169328	cg08707456	cg25582669	11:14727868
cg21221785	cg15603766	cg25846302	11:14729856
cg02642298	cg07533320	cg23343389	11:14754136
cg03578552	cg10054262	cg27363788	11:14791113
cg02628930	cg15692134	cg02513202	11:14792683
cg04430797	cg14041264	cg02033606	11:14808717
cg20297631	cg19505760	cg01821906	11:14861320
cg04355750	cg22710840	cg24389730	11:14861957
cg08543695	cg07085827	cg09356193	11:14912798
cg02363653	cg03107920	cg02722239	11:17415622
cg18813035	cg27413430	cg02025656	11:17416097
cg05315510	cg04088212	cg07870213	11:17417583
cg01583244	cg14604444	cg15661389	11:17418752
cg15967111	cg20178430	cg15104592	11:17420337
cg17786496	cg19075194	cg26019680	11:17424926
cg09146364	cg19529823	cg07503829	11:17425742
cg07424785	cg25820971	cg21999563	11:17426036
cg15303329	cg11179629	cg07066755	11:17433747
cg18516241	cg18307966	cg26598749	11:17435093
cg26700949	cg19537741	cg26919459	11:17437549
cg05414026	cg23028840	cg19261864	11:17441693
cg09334382	cg09727210	cg22040889	11:17451353
cg27551618	cg09939303	cg16659583	11:17452857
cg11994584	cg27488875	cg05795861	11:17454183
cg25841539	cg00769882	cg05611958	11:17456218
cg05291069	cg04023872	cg17406915	11:17456888
cg05103956	cg08860314	cg19180514	11:17477018
cg02071175	cg04658691	cg08771408	11:17492164
cg03920392	cg18396832	cg05784856	11:2156676
cg19241670	cg04689167	cg18674212	11:23195176
cg19418458	cg23616241	cg05050531	11:2445192
cg11954110	cg02162556	cg04910313	11:2445213
cg11850943	cg26059639	cg06662140	11:2445222
cg09001226	cg21578640	cg05201332	11:2445298
cg12724498	cg08118287	cg15347484	11:2445453
cg11667643	cg12564102	cg07855322	11:2445473
cg05841659	cg05391750	cg07379293	11:2445480
cg26821579	cg00799637	cg05100920	11:2466271_CNV_KCNQ1_e1_16
cg25582669	cg18501395	cg12237591	11:2466321_CNV_KCNQ1_e1_16
cg25846302	cg25576011	cg15911567	11:2466374_CNV_KCNQ1_e1_16
cg23343389	cg08151866	cg06098232	11:2466424_CNV_KCNQ1_e1_16
cg27363788	cg14696804	cg21011835	11:2466474_CNV_KCNQ1_e1_16
cg02513202	cg24783935	cg22288147	11:2466630_CNV_KCNQ1_e1_16
cg02033606	cg25939743	cg06452013	11:2466680_CNV_KCNQ1_e1_16
cg01821906	cg07025994	cg08609270	11:2466711
cg24389730	cg23976179	cg08707456	11:2549240
cg26870061	cg12065531	cg15603766	11:2570660
cg09356193	cg26523299	cg07533320	11:2570674
cg02722239	cg19136185	cg10054262	11:2570676
cg02025656	cg19837298	cg14041264	11:2571324
cg07870213	cg23874587	cg19505760	11:2571377
cg15661389	cg25225807	cg22710840	11:2572011
cg15104592	cg02607596	cg07085827	11:2572059
cg26019680	cg00475182	cg03107920	11:2572062
cg21999563	cg27227497	cg27413430	11:2572068
cg12069309	cg16517186	cg14604444	11:2572850
cg07066755	cg23521603	cg26458497	11:2572967
cg26598749	cg18103236	cg20178430	11:2583447
cg26919459	cg21591820	cg19075194	11:2583456
cg19261864	cg04161784	cg19529823	11:2588718
cg22040889	cg15216812	cg11208656	11:2591914
cg16659583	cg01792182	cg25820971	11:2591958_CNV_KCNQ1_e3_16
cg05795861	cg20002901	cg11179629	11:2592572
cg05611958	cg25394452	cg18307966	11:2592628_CNV_KCNQ1_e4_16
cg17406915	cg12802246	cg19537741	11:2593292
cg19180514	cg19990229	cg23028840	11:2593313
cg08771408	cg24388762	cg09727210	11:2593338_CNV_KCNQ1_e5_16
cg05784856	cg03959273	cg09939303	11:2594147
cg18674212	cg04669470	cg27488875	11:2606531_CNV_KCNQ1_e8_16
cg05050531	cg15682717	cg00769882	11:2608846
cg04910313	cg25364049	cg04023872	11:2608892_CNV_KCNQ1_e9_16
cg05201332	cg16061810	cg08860314	11:2610033_CNV_KCNQ1_e10_16
cg15347484	cg19178362	cg04658691	11:2661993
cg07855322	cg04920380	cg18396832	11:2726709
cg07379293	cg16006396	cg04689167	11:27405892
cg12237591	cg09313801	cg23616241	11:2768842
cg15911567	cg00741675	cg02162556	11:2768853
cg06098232	cg25914270	cg26059639	11:2775979
cg21011835	cg07545535	cg21578640	11:2776991
cg22288147	cg09633991	cg08118287	11:2777037
cg06452013	cg27391627	cg12564102	11:2847878_IlmnF2BTindel
cg08609270	cg01732538	cg05391750	11:2869051_CNV_KCNQ1_e16_16
cg08707456	cg17559292	cg00799637	11:2869096
cg15603766	cg22652155	cg18501395	11:2869101_CNV_KCNQ1_e16_16
cg07533320	cg10197862	cg25576011	11:2869238_CNV_KCNQ1_e16_16
cg14041264	cg14308265	cg25141181	11:2869288_CNV_KCNQ1_e16_16
cg19505760	cg26324324	cg08151866	11:2869338_CNV_KCNQ1_e16_16
cg22710840	cg04792352	cg10729419	11:2869388_CNV_KCNQ1_e16_16
cg07085827	cg16899367	cg14696804	11:2869696_CNV_KCNQ1_e16_16
cg03107920	cg22083641	cg24783935	11:2869765_CNV_KCNQ1_e16_16
cg27413430	cg18444868	cg25939743	11:2869815_CNV_KCNQ1_e16_16
cg14604444	cg12640713	cg26769838	11:2869865_CNV_KCNQ1_e16_16
cg20178430	cg04479971	cg07025994	11:2869915_CNV_KCNQ1_e16_16
cg19075194	cg02613601	cg23976179	11:2870164_CNV_KCNQ1_e16_16
cg19529823	cg11302733	cg12065531	11:2870308_CNV_KCNQ1_e16_16
cg11208656	cg08101859	cg26523299	11:2918632
cg25820971	cg25105824	cg19136185	11:2919622
cg11179629	cg26747885	cg19837298	11:2921644
cg18307966	cg15473395	cg23874587	11:2922493
cg19537741	cg07321237	cg25225807	11:2922602
cg23028840	cg13611121	cg02607596	11:2922845
cg09727210	cg15121354	cg00475182	11:2927108
cg09939303	cg13437164	cg27227497	11:2931554
cg27488875	cg22215836	cg16517186	11:2932859
cg00769882	cg19785312	cg23521603	11:2936281
cg04023872	cg21501305	cg18103236	11:2937487
cg08860314	cg21166549	cg21591820	11:2937835
cg04658691	cg12204252	cg04161784	11:2937951
cg18396832	cg20383766	cg15216812	11:2939297
cg04689167	cg26835440	cg01792182	11:32389179
cg23616241	cg14159970	cg20002901	11:32392669
cg02162556	cg09591533	cg25394452	11:32396262
cg26059639	cg10827434	cg12802246	11:32396372
cg21578640	cg26068551	cg19990229	11:32396401
cg08118287	cg19541688	cg24388762	11:32427961
cg12564102	cg12649695	cg03959273	11:32428582
cg00799637	cg24392532	cg04669470	11:32428599
cg18501395	cg13575638	cg15682717	11:32434805
cg25576011	cg15120341	cg25364049	11:32434883
cg25141181	cg25553128	cg16061810	11:32434889
cg08151866	cg17936495	cg19178362	11:32435027
cg14696804	cg26738106	cg04920380	11:32456364
cg24783935	cg00810519	cg16006396	11:34472309
cg25939743	cg04460961	cg09313801	11:34475693
cg26769838	cg17832062	cg00741675	11:34476069
cg07025994	cg07449967	cg25914270	11:34488819
cg23976179	cg16606185	cg07545535	11:34489103
cg12065531	cg04750995	cg09633991	11:34492044
cg26523299	cg06088360	cg27391627	11:35160864-GT
cg19837298	cg01137907	cg01732538	11:35160868-GA
cg23874587	cg10699986	cg17559292	11:35160897-CA
cg25225807	cg11902811	cg14308265	11:35160909-CA
cg02607596	cg03062952	cg26324324	11:35160911-CA
cg00475182	cg03536686	cg04792352	11:35211501-AAGG-A
cg27227497	cg06570931	cg16899367	11:35211592-CT
cg16517186	cg09395572	cg22083641	11:35226062-AG
cg23521603	cg13915179	cg22203300	11:35232843-TC
cg18103236	cg09952475	cg18444868	11:35232894-AC
cg21591820	cg06808021	cg12640713	11:35240875-GT
cg04161784	cg27260927	cg04479971	11:35243921-GA
cg15216812	cg06059332	cg02613601	11:35250715-TC
cg27355623	cg01439601	cg11302733	11:36615244
cg20002901	cg17401837	cg08101859	11:37997451
cg25394452	cg02995697	cg25105824	11:42809663
cg12802246	cg21174055	cg26747885	11:45674085
cg19990229	cg26616932	cg15473395	11:45680649
cg24388762	cg23352245	cg07321237	11:47332566
cg03959273	cg17185176	cg13611121	11:47332634
cg04669470	cg08577693	cg15121354	11:47332676
cg15682717	cg17267720	cg13437164	11:47332947
cg25364049	cg08119506	cg22215836	11:47333193
cg16061810	cg19075787	cg19785312	11:47333295
cg19178362	cg02154728	cg21501305	11:47333922
cg04920380	cg10141075	cg21166549	11:47333966
cg16006396	cg18570369	cg12204252	11:47334011
cg09313801	cg09444893	cg20383766	11:47335079
cg00741675	cg10192483	cg26835440	11:47335210
cg25914270	cg08877521	cg14159970	11:47335911
cg07545535	cg13277393	cg09591533	11:47335941
cg09633991	cg04533214	cg10827434	11:47337389
cg27391627	cg00164462	cg26068551	11:47337425
cg01732538	cg15755924	cg19541688	11:47337542
cg17559292	cg20855001	cg12649695	11:47337580_MNV
cg22652155	cg05580667	cg24392532	11:47337726
cg10197862	cg24612923	cg13575638	11:47337793
cg14308265	cg02348876	cg15120341	11:47338520
cg26324324	cg11724511	cg25553128	11:47338570
cg04792352	cg20803293	cg17936495	11:47338638
cg22083641	cg13345783	cg26738106	11:47338681
cg22203300	cg04060904	cg00810519	11:47339650
cg18444868	cg11186155	cg04460961	11:47341003
cg12640713	cg08782557	cg17832062	11:47341205_MNV
cg04479971	cg26419880	cg07449967	11:47341990
cg02613601	cg09106574	cg16606185	11:47342051
cg11302733	cg14194875	cg04750995	11:47342580
cg08101859	cg06557776	cg06088360	11:47342608
cg25105824	cg07281325	cg01137907	11:47342865
cg26747885	cg17429234	cg10699986	11:47343069
cg15473395	cg08837676	cg11902811	11:47343608
cg07321237	cg00834590	cg03062952	11:47346243_IlmnF2BTindel
cg13611121	cg19954936	cg03536686	11:47346622
cg15121354	cg06596613	cg06570931	11:47347434
cg13437164	cg22160662	cg09395572	11:47347481
cg22215836	cg27111463	cg13915179	11:47348536
cg19785312	cg24671760	cg09952475	11:47349922
cg21501305	cg02997605	cg06808021	11:47350007
cg21166549	cg05654197	cg27260927	11:47350503
cg12204252	cg12022783	cg06059332	11:47350591
cg20383766	cg02854490	cg01439601	11:47350598
cg26835440	cg15388264	cg17401837	11:47350600
cg14159970	cg10090256	cg02995697	11:47351310_MNV
cg09591533	cg13259172	cg21174055	11:47353711
cg10827434	cg06904548	cg26616932	11:47353772
cg26068551	cg27113665	cg23352245	11:47354127
cg19541688	cg21887309	cg17185176	11:47354230
cg12649695	cg26818735	cg08577693	11:47354751
cg24392532	cg17798614	cg17267720	11:47354887
cg13575638	cg15279748	cg08119506	11:47355174
cg15120341	cg21163765	cg19075787	11:47357465
cg25553128	cg03104298	cg02154728	11:47358972
cg17936495	cg07029832	cg10141075	11:47360100
cg26738106	cg25933015	cg18570369	11:47360874
cg00810519	cg03522837	cg09444893	11:47361211
cg04460961	cg23568998	cg10192483	11:47362777
cg17832062	cg13918312	cg13277393	11:47364132
cg07449967	cg02417424	cg04533214	11:47368177
cg16606185	cg02821380	cg00164462	11:47371565
cg04750995	cg00600362	cg15755924	11:47372825_MNV
cg14241672	cg26445189	cg20855001	11:47374174
cg06088360	cg08074555	cg05580667	11:50290868
cg01137907	cg06116271	cg24612923	11:55471165
cg10699986	cg27215131	cg02348876	11:61437765
cg11902811	cg08219531	cg11724511	11:62761882
cg05920635	cg03771099	cg20803293	11:62773098
cg03062952	cg25223716	cg13345783	11:62775762
cg03536686	cg06626847	cg04060904	11:62776369
cg06570931	cg24322333	cg11186155	11:62781794
cg09395572	cg14953536	cg08782557	11:62783287
cg13915179	cg08425402	cg26419880	11:63057513
cg09952475	cg04006206	cg06557776	11:63065640
cg06808021	cg15874629	cg07281325	11:63066259
cg27260927	cg20403644	cg17429234	11:63068123
cg06059332	cg03897095	cg08837676	11:63071620
cg01439601	cg08550094	cg07027680	11:63076696
cg17401837	cg26352073	cg00834590	11:63138085
cg02995697	cg21595968	cg19954936	11:63141443
cg26616932	cg21735676	cg06596613	11:63143136
cg23352245	cg17040309	cg22160662	11:63145576
cg17185176	cg25666403	cg27111463	11:63146300
cg08577693	cg25395812	cg24671760	11:63163220
cg17267720	cg01300914	cg02997605	11:63165079
cg08119506	cg24413235	cg05654197	11:63165400
cg19075787	cg00366190	cg12022783	11:63165466
cg02154728	cg05518778	cg02854490	11:63168278
cg10141075	cg27627038	cg15388264	11:63168522
cg18570369	cg20792978	cg10090256	11:64359994
cg09444893	cg04906797	cg13259172	11:64360155
cg10192483	cg00142683	cg06904548	11:64366529
cg08877521	cg15803065	cg27113665	11:64418097
cg13277393	cg13001844	cg21887309	11:64572134
cg04533214	cg17960051	cg26818735	11:64572227
cg00164462	cg03307425	cg17798614	11:64572613
cg15755924	cg18802799	cg15279748	11:64573772
cg20855001	cg21362390	cg21163765	11:64573831
cg05580667	cg24885246	cg03104298	11:64574567
cg24612923	cg25274598	cg07029832	11:64574646
cg02348876	cg26733605	cg25933015	11:64574650
cg11724511	cg27387573	cg03522837	11:64575123
cg20803293	cg07378778	cg23568998	11:64575482
cg13345783	cg20614157	cg13918312	11:64575572
cg04060904	cg07756647	cg02417424	11:64577150
cg11186155	cg14456396	cg02821380	11:64577236
cg08782557	cg23955903	cg00600362	11:64577264
cg26419880	cg11502198	cg26445189	11:64577302
cg06557776	cg25779302	cg08074555	11:64577337
cg24700222	cg01385926	cg06116271	11:64577386
cg07281325	cg24707098	cg27215131	11:64577414
cg17429234	cg01710449	cg08219531	11:64577477
cg08837676	cg09860783	cg03771099	11:64804202
cg07027680	cg24850323	cg25223716	11:64804442
cg00834590	cg14742198	cg06626847	11:64804493
cg19954936	cg04095790	cg24322333	11:64804549_IlmnF2BTindel
cg06596613	cg07828380	cg14953536	11:64804662
cg22160662	cg01988539	cg08425402	11:64804763
cg27111463	cg14550076	cg04006206	11:64804785
cg24671760	cg14523476	cg15874629	11:64805032
cg02997605	cg18019999	cg20403644	11:64805050
cg05654197	cg23851359	cg03897095	11:64805073
cg12022783	cg02432003	cg08550094	11:64805137
cg02854490	cg17029156	cg26352073	11:64805191
cg15388264	cg24423860	cg10143811	11:64805717
cg10090256	cg08347442	cg21595968	11:64805997
cg13259172	cg13761595	cg21735676	11:64806230
cg06904548	cg27296089	cg23115219	11:64806259
cg11504517	cg14930907	cg17040309	11:64806275
cg27113665	cg27058356	cg25666403	11:64806342
cg21887309	cg22163966	cg25395812	11:64807009
cg26818735	cg24634009	cg01300914	11:64807072
cg17798614	cg06833142	cg24413235	11:64807180
cg15279748	cg10434261	cg00366190	11:64807220
cg21163765	cg01602339	cg27627038	11:64807567
cg03104298	cg15608151	cg20792978	11:64807639
cg07029832	cg21887683	cg04906797	11:64807647
cg25933015	cg12614458	cg00142683	11:64807676
cg03522837	cg02973417	cg15803065	11:64807920
cg23568998	cg03147312	cg13001844	11:64807981
cg13918312	cg08225398	cg05902483	11:64808067
cg02417424	cg20569129	cg03307425	11:64809724
cg02821380	cg05835009	cg21362390	11:64809732
cg00600362	cg12442242	cg24885246	11:64809738_IlmnF2BTindel
cg26445189	cg00579673	cg25274598	11:64809760
cg08074555	cg19287121	cg26733605	11:64809778
cg06116271	cg19777542	cg27387573	11:64809792
cg27215131	cg09168980	cg07378778	11:64809826
cg08219531	cg11344572	cg20614157	11:64809851
cg03771099	cg10723851	cg07756647	11:64809910
cg25223716	cg18712494	cg05600688	11:64809968
cg06626847	cg00939391	cg14456396	11:64810005
cg24322333	cg27112983	cg23955903	11:66103873
cg14953536	cg20496485	cg11502198	11:66138911
cg08425402	cg04285855	cg04365973	11:67349126_CNV_GSTP1
cg04006206	cg04363536	cg25779302	11:67349196_CNV_GSTP1
cg15874629	cg12398314	cg01385926	11:67349466_CNV_GSTP1
cg20403644	cg07677531	cg24707098	11:67349516_CNV_GSTP1
cg03897095	cg26009773	cg25290992	11:67349556_CNV_GSTP1
cg08550094	cg11005845	cg01710449	11:67349631_CNV_GSTP1
cg26352073	cg06897921	cg24850323	11:67349706_CNV_GSTP1
cg21595968	cg12134633	cg22382663	11:67349791_CNV_GSTP1
cg21735676	cg08084616	cg14742198	11:67349846_CNV_GSTP1
cg17040309	cg02394226	cg04095790	11:67349911_CNV_GSTP1
cg24136385	cg01570662	cg07828380	11:67349966_CNV_GSTP1
cg25666403	cg16325382	cg01988539	11:67350016_CNV_GSTP1
cg25395812	cg15734257	cg14550076	11:67350016_CNV_GSTP1_ilmndup1
cg01300914	cg18771537	cg14523476	11:67350071_CNV_GSTP1
cg24413235	cg22575892	cg18019999	11:67350111_CNV_GSTP1
cg00366190	cg10387963	cg23851359	11:67350166_CNV_GSTP1
cg05518778	cg07889003	cg02432003	11:67350261_CNV_GSTP1
cg27627038	cg07085962	cg01872447	11:67350261_CNV_GSTP1_ilmndup1
cg20792978	cg03784994	cg01394007	11:67350326_CNV_GSTP1
cg04906797	cg09056309	cg17029156	11:67350371_CNV_GSTP1
cg00142683	cg10751605	cg24423860	11:67350451_CNV_GSTP1
cg15803065	cg08475721	cg08347442	11:67350511_CNV_GSTP1
cg13001844	cg21433332	cg13761595	11:67350561_CNV_GSTP1
cg03307425	cg13800612	cg27296089	11:67350621_CNV_GSTP1
cg18802799	cg22609034	cg14930907	11:67350681_CNV_GSTP1
cg21362390	cg24102570	cg27058356	11:67350731_CNV_GSTP1
cg24885246	cg19415339	cg22163966	11:67350801_CNV_GSTP1
cg25274598	cg09370756	cg24634009	11:67350826_CNV_GSTP1
cg26733605	cg22606941	cg06833142	11:67350891_CNV_GSTP1
cg27387573	cg04048411	cg10434261	11:67350941_CNV_GSTP1
cg07378778	cg19733514	cg01602339	11:67350991_CNV_GSTP1
cg20614157	cg11218642	cg15608151	11:67351041_CNV_GSTP1
cg07756647	cg26076236	cg21887683	11:67351091_CNV_GSTP1
cg05600688	cg06125762	cg12614458	11:67351141_CNV_GSTP1
cg14456396	cg08216447	cg02973417	11:67351191_CNV_GSTP1
cg23955903	cg14560022	cg20113824	11:67351241_CNV_GSTP1
cg11502198	cg25512738	cg03147312	11:67351291_CNV_GSTP1
cg04365973	cg10348756	cg08225398	11:67351291_CNV_GSTP1_ilmndup1
cg25779302	cg23245720	cg20569129	11:67351341_CNV_GSTP1
cg01385926	cg00054209	cg05835009	11:67351391_CNV_GSTP1_ilmndup1
cg24707098	cg02602182	cg17600863	11:67351391_CNV_GSTP1_ilmndup9
cg00691529	cg04017769	cg12442242	11:67351441_CNV_GSTP1
cg18291331	cg12481610	cg00579673	11:67351491_CNV_GSTP1
cg25290992	cg25231437	cg19287121	11:67351541_CNV_GSTP1
[truncated: 370,774+ more rows]
