# Supplementary material for: Methylome-wide and meQTL analysis helps to distinguish treatment response from non-response and pathogenesis markers in schizophrenia
Source: Front Psychiatry. 2024 Mar 7;15:1297760. doi: 10.3389/fpsyt.2024.1297760 (PMC10954811; doi:10.3389/fpsyt.2024.1297760)
Supplement: Supplementary file 16 [file Table_3.xlsx]

## Sheet: Table S3
Table S3 Gene expression primer list: Primer sequence of genes in the expression analysis
	Forward primer in 5’ to 3’ orientation	Reverse primer in 5’ to 3’ orientation
ECHDC1	AAAGCGTGTGTAGGGGAGCG	TGTCCTTCCAGACAGAGAGGC
C7orf50	CTGTTCACGCTTAGGTGGGC	CTGAGCACAGCTTCGCCCTT
GET4	TACACCCAGAAGCACCCGTC	GCGGTCGAGGTACTCGTTGT
CORO1C	AGCTGGGCTAAGGAACGTGG	CGTACCACTCGCCTCATCGT
TBCA	ATCAAGACCGGCGTGGTGAA	CAACCTGCGCTGGCAATCTG
SET	CTCAACTCCAACCACGACGG	TGGCGATCAATTCTGACCTCTTCT
ZFAND2A	AGTGTCCGTTTGCATTCCAGA	GGTGTCTGTGCTTCTCTTTCTTC
HDAC1	TCCAAATGCAGGCGATTCCTGAG	TCGTTTGTCAGAGGAGCAGATCG
HDAC2	CGCATGTTACCTCATGCACCTG	TCCGCTTGTCTGATGCTCGAATAG
HDAC3	GCCCCACCAATATGCAAGGC	GAGATGCGCCTGTGTAACGC
HDAC6	AGAAAGGGGCTGCGTCCAAT	AATCCTGGCCGGTTGAGGTC
HDAC9	CCCACCTGCTTGTAGTTTCCG	CTCCAGGCCCACAGGAACTT
SIRT2	ACCCGCTAAGCTGGATGAAAGAG	AGTCTTCACACTTGGGCGTCAC
KAT5	TACCGCAAGGGCACCATCTC	GTAGCCCACGATGTGGAAGC
PRMT5	GGAATGCGGGGTCCGAACT	CCGGGCCGATTCTTAGCAGG
PRMT1	GCGAACTGCATCATGGAGAAT	CTTCTCACTGCTTTCCGCCTG
KMT2E	CGGGTGTCTCGTGTGTGAACAT	CTAAGTGCATCCACAAACCCATGA
KDM5A	AGAGTGCCCCGTCTTTGAGC	CAGGCGCTGGACTCTTGGAG
HLA-A	GGTTCTCACACCATCCAGATAA	CTCGTTCAGGGCGATGTAAT
HLA-B	AGCAGTTGTGGTCATCGGAG	ACAAAGGGGAGGCGTGAAGAA
HLA-C	TGTCCTGGTTGTCCTAGCTGTCC	AATCCTGCATCTCAGTCCCACA
HLA-E	GTGGTTGCTGCTGTGATATGGA	GTGAGGAAATCCTGCATCTCAGTC
HLA-DPA1	CCTAGTCGGCATCATCGTGG	GCTGAGATGGAGTTTGTAGGGCA
HLA-DPB1	AGTCCTGTCACCGTGGAGTG	CCCCAGCTCCCGTCAATGTC
HLA-DQA1	AGAACACCAACTGCTGAGGCT	ACAAGTTTACACCACAAGAGGC
HLA-DQB1	AAAGGACCTCAAGGGCCTCCAC	GCAGGCATAAGCAGGCATCAC
HLA-DRA	CGCTCAGGAATCATGGGCTA	TCAAAGCTGGCAAATCGTCCA
HLA-DMB	AGCCCTTCTGGGGATCACTG	GGCATGACAAGCTTCCCGTT
ACTB	AATCTGGCACCACACCTTCTA	ATAGCACAGCCTGGATAGCAA
