# Supplementary material for: Methylome-wide and meQTL analysis helps to distinguish treatment response from non-response and pathogenesis markers in schizophrenia
Source: Front Psychiatry. 2024 Mar 7;15:1297760. doi: 10.3389/fpsyt.2024.1297760 (PMC10954811; doi:10.3389/fpsyt.2024.1297760)
Supplement: Supplementary file 17 [file Table_4.xlsx]

## Sheet: expansion of title
Table S4	Differentially methylated sites associated with treatment response:Listed are all the significant differentially methylated probes (adj.P.Val< 0.05) between responders and nonresponder
probe_name	Name of the CpG sites
deltabeta	Difference in the average methylation value between comparing groups
P.Val	P value
adj.P.Val	p-value adjusted using the Benjamini & Yekutieli method
Inflation adj.Pval	Bacon Inflation adjusted P value
responders_AVG	average methylation value of responders
nonresponders_AVG	average methylation value of nonresponders
chr	chromosome number
position	chromosome postion
gene	gene associated with the DMP
feature	genomic features associated with probes
cgi	Location of probes with respect to CpG islands (island,opensea,shore-0 to 2 kb from island,shelf-2 to 4 kb from island)
bonferroni.sig	CpG sites significant after bonferrroni correction
pgc.sig	CpG sites replicated in the analysis using PGC pipeline
Table S5:	Trait enrichment analysis: List of traits enriched for hypermethylated response-related probes.
Trait	Name of the traits
Odds Ratio	Odds ratio of the association
p Value	P value of probe-trait association
DMC	Number of Differentially Methylated CpG sites associated to the trait
Background	Total number probes related to the trait in EWAS Atlas
Table S6:	Differentially methylated regions associated with treatment response:Listed are all the significant differentially methylated regions (p.valueArea<0.05) between responders and nonresponder
DMRcate_DMR	Id of differentially methylated region identifed usng DMRcate
Bumphunter_DMR	Id of differentially methylated region identifed usng Bumphunter
seqnames	chromosome
start	chromosome start postion
end	chromosome end postion
width	width of region
strand	strand
value	average of the estimated coefficient
area	absolute value of the sum of the estimated coefficients in the region
cluster	cluster ID
indexStart	Probe index where the regions starts
indexEnd	Probe index where the regions ends
L	number of probes in the region
clusterL	number of probes in the cluster
p.value	percent of candidate regions obtained from the permutations/boostraps
fwer	bootstrap-based family-wide error rates
p.valueArea	p.value for the area
fwerArea	FWER for the area
seqnames	chromosome
start	chromosome start postion
end	chromosome end postion
width	width of region
strand	strand
no.cpgs	Number of CpG sites in the DMR
min_smoothed_fdr	Minimum FDR of the smoothed estimate
Stouffer	Stouffer score
HMFDR	harmonic mean of individual FDR
Fisher	Fisher combined probability transform of the individual CpG FDRs
maxdiff	Maximum differential/coefficient within the DMR
meandiff	Mean differential/coefficient across the DMR
overlapping.genes	genes associated with the DMR
Table S7:	Differentially methylated sites associated with treatment effectiveness:Listed are all the significant differentially methylated probes (adj.P.Val< 0.05) between responders and drug-naïve
probe_name	Name of the CpG sites
deltabeta	Difference in the average methylation value between comparing groups
P.Val	P value
adj.P.Val	p-value adjusted using the Benjamini & Yekutieli method
Inflation adj.Pval	Bacon Inflation adjusted P value
responders_AVG	average methylation value of responders
drugnaive_AVG	average methylation value of drug-naïve
chr	chromosome number
position	chromosome postion
gene	gene associated with the DMP
feature	genomic features associated with probes
cgi	Location of probes with respect to CpG islands (island,opensea,shore-0 to 2 kb from island,shelf-2 to 4 kb from island)
bonferroni.sig	CpG sites significant after bonferrroni correction
pgc.sig	CpG sites replicated in the analysis using PGC pipeline
Table S8:	Differentially methylated regions associated with treatment effectiveness:Listed are all the significant differentially methylated regions (p.valueArea<0.05) between responders and drug-naïve
DMRcate_DMR	Id of differentially methylated region identifed usng DMRcate
Bumphunter_DMR	Id of differentially methylated region identifed usng Bumphunter
seqnames	chromosome
start	chromosome start postion
end	chromosome end postion
width	width of region
strand	strand
value	average of the estimated coefficient
area	absolute value of the sum of the estimated coefficients in the region
cluster	cluster ID
indexStart	Probe index where the regions starts
indexEnd	Probe index where the regions ends
L	number of probes in the region
clusterL	number of probes in the cluster
p.value	percent of candidate regions obtained from the permu- tations/boostraps
fwer	bootstrap-based family-wide error rates
p.valueArea	p.value for the area
fwerArea	FWER for the area
seqnames	chromosome
start	chromosome start postion
end	chromosome end postion
width	width of region
strand	strand
no.cpgs	Number of CpG sites in the DMR
min_smoothed_fdr	Minimum FDR of the smoothed estimate
Stouffer	Stouffer score
HMFDR	harmonic mean of individual FDR
Fisher	Fisher combined probability transform of the individual CpG FDRs
maxdiff	Maximum differential/coefficient within the DMR
meandiff	Mean differential/coefficient across the DMR
overlapping.genes	genes associated with the DMR
Table S9:	Differentially methylated sites associated with treatment resistance:Listed are all the significant differentially methylated probes (adj.P.Val< 0.05) between nonresponders and drug-naïve
probe_name	Name of the CpG sites
deltabeta	Difference in the average methylation value between comparing groups
P.Val	P value
adj.P.Val	p-value adjusted using the Benjamini & Yekutieli method
Inflation adj.Pval	Bacon Inflation adjusted P value
nonresponders_AVG	average methylation value of nonresponders
drugnaive_AVG	average methylation value of drug-naïve
chr	chromosome number
position	chromosome postion
gene	gene associated with the DMP
feature	genomic features associated with probes
cgi	Location of probes with respect to CpG islands (island,opensea,shore-0 to 2 kb from island,shelf-2 to 4 kb from island)
bonferroni.sig	CpG sites significant after bonferrroni correction
pgc.sig	CpG sites replicated in the analysis using PGC pipeline
Table S10:	Differentially methylated regions associated with treatment resistance:Listed are all the significant differentially methylated regions (p.valueArea<0.05) between nonresponders and drug-naïve
DMRcate_DMR	Id of differentially methylated region identifed usng DMRcate
Bumphunter_DMR	Id of differentially methylated region identifed usng Bumphunter
seqnames	chromosome
start	chromosome start postion
end	chromosome end postion
width	width of region
strand	strand
value	average of the estimated coefficient
area	absolute value of the sum of the estimated coefficients in the region
cluster	cluster ID
indexStart	Probe index where the regions starts
indexEnd	Probe index where the regions ends
L	number of probes in the region
clusterL	number of probes in the cluster
p.value	percent of candidate regions obtained from the permu- tations/boostraps
fwer	bootstrap-based family-wide error rates
p.valueArea	p.value for the area
fwerArea	FWER for the area
seqnames	chromosome
start	chromosome start postion
end	chromosome end postion
width	width of region
strand	strand
no.cpgs	Number of CpG sites in the DMR
min_smoothed_fdr	Minimum FDR of the smoothed estimate
Stouffer	Stouffer score
HMFDR	harmonic mean of individual FDR
Fisher	Fisher combined probability transform of the individual CpG FDRs
maxdiff	Maximum differential/coefficient within the DMR
meandiff	Mean differential/coefficient across the DMR
overlapping.genes	genes associated with the DMR

## Sheet: Table S4 Response_DMP
Table S4:	Differentially methylated sites associated with treatment response:Listed are all the significant differentially methylated probes (adj.P.Val< 0.05) between responders and nonresponder
probe_name	deltabeta	P.Value	adj.P.Val	Inflation adj.Pval	responders_AVG	nonresponders_AVG	chr	position	gene	feature	cgi	bonferroni.sig	pgc.sig
cg23574897	0.0221377	1.32397e-10	0.000516015	1.82334e-09	0.0833826	0.0612449	10	102988836	LBX1	TSS200	island	TRUE	TRUE
cg08015447	0.0448826	1.55826e-10	0.000516015	2.32099e-09	0.204622	0.159739	16	6070188	A2BP1	5'UTR	island	TRUE	TRUE
cg07870999	0.0286926	1.57549e-10	0.000516015	2.35893e-09	0.126333	0.0976404	7	155260895		IGR	island	TRUE	TRUE
cg10246531	0.0306052	2.66829e-10	0.000516015	5.07605e-09	0.153923	0.123318	16	88717628	CYBA	TSS200	shore	TRUE	TRUE
cg21477176	0.0274448	3.15753e-10	0.000516015	6.45651e-09	0.235601	0.208156	19	54445888	CACNG7	3'UTR	shore	TRUE	TRUE
cg08617160	0.101538	3.42262e-10	0.000516015	7.23952e-09	0.57043	0.468893	19	345312	MIER2	TSS1500	island	TRUE	TRUE
cg08145590	0.0408886	4.38544e-10	0.000516015	1.02633e-08	0.181428	0.140539	3	119422161	C3orf15	Body	island	TRUE	TRUE
cg13177747	0.0286379	4.79737e-10	0.000516015	1.16336e-08	0.126701	0.0980634	8	109095951	RSPO2	TSS200	shore	TRUE	TRUE
cg13578194	0.0413641	5.48753e-10	0.000516015	1.4e-08	0.310611	0.269247	4	41364383	LIMCH1	Body	shore	TRUE	TRUE
cg03365496	0.0299414	6.1941e-10	0.000516015	1.65681e-08	0.163047	0.133106	15	60286384		IGR	shore	TRUE	TRUE
cg01416712	0.0272155	6.76464e-10	0.000516015	1.86965e-08	0.194118	0.166902	4	41750864	PHOX2B	1stExon	shore	TRUE	TRUE
cg19908207	0.0276481	7.06584e-10	0.000516015	1.98438e-08	0.331225	0.303577	5	137610645	GFRA3	TSS1500	shore	TRUE	TRUE
cg06756919	0.0199417	1e-09	0.000675323	3.13606e-08	0.122326	0.102385	14	37135898	PAX9	Body	island	TRUE	TRUE
cg23365739	0.0276792	1.18181e-09	0.000734789	3.96916e-08	0.213993	0.186314	14	57277178	OTX2	1stExon	shore	TRUE	TRUE
cg04611812	0.0199692	1.35319e-09	0.000734789	4.74963e-08	0.135385	0.115416	6	75911956	COL12A1	Body	island	TRUE	TRUE
cg11726792	0.0195931	1.47486e-09	0.000734789	5.32049e-08	0.169053	0.14946	4	113432701		IGR	shore	TRUE	TRUE
cg25513800	0.0304923	1.47904e-09	0.000734789	5.34035e-08	0.298398	0.267905	15	83314985	CPEB1	Body	shore	TRUE	TRUE
cg07642566	0.0241923	1.51825e-09	0.000734789	5.52715e-08	0.1217	0.097508	19	4769676	MIR7-3	TSS1500	opensea	TRUE	TRUE
cg00034769	0.038573	1.83953e-09	0.000802408	7.1e-08	0.461007	0.422434	14	98444533	C14orf64	TSS200	opensea	TRUE	TRUE
cg25461801	0.0390911	1.88356e-09	0.000802408	7.32502e-08	0.282932	0.24384	13	100630316		IGR	shore	TRUE	TRUE
cg06510074	0.0241616	2.086e-09	0.000831267	8.36088e-08	0.160575	0.136413	7	121957221		IGR	island	TRUE	TRUE
cg25688113	0.0180465	2.19522e-09	0.000831267	8.93009e-08	0.0909116	0.0728651	4	5052526	STK32B	TSS1500	shore	TRUE	TRUE
cg16963144	0.0498991	2.40387e-09	0.000843272	1.00361e-07	0.236375	0.186476	20	22566976	FOXA2	TSS1500	island	TRUE	TRUE
cg00630212	0.0599066	2.41614e-09	0.000843272	1.01e-07	0.326575	0.266668	4	74965135	CXCL2	TSS200	island	TRUE	TRUE
cg24724428	0.0460045	2.56705e-09	0.000843272	1.09169e-07	0.222434	0.17643	6	11044888	ELOVL2	TSS1500	island	TRUE	TRUE
cg21184711	0.0927306	2.72014e-09	0.000843272	1.17549e-07	0.460004	0.367273	7	122488330	CADPS2	Body	opensea	TRUE	TRUE
cg02900766	0.02375	2.7218e-09	0.000843272	1.17641e-07	0.202044	0.178294	15	58357319	ALDH1A2	Body	island	TRUE	TRUE
cg12967137	0.0247236	2.92556e-09	0.000857496	1.29e-07	0.14968	0.124957	14	29247605	C14orf23	Body	island	TRUE	TRUE
cg05262463	0.0396487	3e-09	0.000857496	1.31055e-07	0.752438	0.712789	19	50056081		IGR	shelf	TRUE	FALSE
cg08908089	0.0386793	3.05736e-09	0.000857496	1.36377e-07	0.501097	0.462418	15	29213250	APBA2	TSS1500	opensea	TRUE	TRUE
cg10077239	0.0642181	3.26359e-09	0.000857496	1.48119e-07	0.344556	0.280338	14	30397686	PRKD1	TSS1500	shore	TRUE	TRUE
cg05214685	0.0411214	3.33416e-09	0.000857496	1.52174e-07	0.163129	0.122008	2	223177493		IGR	island	TRUE	TRUE
cg09920043	0.020721	3.35004e-09	0.000857496	1.53089e-07	0.936642	0.915922	12	50617546	LIMA1	Body	opensea	TRUE	TRUE
cg01997590	0.0334096	3.67011e-09	0.000915211	1.7172e-07	0.332883	0.299473	2	223177473		IGR	island	TRUE	TRUE
cg16103959	0.0199537	3.85521e-09	0.000922718	1.8265e-07	0.124386	0.104432	1	200004529	NR5A2	Body	island	TRUE	TRUE
cg18430555	0.027148	4e-09	0.000922718	1.92889e-07	0.103247	0.0760991	5	170740937		IGR	shore	TRUE	TRUE
cg22426570	0.0380237	4.23053e-09	0.000922718	2.05134e-07	0.156439	0.118416	7	136556271	CHRM2	5'UTR	shore	TRUE	TRUE
cg16301617	0.0194453	4.29353e-09	0.000922718	2.08947e-07	0.158774	0.139329	17	76128906	TMC8	Body	shore	TRUE	TRUE
cg19155932	0.0287575	4.31949e-09	0.000922718	2.10522e-07	0.127038	0.0982801	20	56725873	C20orf85	TSS200	island	TRUE	TRUE
cg13494334	0.0245345	4.33196e-09	0.000922718	2.11279e-07	0.135007	0.110473	14	75593888	NEK9	TSS200	island	TRUE	TRUE
cg16405166	0.0374412	4.78236e-09	0.000985636	2.38897e-07	0.241251	0.20381	13	110961330	COL4A2	Body	shore	TRUE	TRUE
cg20065463	0.0379838	4.82015e-09	0.000985636	2.41238e-07	0.323252	0.285268	2	220283156	DES	1stExon	shore	TRUE	TRUE
cg00747241	0.0327199	5.15253e-09	0.00101667	2.62e-07	0.866668	0.833948	17	3377265	ASPA	TSS200	shelf	TRUE	TRUE
cg08455778	0.0383712	5.17081e-09	0.00101667	2.63116e-07	0.172966	0.134594	5	87975798	LOC645323	Body	shore	TRUE	TRUE
cg04365817	0.0142054	5.36902e-09	0.00103573	2.75604e-07	0.0671318	0.0529264	1	101491640	DPH5	TSS1500	island	TRUE	TRUE
cg23189410	0.0542717	5.58321e-09	0.00104363	2.89194e-07	0.365953	0.311682	3	147125712	ZIC4	TSS1500	shore	TRUE	TRUE
cg07442639	0.024145	5.68081e-09	0.00104363	2.95418e-07	0.130867	0.106722	11	3014225	NAP1L4	TSS1500	shore	TRUE	TRUE
cg07091781	0.052681	5.71621e-09	0.00104363	2.9768e-07	0.861558	0.808877	1	165415157	RXRG	TSS1500	opensea	TRUE	TRUE
cg25777549	0.0247942	5.82617e-09	0.00104504	3.04722e-07	0.165763	0.140969	8	25902400	EBF2	TSS200	island	TRUE	TRUE
cg01597891	0.028193	6.52009e-09	0.00109239	3.49683e-07	0.15673	0.128537	10	105037796	INA	1stExon	island	TRUE	TRUE
cg12419052	0.0287113	6.71522e-09	0.00109239	3.62478e-07	0.266268	0.237557	3	147126121	ZIC1	TSS1500	shore	TRUE	TRUE
cg19478951	0.048399	6.83037e-09	0.00109239	3.70057e-07	0.303389	0.25499	10	133879084		IGR	island	TRUE	TRUE
cg07920525	0.0652875	6.90113e-09	0.00109239	3.74725e-07	0.294314	0.229026	2	27988858		IGR	opensea	TRUE	TRUE
cg13365524	0.0202224	7e-09	0.00109239	3.78e-07	0.169515	0.149292	6	100902093	SIM1	Body	shore	TRUE	TRUE
cg05658182	0.0176131	7.27234e-09	0.00109239	3.99342e-07	0.108017	0.0904035	4	8582565	GPR78	1stExon	island	TRUE	TRUE
cg20134394	0.0241216	7.28872e-09	0.00109239	4.00434e-07	0.908444	0.884323	10	86273327	FAM190B	3'UTR	opensea	TRUE	TRUE
cg03874199	0.0172879	7.40727e-09	0.00109239	4.08342e-07	0.121016	0.103728	2	176964456	HOXD12	TSS200	island	TRUE	TRUE
cg02277383	0.0216867	7.55057e-09	0.00109239	4.17928e-07	0.0976088	0.0759221	19	8429166	ANGPTL4	5'UTR	island	TRUE	TRUE
cg11631518	0.0133383	7.60311e-09	0.00109239	4.21451e-07	0.0701263	0.056788	12	75603585	KCNC2	TSS200	shore	TRUE	TRUE
cg15756227	0.0169865	7.60931e-09	0.00109239	4.21867e-07	0.0951946	0.0782081	4	185937405		IGR	island	TRUE	TRUE
cg24795958	0.022931	7.63293e-09	0.00109239	4.23451e-07	0.0945298	0.0715988	15	35087616	ACTC1	5'UTR	opensea	TRUE	TRUE
cg07500325	0.0665566	7.83821e-09	0.00109239	4.37258e-07	0.45401	0.387453	21	47062264		IGR	island	TRUE	TRUE
cg06933370	0.0217527	7.90097e-09	0.00109239	4.41491e-07	0.147943	0.12619	15	37387523	MEIS2	Body	island	TRUE	TRUE
cg26203879	0.0445463	7.90646e-09	0.00109239	4.41862e-07	0.183992	0.139446	10	120968844	GRK5	Body	shore	TRUE	TRUE
cg18835582	0.0266821	8.26166e-09	0.00110918	4.65917e-07	0.12352	0.0968376	7	155258315		IGR	shore	TRUE	TRUE
cg13803976	0.0293659	8.35498e-09	0.00110918	4.72264e-07	0.159835	0.130469	2	87016129	CD8A	Body	island	TRUE	TRUE
cg04931216	0.0231018	8.52974e-09	0.00110918	4.84179e-07	0.183892	0.16079	1	50885132	DMRTA2	Body	island	TRUE	TRUE
cg14930586	0.0254841	9.17269e-09	0.00111643	5.28329e-07	0.113686	0.0882024	8	142012099	PTK2	TSS1500	shore	TRUE	TRUE
cg05071046	0.015401	9.29627e-09	0.00111643	5.36868e-07	0.116607	0.101206	16	54325583		IGR	island	TRUE	TRUE
cg09851951	0.0362513	9.33454e-09	0.00111643	5.39517e-07	0.200926	0.164675	16	54323498		IGR	island	TRUE	TRUE
cg14970987	0.0483457	9.38998e-09	0.00111643	5.43356e-07	0.658059	0.609713	8	142533581		IGR	opensea	TRUE	TRUE
cg16867657	0.0528082	9.80088e-09	0.00114339	5.7191e-07	0.585066	0.532258	6	11044877	ELOVL2	TSS1500	island	TRUE	FALSE
cg03369807	0.0192255	9.87728e-09	0.00114339	5.77238e-07	0.176117	0.156892	4	94748860	ATOH1	TSS1500	shore	TRUE	TRUE
cg09820519	0.0144226	1e-08	0.00114339	5.82535e-07	0.098177	0.0837544	1	151693199	C1orf230	TSS1500	shore	TRUE	TRUE
cg01215511	0.0476194	1.03909e-08	0.00118042	6.13209e-07	0.769267	0.721648	16	2975552	FLYWCH1	5'UTR	opensea	TRUE	TRUE
cg04738379	0.0130768	1.08288e-08	0.00121664	6.44076e-07	0.0754156	0.0623388	15	81282102	MESDC2	1stExon	island	TRUE	TRUE
cg17953764	0.0384407	1.1e-08	0.0012209	6.59434e-07	0.424475	0.386034	4	48492845	ZAR1	1stExon	island	TRUE	FALSE
cg06706029	-0.0208522	1.12507e-07	0.00260246	7.4951e-07	0.806924	0.827776	16	89981752		IGR	shelf	TRUE	TRUE
cg25003047	0.0478087	1.2792e-08	0.00134832	7.84469e-07	0.302649	0.25484	5	134882702		IGR	shelf	TRUE	TRUE
cg00554413	0.0223634	1.31249e-08	0.00136929	8.08567e-07	0.13054	0.108177	1	59042113	TACSTD2	1stExon	island	TRUE	TRUE
cg10386016	0.025644	1.33587e-08	0.001377	8.25541e-07	0.158673	0.133029	7	103630857	RELN	TSS1500	shore	TRUE	TRUE
cg09974566	0.0252877	1.34681e-08	0.001377	8.33495e-07	0.185687	0.160399	22	32150118	DEPDC5	1stExon	shore	TRUE	TRUE
cg02583938	0.0151605	1.38828e-08	0.00140534	8.63716e-07	0.0908285	0.075668	22	19748777	TBX1	Body	island	TRUE	TRUE
cg14727987	0.0354815	1.42838e-08	0.00143176	8.93051e-07	0.22277	0.187288	5	72485634		IGR	opensea	TRUE	TRUE
cg00845765	0.0158633	1.48939e-08	0.00144546	9.37864e-07	0.0833151	0.0674517	8	145700821	FOXH1	Body	island	TRUE	TRUE
cg08166272	0.0605004	1.58747e-08	0.00149374	1.01036e-06	0.289861	0.229361	2	227663151	IRS1	1stExon	island	TRUE	TRUE
cg16969368	0.0450565	1.59248e-08	0.00149374	1.01408e-06	0.206561	0.161505	17	57642752	DHX40	TSS200	island	TRUE	TRUE
cg01656244	0.0223272	1.60945e-08	0.00149593	1.02668e-06	0.178928	0.156601	8	65284080		IGR	shore	TRUE	TRUE
cg27620317	0.0241864	1.63584e-08	0.00149631	1.04631e-06	0.176085	0.151899	7	25900768		IGR	shore	TRUE	TRUE
cg20504856	0.01564	1.63913e-08	0.00149631	1.04876e-06	0.0809461	0.0653061	6	19692011		IGR	island	TRUE	TRUE
cg01673674	0.0219363	1.71711e-08	0.00150124	1.107e-06	0.122817	0.100881	8	97166036	GDF6	Body	shelf	TRUE	TRUE
cg12985477	0.0172655	1.72574e-08	0.00150124	1.11344e-06	0.0984336	0.0811681	3	120003758		IGR	shore	TRUE	TRUE
cg12459502	0.0392774	1.73428e-08	0.00150124	1.11983e-06	0.326117	0.28684	18	60904237	BCL2	Body	opensea	TRUE	FALSE
cg00893493	0.0418532	1.73491e-08	0.00150124	1.12031e-06	0.329847	0.287994	1	85513191	MCOLN3	5'UTR	shore	TRUE	TRUE
cg06228507	0.0268626	1.74184e-08	0.00150124	1.1255e-06	0.173756	0.146893	20	61637360	BHLHE23	3'UTR	island	TRUE	TRUE
cg27473538	0.0273351	1.74732e-08	0.00150124	1.12961e-06	0.134143	0.106808	4	15780522	CD38	Body	island	TRUE	TRUE
cg22694191	0.0355582	1.78461e-08	0.00150482	1.15761e-06	0.231499	0.19594	19	19373575	HAPLN4	5'UTR	shore	TRUE	TRUE
cg25179358	0.0269109	1.86086e-08	0.00154681	1.21506e-06	0.156376	0.129465	12	49741623	DNAJC22	5'UTR	shore	TRUE	TRUE
cg22708233	0.0249575	1.92535e-08	0.0015875	1.26383e-06	0.314565	0.289608	11	47198576	ARFGAP2	TSS200	island	TRUE	TRUE
cg18604568	0.0398163	1.95874e-08	0.00160211	1.28915e-06	0.160524	0.120707	5	146832356	DPYSL3	Body	shore	TRUE	TRUE
cg20600053	0.0267885	2.01359e-08	0.00162523	1.33085e-06	0.141241	0.114452	18	56806937	SEC11C	TSS200	island	TRUE	TRUE
cg08017756	0.056573	2.0247e-08	0.00162523	1.33931e-06	0.273382	0.216809	2	100939284	LONRF2	TSS200	shore	TRUE	TRUE
cg17841615	0.0156584	2.0347e-08	0.00162523	1.34692e-06	0.0870794	0.071421	2	190627496	OSGEPL1	1stExon	opensea	TRUE	TRUE
cg22367191	0.0396101	2.08919e-08	0.00165582	1.3885e-06	0.261968	0.222358	6	10425648		IGR	shore	TRUE	TRUE
cg18425434	0.0327533	2.13667e-08	0.00165747	1.42481e-06	0.213318	0.180565	10	118429648	C10orf82	TSS200	island	TRUE	TRUE
cg21628200	0.0290838	2.1399e-08	0.00165747	1.42729e-06	0.0727518	0.043668	11	61355200		IGR	island	TRUE	TRUE
cg11256214	0.0154043	2.15969e-08	0.00166022	1.44245e-06	0.0981994	0.0827951	12	110211642	MGC14436	TSS1500	opensea	TRUE	TRUE
cg12006425	0.0253731	2.26876e-08	0.00172386	1.52625e-06	0.14422	0.118847	10	81892446	PLAC9	5'UTR	island	TRUE	TRUE
cg27209578	0.0228886	2.31458e-08	0.00172386	1.56157e-06	0.1579	0.135012	2	175193470		IGR	island	TRUE	TRUE
cg04753583	0.0398271	2.33022e-08	0.00172386	1.57364e-06	0.214933	0.175106	21	47062565		IGR	island	TRUE	TRUE
cg23206209	0.0201637	2.35474e-08	0.00172386	1.59258e-06	0.142932	0.122769	15	53079494	ONECUT1	Body	island	TRUE	TRUE
cg12089439	0.0202887	2.37663e-08	0.00172386	1.60951e-06	0.152978	0.132689	8	15398333	TUSC3	Body	shore	TRUE	TRUE
cg19423907	0.0145394	2.37737e-08	0.00172386	1.61007e-06	0.0524213	0.0378819	4	39699804	UBE2K	5'UTR	island	TRUE	TRUE
cg11854259	0.0152228	2.44854e-08	0.00176297	1.6652e-06	0.101375	0.0861525	7	155325815	CNPY1	5'UTR	island	TRUE	TRUE
cg27311092	0.0163302	2.51529e-08	0.00176646	1.717e-06	0.133167	0.116837	16	19142612		IGR	opensea	TRUE	TRUE
cg25593625	0.0339964	2.51762e-08	0.00176646	1.71884e-06	0.346899	0.312902	1	24397689	MYOM3	Body	opensea	TRUE	TRUE
cg24719321	0.0215514	2.55888e-08	0.00176646	1.75093e-06	0.157533	0.135982	11	122850490	BSX	Body	shore	TRUE	TRUE
cg04792910	0.0432366	2.5739e-08	0.00176646	1.76264e-06	0.686296	0.643059	15	66652179		IGR	shelf	TRUE	TRUE
cg11923320	0.023181	2.58392e-08	0.00176646	1.77044e-06	0.208986	0.185805	1	63783977		IGR	island	TRUE	TRUE
cg11334165	0.0543156	2.60888e-08	0.00176646	1.7899e-06	0.428052	0.373737	5	145758782		IGR	island	TRUE	TRUE
cg04152921	0.0265306	2.69003e-08	0.00180942	1.85326e-06	0.160105	0.133574	16	47495445	PHKB	Body	shore	TRUE	TRUE
cg21945930	0.0256756	2.7274e-08	0.00181803	1.8825e-06	0.160703	0.135028	7	96631580	DLX6AS	Body	island	TRUE	TRUE
cg03796729	0.0230847	2.75644e-08	0.00181821	1.90524e-06	0.120291	0.0972064	14	29247336	C14orf23	Body	island	TRUE	TRUE
cg02650401	0.0204936	2.8e-08	0.00183158	1.93808e-06	0.160498	0.140004	3	181441501	SOX2OT	Body	shelf	TRUE	TRUE
cg04517429	0.0164506	2.83057e-08	0.00183158	1.96339e-06	0.129772	0.113321	4	155413618	DCHS2	TSS1500	shore	TRUE	TRUE
cg19767800	0.0363552	2.84837e-08	0.00183158	1.97736e-06	0.30416	0.267805	5	92914085	FLJ42709	Body	shore	TRUE	FALSE
cg21572722	0.0281675	2.90835e-08	0.00183287	2.02452e-06	0.370636	0.342469	6	11044894	ELOVL2	TSS1500	island	TRUE	TRUE
cg20286114	0.0148639	2.94587e-08	0.00183287	2.05406e-06	0.0870207	0.0721568	14	29228265		IGR	opensea	TRUE	TRUE
cg16899892	0.0268463	2.98418e-08	0.00183287	2.08426e-06	0.394497	0.367651	1	53528971	PODN	Body	island	TRUE	TRUE
cg13428561	0.042243	2.98507e-08	0.00183287	2.085e-06	0.221769	0.179526	17	42734659	C17orf104	Body	shore	TRUE	FALSE
cg04910921	0.0276302	3.02653e-08	0.00183287	2.11766e-06	0.212218	0.184588	14	26674563		IGR	shore	TRUE	TRUE
cg01591470	0.0154748	3.04773e-08	0.00183287	2.13441e-06	0.0660055	0.0505307	14	39736043	CTAGE5	TSS1500	island	TRUE	TRUE
cg01445052	0.0179867	3.05169e-08	0.00183287	2.13754e-06	0.149383	0.131396	1	197886681	LHX9	5'UTR	shore	TRUE	TRUE
cg09975850	0.0298677	3.05619e-08	0.00183287	2.14109e-06	0.168152	0.138285	8	65711396	CYP7B1	TSS200	island	TRUE	TRUE
cg05801246	0.0364005	3.06718e-08	0.00183287	2.14977e-06	0.206721	0.17032	10	125651549	CPXM2	TSS200	shore	TRUE	TRUE
cg02558362	0.0234727	3.12305e-08	0.00184569	2.194e-06	0.139363	0.11589	13	36052605	MIR548F5	Body	island	TRUE	TRUE
cg10481660	0.0295613	3.20758e-08	0.00187242	2.26091e-06	0.170048	0.140486	7	155249746	EN2	TSS1500	island	TRUE	TRUE
cg04364561	0.0139278	3.28444e-08	0.00187242	2.32189e-06	0.0876319	0.0737041	3	192231892	FGF12	Body	shore	TRUE	TRUE
cg02456087	0.0125279	3.30534e-08	0.00187242	2.3385e-06	0.097526	0.0849981	7	27291541		IGR	island	TRUE	TRUE
cg19917565	0.0335312	3.32192e-08	0.00187242	2.35167e-06	0.264795	0.231264	11	16625664		IGR	shore	TRUE	TRUE
cg11258089	0.0484058	3.3339e-08	0.00187242	2.3612e-06	0.229141	0.180735	5	59189791	PDE4D	Body	island	TRUE	TRUE
cg26992010	0.0179474	3.34262e-08	0.00187242	2.36813e-06	0.113991	0.0960434	15	89951870		IGR	shore	TRUE	TRUE
cg08076830	0.0407501	3.41589e-08	0.00187242	2.42645e-06	0.281055	0.240305	18	44774923		IGR	island	TRUE	TRUE
cg12914965	0.0131096	3.4285e-08	0.00187242	2.43649e-06	0.0660323	0.0529227	2	238536839	LRRFIP1	Body	island	TRUE	TRUE
cg05812269	0.0358309	3.44061e-08	0.00187242	2.44614e-06	0.271132	0.235301	18	21033260	RIOK3	1stExon	island	TRUE	TRUE
cg03437157	0.0230855	3.50611e-08	0.00187242	2.49837e-06	0.178372	0.155287	6	100052633		IGR	shore	TRUE	TRUE
cg12506597	0.0261567	3.52065e-08	0.00187242	2.51e-06	0.851606	0.825449	6	31699709	CLIC1	Body	shore	TRUE	FALSE
cg22962982	0.0160919	3.56693e-08	0.00187242	2.54693e-06	0.107703	0.0916109	10	43818365		IGR	island	TRUE	FALSE
cg21780859	0.0214387	3.58764e-08	0.00187242	2.56347e-06	0.16994	0.148501	13	30002907	MTUS2	1stExon	opensea	TRUE	TRUE
cg26472118	0.0106571	3.6e-08	0.00187242	2.57174e-06	0.0606432	0.049986	5	72676798		IGR	island	TRUE	TRUE
cg24771804	0.015679	3.6e-08	0.00187242	2.57226e-06	0.0860751	0.0703961	18	55107755	ONECUT2	Body	island	TRUE	TRUE
cg14866117	0.0200887	3.60719e-08	0.00187242	2.5791e-06	0.137098	0.117009	20	865954	ANGPT4	Body	island	TRUE	FALSE
cg08852963	0.0308409	3.6078e-08	0.00187242	2.57959e-06	0.255064	0.224223	3	113874443	DRD3	Body	shelf	TRUE	TRUE
cg09504452	0.0637702	3.63361e-08	0.00187628	2.60023e-06	0.699471	0.635701	6	71834661		IGR	opensea	TRUE	TRUE
cg07862488	0.0310612	3.65666e-08	0.0018787	2.61867e-06	0.157012	0.125951	14	60977054	SIX6	Body	island	TRUE	TRUE
cg15547669	0.0135211	3.71231e-08	0.00189776	2.66322e-06	0.080449	0.0669279	20	2781122	CPXM1	1stExon	island	TRUE	TRUE
cg23440636	0.0193708	3.75546e-08	0.00189944	2.69781e-06	0.142842	0.123471	5	72740693		IGR	island	TRUE	TRUE
cg27454894	0.0197281	3.79061e-08	0.00189944	2.726e-06	0.108512	0.0887842	16	88878596	APRT	TSS1500	island	TRUE	TRUE
cg01401344	0.018544	3.80849e-08	0.00189944	2.74033e-06	0.153213	0.134669	4	85422998		IGR	island	TRUE	TRUE
cg15377283	0.0273363	3.84939e-08	0.00190692	2.77315e-06	0.147783	0.120447	8	55371369	SOX17	Body	island	TRUE	TRUE
cg23491841	0.0439273	3.87038e-08	0.00190692	2.79e-06	0.405198	0.361271	2	242811149	C2orf85	TSS1500	shelf	TRUE	TRUE
cg11409620	0.0177106	3.9e-08	0.00190692	2.81e-06	0.160581	0.14287	22	23487458	RAB36	TSS200	island	TRUE	TRUE
cg20706768	0.0627784	3.9e-08	0.00190692	2.81228e-06	0.666659	0.60388	7	55225183	EGFR	Body	opensea	TRUE	FALSE
cg20134215	0.0317857	3.93511e-08	0.00191586	2.842e-06	0.193334	0.161549	6	100441407	MCHR2	5'UTR	island	TRUE	TRUE
cg00066671	0.0279111	4.009e-08	0.00192434	2.90147e-06	0.120067	0.0921556	1	102462590	OLFM3	5'UTR	opensea	TRUE	TRUE
cg15976388	0.022541	4.06418e-08	0.00194171	2.94591e-06	0.176337	0.153796	1	114696946	SYT6	TSS1500	island	TRUE	TRUE
cg26265234	0.0250817	4.1231e-08	0.00194677	2.9934e-06	0.217562	0.19248	11	6280183	CCKBR	TSS1500	shore	TRUE	TRUE
cg26884886	0.0228602	4.15094e-08	0.00194677	3.01585e-06	0.11411	0.0912498	6	32097857	FKBPL	5'UTR	island	TRUE	TRUE
cg05787556	0.0233614	4.18131e-08	0.00195206	3.04035e-06	0.187115	0.163754	5	170735186	TLX3	TSS1500	island	TRUE	TRUE
cg21112099	0.029728	4.26941e-08	0.00197516	3.11149e-06	0.262275	0.232547	6	75912633	COL12A1	5'UTR	shore	TRUE	TRUE
cg00481350	0.0241951	4.36438e-08	0.00201	3.18827e-06	0.163859	0.139664	4	113432595		IGR	island	TRUE	TRUE
cg03665761	0.0185211	4.46518e-08	0.0020257	3.26988e-06	0.179477	0.160956	16	54965929	IRX5	Body	island	TRUE	FALSE
cg06371836	0.0321401	4.4897e-08	0.0020257	3.28974e-06	0.32414	0.292	20	22559867	C20orf56	TSS1500	island	TRUE	TRUE
cg13410002	0.050158	4.48993e-08	0.0020257	3.28993e-06	0.288304	0.238146	20	20353861		IGR	shelf	TRUE	TRUE
cg15416643	0.0385157	4.51823e-08	0.0020257	3.31286e-06	0.230997	0.192481	8	24815840		IGR	shore	TRUE	TRUE
cg15643885	0.0188173	4.56657e-08	0.0020257	3.35206e-06	0.10703	0.0882127	8	17434749	PDGFRL	5'UTR	island	TRUE	TRUE
cg21896766	0.0222638	4.6e-08	0.0020257	3.376e-06	0.191795	0.169531	8	114444395	CSMD3	Body	shore	TRUE	TRUE
cg19627093	0.0587083	4.6e-08	0.0020257	3.381e-06	0.420012	0.361304	8	1900892	ARHGEF10	Body	opensea	TRUE	TRUE
cg14399060	0.0330293	4.61641e-08	0.0020257	3.39249e-06	0.128259	0.09523	2	177015070	HOXD4	TSS1500	island	TRUE	TRUE
cg21159370	0.0168419	4.77498e-08	0.00207486	3.52129e-06	0.097798	0.080956	7	88389282	ZNF804B	1stExon	island	TRUE	TRUE
cg21202452	0.0168242	4.8067e-08	0.00207486	3.54708e-06	0.120755	0.10393	2	73430646	NOTO	Body	island	TRUE	TRUE
cg13200838	0.0159668	4.83923e-08	0.00207486	3.57354e-06	0.0994267	0.0834599	1	91194708		IGR	shore	TRUE	TRUE
cg00768409	0.024407	4.85191e-08	0.00207486	3.58386e-06	0.164447	0.14004	15	83954392	BNC1	TSS1500	shore	TRUE	TRUE
cg06971092	0.0251796	4.91742e-08	0.00207754	3.63717e-06	0.238319	0.21314	17	35291286		IGR	shore	TRUE	TRUE
cg02477603	0.0745755	4.95226e-08	0.00208364	3.66554e-06	0.455983	0.381407	10	125034296		IGR	opensea	TRUE	TRUE
cg06995548	0.0192014	5.05169e-08	0.00211652	3.74656e-06	0.154931	0.13573	1	47009527		IGR	shore	TRUE	TRUE
cg18303049	0.0158519	5.1e-08	0.00211652	3.78774e-06	0.0811381	0.0652862	12	118407329	KSR2	TSS1500	island	TRUE	TRUE
cg02345991	0.0148488	5.17236e-08	0.00211652	3.845e-06	0.0972277	0.0823789	12	119418676	SRRM4	TSS1500	island	TRUE	FALSE
cg16574134	0.0239232	5.2e-08	0.00211652	3.86488e-06	0.12717	0.103247	10	102588315	PAX2	3'UTR	shore	TRUE	TRUE
cg25170319	0.0417863	5.2e-08	0.00211652	3.86991e-06	0.343022	0.301235	10	133957726	JAKMIP3	Body	shelf	TRUE	TRUE
cg04101050	0.0239724	5.20891e-08	0.00211652	3.87484e-06	0.177748	0.153775	21	40984700	C21orf88	Body	opensea	TRUE	TRUE
cg05722918	0.0177008	5.23903e-08	0.00211652	3.89943e-06	0.112742	0.0950412	12	101603929	SLC5A8	1stExon	island	TRUE	TRUE
cg19679865	0.0440816	5.25971e-08	0.00211652	3.91632e-06	0.757985	0.713903	1	8467904	RERE	5'UTR	opensea	TRUE	FALSE
cg12419678	0.0155657	5.27993e-08	0.00211652	3.93283e-06	0.0913179	0.0757522	10	75533025	FUT11	Body	shore	TRUE	TRUE
cg17408789	0.018544	5.3e-08	0.00211652	3.95022e-06	0.0805327	0.0619888	11	121800459		IGR	opensea	TRUE	TRUE
cg10365563	0.0417962	5.33648e-08	0.00211652	3.979e-06	0.692462	0.650666	7	21469772	SP4	Body	shore	TRUE	TRUE
cg13240385	0.0149786	5.44539e-08	0.00214689	4.06811e-06	0.104744	0.0897654	12	54982590	PPP1R1A	TSS200	island	TRUE	TRUE
cg01841651	0.0368436	5.47861e-08	0.00214689	4.09529e-06	0.197438	0.160594	7	105672016	FLJ23834	Body	opensea	TRUE	TRUE
cg10110857	0.0178498	5.58133e-08	0.00215805	4.17938e-06	0.0796139	0.0617641	1	901755	PLEKHN1	TSS200	island	TRUE	TRUE
cg02022425	0.0222595	5.59347e-08	0.00215805	4.18933e-06	0.0893912	0.0671317	5	175200401		IGR	island	TRUE	TRUE
cg06951245	0.0472587	5.61597e-08	0.00215858	4.20775e-06	0.219557	0.172298	2	209271875	PTH2R	Body	island	TRUE	TRUE
cg22494035	0.0209124	5.69342e-08	0.00217386	4.27122e-06	0.151506	0.130594	15	74537819	CCDC33	Body	island	TRUE	TRUE
cg02577046	0.0246954	5.71376e-08	0.00217386	4.2879e-06	0.105417	0.0807215	5	76477113		IGR	shore	TRUE	TRUE
cg09570535	0.0191129	5.7195e-08	0.00217386	4.2926e-06	0.144542	0.125429	17	75136971	SEC14L1	TSS200	island	TRUE	TRUE
cg01783195	0.0382327	5.80518e-08	0.00218967	4.36287e-06	0.883207	0.844974	16	53524545	RBL2	3'UTR	opensea	TRUE	TRUE
cg26266842	0.0141682	5.81029e-08	0.00218967	4.36706e-06	0.0939564	0.0797881	1	99470801	LPPR5	TSS1500	island	TRUE	TRUE
cg20665157	0.0859867	5.82534e-08	0.00218967	4.37941e-06	0.480734	0.394747	7	121969421	CADPS2	Body	opensea	TRUE	TRUE
cg27599376	0.0510405	5.86495e-08	0.00219648	4.41191e-06	0.314328	0.263288	2	44995908	C2orf34	Body	opensea	TRUE	TRUE
cg02574703	0.0153532	6e-08	0.00222425	4.52075e-06	0.110478	0.0951247	12	127212218		IGR	shore	TRUE	TRUE
cg15608483	0.0245402	6.12094e-08	0.00222425	4.62218e-06	0.17223	0.14769	2	175192815		IGR	shore	TRUE	TRUE
cg26615127	0.0148899	6.13288e-08	0.00222425	4.632e-06	0.0880316	0.0731417	1	65731432	DNAJC6	Body	island	TRUE	TRUE
cg22851420	0.0412816	6.15581e-08	0.00222425	4.65085e-06	0.218833	0.177552	1	40149650	HPCAL4	Body	island	TRUE	TRUE
cg00376816	0.0553301	6.15869e-08	0.00222425	4.65322e-06	0.745368	0.690037	19	39332571	HNRNPL	Body	opensea	TRUE	FALSE
cg19584871	0.033951	6.16541e-08	0.00222425	4.65874e-06	0.415342	0.381391	2	11810508	NTSR2	TSS200	shore	TRUE	TRUE
cg02987928	0.0412699	6.18722e-08	0.00222425	4.67668e-06	0.279489	0.238219	1	16553456		IGR	island	TRUE	TRUE
cg05844247	0.0309772	6.2e-08	0.00222425	4.68774e-06	0.202413	0.171436	20	21694428	PAX1	Body	shore	TRUE	TRUE
cg02801786	0.0355562	6.2528e-08	0.00222425	4.73062e-06	0.147917	0.112361	12	113914222		IGR	island	TRUE	TRUE
cg00434010	0.0186385	6.25374e-08	0.00222425	4.7314e-06	0.192144	0.173506	6	100903691	SIM1	Body	island	TRUE	TRUE
cg25109019	0.027306	6.26802e-08	0.00222425	4.74315e-06	0.283601	0.256295	3	181441345	SOX2OT	Body	shelf	TRUE	TRUE
cg01370437	0.0482511	6.27374e-08	0.00222425	4.74785e-06	0.69238	0.644129	7	158264691	PTPRN2	Body	opensea	TRUE	TRUE
cg19725903	0.0466834	6.3e-08	0.00222425	4.76845e-06	0.268051	0.221368	12	14721020	PLBD1	TSS1500	island	TRUE	TRUE
cg15871797	0.0218433	6.33586e-08	0.00222425	4.799e-06	0.100307	0.0784636	14	101139695		IGR	opensea	TRUE	TRUE
cg18572653	0.0297781	6.34133e-08	0.00222425	4.80348e-06	0.256167	0.226389	10	72200922	NODAL	Body	island	TRUE	FALSE
cg24903850	0.0200435	6.35245e-08	0.00222425	4.81263e-06	0.106051	0.086008	4	37244839		IGR	shore	TRUE	TRUE
cg18511007	0.0208926	6.47641e-08	0.00225992	4.91471e-06	0.103957	0.083064	7	94023822	COL1A2	TSS200	opensea	TRUE	TRUE
cg04641171	0.0177019	6.50661e-08	0.00226274	4.93959e-06	0.0949294	0.0772275	15	79381805	RASGRF1	Body	island	TRUE	FALSE
cg22161476	0.0300534	6.61415e-08	0.00226943	5.02822e-06	0.214468	0.184415	4	163085081	FSTL5	1stExon	opensea	TRUE	TRUE
cg01185626	0.0169556	6.61465e-08	0.00226943	5.02863e-06	0.111446	0.0944909	1	75594016	LHX8	TSS200	shore	TRUE	TRUE
cg18787548	0.0180987	6.87104e-08	0.00232623	5.24012e-06	0.134846	0.116747	12	54388411		IGR	island	TRUE	TRUE
cg12252090	0.0438359	6.89094e-08	0.00232623	5.25655e-06	0.346589	0.302753	8	49833279	SNAI2	Body	shelf	TRUE	TRUE
cg08928882	0.0192501	6.89267e-08	0.00232623	5.258e-06	0.0770173	0.0577672	8	77593362	LOC100192378	Body	shore	TRUE	TRUE
cg15653173	0.0434173	6.89397e-08	0.00232623	5.25905e-06	0.265219	0.221802	13	112723034	SOX1	1stExon	island	TRUE	TRUE
cg14570291	0.0229693	6.96679e-08	0.00233096	5.31917e-06	0.15291	0.12994	10	110672231		IGR	island	TRUE	FALSE
cg17326555	0.045157	7.093e-08	0.00236221	5.42342e-06	0.279137	0.23398	1	119535693		IGR	island	TRUE	TRUE
cg07341624	0.0234886	7.15322e-08	0.00236684	5.47318e-06	0.2074	0.183911	20	2539167	TMC2	Body	island	TRUE	TRUE
cg24052359	0.0236341	7.2e-08	0.00236847	5.5093e-06	0.139935	0.116301	7	156813574		IGR	island	TRUE	FALSE
cg11179308	0.0124697	7.2e-08	0.00236847	5.51553e-06	0.0954345	0.0829648	17	47987596		IGR	island	TRUE	TRUE
cg10599446	0.0494876	7.25778e-08	0.00237061	5.55961e-06	0.687202	0.637715	3	189073674		IGR	opensea	TRUE	TRUE
cg16608018	0.0265546	7.27982e-08	0.00237061	5.57782e-06	0.14011	0.113555	10	122739544		IGR	shore	TRUE	TRUE
cg04823455	0.0302883	7.28054e-08	0.00237061	5.57842e-06	0.152536	0.122248	4	114900602	ARSJ	1stExon	island	TRUE	TRUE
cg18080604	0.0188324	7.36485e-08	0.00237636	5.64814e-06	0.155118	0.136286	7	30951492	AQP1	1stExon	opensea	TRUE	TRUE
cg01181415	0.030482	7.37708e-08	0.00237636	5.65826e-06	0.321894	0.291412	12	16757954	LMO3	5'UTR	opensea	TRUE	TRUE
cg03215422	0.0311637	7.39422e-08	0.00237636	5.67244e-06	0.203786	0.172623	5	135266509	FBXL21	5'UTR	island	TRUE	TRUE
cg07160746	0.05102	7.47867e-08	0.00238392	5.74231e-06	0.293809	0.242789	20	43726765	KCNS1	Body	island	TRUE	TRUE
cg10043865	0.0134866	7.48462e-08	0.00238392	5.74723e-06	0.0479342	0.0344476	17	35294481	LHX1	TSS200	island	TRUE	TRUE
cg01914153	0.0140945	7.56971e-08	0.00239169	5.81765e-06	0.0986183	0.0845238	7	20816354		IGR	island	TRUE	TRUE
cg15627089	0.047346	7.60562e-08	0.00239169	5.84737e-06	0.229189	0.181843	11	16625751		IGR	shore	TRUE	TRUE
cg02805994	0.0263816	7.626e-08	0.00239169	5.86425e-06	0.19205	0.165669	2	219858000	CRYBA2	5'UTR	island	TRUE	TRUE
cg06742800	0.0216208	7.68811e-08	0.0023958	5.91567e-06	0.125853	0.104233	2	27255708	TMEM214	TSS200	island	TRUE	TRUE
cg27344587	0.0216878	7.74078e-08	0.0023958	5.95929e-06	0.122681	0.100993	2	63275602	LOC100132215	TSS1500	island	TRUE	TRUE
cg04806447	0.0209679	7.80953e-08	0.0023958	6.01623e-06	0.136515	0.115547	3	137485369		IGR	shore	TRUE	TRUE
cg06724305	0.0239678	7.83373e-08	0.0023958	6.03628e-06	0.174815	0.150847	1	50887944	DMRTA2	5'UTR	island	TRUE	TRUE
cg18453446	0.0117341	8.01404e-08	0.00243135	6.1857e-06	0.067423	0.0556889	21	28219387		IGR	shore	TRUE	TRUE
cg15234312	0.010776	8.05574e-08	0.00243449	6.22027e-06	0.0609569	0.0501809	19	54372324	MYADM	TSS1500	island	TRUE	TRUE
cg04515480	0.0170431	8.07201e-08	0.00243449	6.23375e-06	0.0870883	0.0700452	2	20250672	LAPTM4A	Body	shore	TRUE	TRUE
cg00564524	-0.0251462	7.51247e-07	0.00530445	6.24535e-06	0.781497	0.806643	8	142629256		IGR	shore	FALSE	FALSE
cg14029489	0.0324952	8.14532e-08	0.00244219	6.29454e-06	0.100497	0.0680016	12	49689463	PRPH	1stExon	island	TRUE	TRUE
cg03469471	0.033446	8.20945e-08	0.00244707	6.34772e-06	0.267276	0.23383	7	150707830	NOS3	Body	shore	TRUE	TRUE
cg17182302	0.0196881	8.30671e-08	0.00246741	6.42839e-06	0.0929568	0.0732687	1	116961525	C1orf203	TSS1500	island	TRUE	TRUE
cg17305181	0.0410131	8.35828e-08	0.00246741	6.47117e-06	0.18326	0.142247	8	67090581	CRH	1stExon	shore	TRUE	TRUE
cg01658421	0.0252027	8.37422e-08	0.00246741	6.48439e-06	0.172225	0.147022	2	176945899	EVX2	Body	island	TRUE	FALSE
cg07106169	0.0339579	8.41652e-08	0.00247275	6.51949e-06	0.20699	0.173032	2	95740362		IGR	shelf	TRUE	TRUE
cg03905758	0.0304802	8.51528e-08	0.00247326	6.60145e-06	0.192856	0.162376	4	174451468	HAND2	TSS200	island	TRUE	TRUE
cg14176930	0.0234758	8.52358e-08	0.00247326	6.60834e-06	0.221478	0.198002	6	10884891		IGR	shore	TRUE	FALSE
cg26059316	0.0238885	8.53561e-08	0.00247326	6.61832e-06	0.281696	0.257807	10	102808252		IGR	island	TRUE	TRUE
cg17804911	0.019987	8.58917e-08	0.00247326	6.66278e-06	0.964975	0.944988	2	229890602	PID1	Body	opensea	TRUE	TRUE
cg05295006	0.0265027	8.62209e-08	0.00247326	6.69011e-06	0.135991	0.109489	4	172734347	GALNTL6	TSS1500	island	TRUE	FALSE
cg02102424	0.0213157	8.65778e-08	0.00247326	6.71974e-06	0.166196	0.14488	3	12046618	SYN2	Body	island	TRUE	TRUE
cg06570224	0.0265604	8.67551e-08	0.00247326	6.73446e-06	0.294944	0.268384	3	157812475		IGR	island	TRUE	FALSE
cg02335533	0.0528234	8.67606e-08	0.00247326	6.73492e-06	0.33594	0.283116	12	28124870	PTHLH	1stExon	shore	TRUE	FALSE
cg19432283	-0.0164527	8.08788e-07	0.00548716	6.75707e-06	0.747755	0.764207	11	1526031	HCCA2	Body	opensea	FALSE	TRUE
cg04591119	0.0145984	8.73147e-08	0.00247326	6.78093e-06	0.0669095	0.0523111	6	111197245	AMD1	5'UTR	island	TRUE	TRUE
cg03281981	0.0405987	8.73451e-08	0.00247326	6.78345e-06	0.230711	0.190112	12	115123757		IGR	shore	TRUE	TRUE
cg14663264	0.0333606	8.73519e-08	0.00247326	6.784e-06	0.187483	0.154123	1	91192798		IGR	island	TRUE	TRUE
cg05876623	0.0296026	8.78114e-08	0.00247326	6.82217e-06	0.239071	0.209469	15	96869870	NR2F2	Body	shelf	TRUE	FALSE
cg18597485	-0.0143399	8.19427e-07	0.00550455	6.85176e-06	0.687429	0.701769	15	90189150	KIF7	Body	shelf	FALSE	FALSE
cg02050560	0.0121099	8.91492e-08	0.00248842	6.93329e-06	0.0739535	0.0618435	22	42486888	NDUFA6	TSS200	island	TRUE	TRUE
cg20319945	0.0463579	8.92605e-08	0.00248842	6.94254e-06	0.783033	0.736675	12	133383753	GOLGA3	Body	opensea	TRUE	TRUE
cg05736768	0.0390352	8.93231e-08	0.00248842	6.94774e-06	0.226734	0.187698	8	105479248	DPYS	1stExon	island	TRUE	TRUE
cg13803071	0.0209004	8.968e-08	0.00249157	6.97739e-06	0.278638	0.257738	2	9771081	YWHAQ	5'UTR	island	TRUE	TRUE
cg14243481	0.0375941	9.0291e-08	0.00249709	7.02815e-06	0.210835	0.173241	11	7272867	SYT9	TSS1500	island	TRUE	TRUE
cg22072375	0.0290516	9.03671e-08	0.00249709	7.03448e-06	0.0961568	0.0671052	21	38081480	SIM2	Body	island	TRUE	TRUE
cg02978959	0.0161844	9.06346e-08	0.00249774	7.0567e-06	0.0919804	0.075796	19	57791520	ZNF460	TSS1500	island	TRUE	TRUE
cg26916020	-0.0209639	8.45778e-07	0.0055546	7.08642e-06	0.734182	0.755146	10	129477207		IGR	opensea	FALSE	TRUE
cg11930820	0.0149597	9.10913e-08	0.00250357	7.09465e-06	0.136257	0.121297	6	31549276	LTB	Body	island	TRUE	TRUE
cg12893361	0.0131019	9.3e-08	0.00252747	7.25031e-06	0.0865113	0.0734095	12	122124854		IGR	island	TRUE	TRUE
cg24935332	0.0314711	9.33244e-08	0.00252747	7.28026e-06	0.2382	0.206728	11	31846819		IGR	shore	TRUE	TRUE
cg23448348	0.0277346	9.34962e-08	0.00252747	7.29454e-06	0.272853	0.245118	3	139257907	RBP1	Body	island	TRUE	TRUE
cg24000860	0.0186562	9.38113e-08	0.00252747	7.32074e-06	0.120292	0.101636	10	81206436	ZCCHC24	TSS1500	shore	TRUE	TRUE
cg25079691	0.0225155	9.4e-08	0.00252747	7.33758e-06	0.164809	0.142294	8	25908057		IGR	shore	TRUE	TRUE
cg26067760	0.0235012	9.41581e-08	0.00252747	7.34957e-06	0.144148	0.120647	10	100996825	HPSE2	TSS1500	shelf	TRUE	TRUE
cg06946543	0.0226755	9.41857e-08	0.00252747	7.35187e-06	0.139985	0.117309	13	76377366	LMO7	5'UTR	opensea	TRUE	FALSE
cg13484324	0.0411294	9.48539e-08	0.00252797	7.40742e-06	0.825538	0.784409	2	235359663		IGR	opensea	TRUE	FALSE
cg19815327	0.0276834	9.48584e-08	0.00252797	7.4078e-06	0.152937	0.125253	3	32023353	ZNF860	5'UTR	island	TRUE	TRUE
cg19005168	0.0261944	9.5688e-08	0.00252797	7.47679e-06	0.229459	0.203265	13	27092836		IGR	opensea	TRUE	TRUE
cg27316886	0.0321982	9.6e-08	0.00253004	7.50648e-06	0.219338	0.18714	12	3600106	PRMT8	TSS1500	island	TRUE	TRUE
cg03361164	0.0263732	9.7e-08	0.00253004	7.58736e-06	0.136436	0.110063	6	100915805		IGR	island	TRUE	TRUE
cg25942450	0.0246143	9.70683e-08	0.00253004	7.59159e-06	0.173933	0.149319	5	170736251	TLX3	TSS200	island	TRUE	TRUE
cg00123762	0.0201461	9.74491e-08	0.00253004	7.62326e-06	0.104818	0.0846723	6	41343697		IGR	shore	TRUE	TRUE
cg05842348	0.0267271	9.76251e-08	0.00253004	7.6379e-06	0.167995	0.141268	14	37133116	PAX9	Body	shore	TRUE	TRUE
cg16081281	0.0188955	9.77026e-08	0.00253004	7.64434e-06	0.122322	0.103426	8	23559839		IGR	island	TRUE	TRUE
cg24307292	0.0287328	9.79358e-08	0.00253004	7.66375e-06	0.173214	0.144481	1	147012802	BCL9	TSS1500	opensea	TRUE	TRUE
cg06792417	0.0205838	9.82408e-08	0.00253004	7.68912e-06	0.17076	0.150176	3	137487857		IGR	island	TRUE	TRUE
cg27337894	0.047184	9.84888e-08	0.00253006	7.70975e-06	0.244355	0.197171	2	85359745	TCF7L1	TSS1500	shore	TRUE	TRUE
cg25636478	0.0254096	9.93199e-08	0.00253522	7.7789e-06	0.138597	0.113187	20	6750989	BMP2	Body	shore	TRUE	TRUE
cg25684999	0.0427156	9.94339e-08	0.00253522	7.78838e-06	0.183336	0.14062	10	23480803	PTF1A	TSS1500	island	TRUE	TRUE
cg04336836	0.0112924	1e-07	0.00253739	7.838e-06	0.0715641	0.0602717	15	83877070	HDGFRP3	TSS1500	island	TRUE	TRUE
cg01283246	0.0352158	1.00257e-07	0.00253739	7.85688e-06	0.0883547	0.0531389	5	135266135	FBXL21	1stExon	island	TRUE	TRUE
cg08315174	0.0278939	1.00263e-07	0.00253739	7.85739e-06	0.195569	0.167675	14	36990430	NKX2-1	TSS1500	island	TRUE	TRUE
cg15766595	0.0150903	1.01e-07	0.00254827	7.92023e-06	0.0866121	0.0715217	6	28890891	TRIM27	Body	shore	TRUE	TRUE
cg18609078	0.033084	1.01192e-07	0.00254827	7.93465e-06	0.25215	0.219066	4	13538807		IGR	shore	TRUE	TRUE
cg22207900	0.025968	1.01766e-07	0.00255643	7.98244e-06	0.132071	0.106103	11	64072031	ESRRA	TSS1500	shore	TRUE	TRUE
cg11831006	0.0391719	1.0234e-07	0.00256446	8.03023e-06	0.233259	0.194087	3	125100635		IGR	opensea	TRUE	TRUE
cg10726475	0.0131099	1.04e-07	0.00258163	8.16795e-06	0.0718927	0.0587828	3	149375252	WWTR1	5'UTR	island	TRUE	TRUE
cg09917979	0.0215732	1.04537e-07	0.00258163	8.21311e-06	0.140353	0.11878	7	1275630	UNCX	Body	island	TRUE	TRUE
cg06498328	0.0179989	1.05356e-07	0.00258163	8.28123e-06	0.110208	0.0922093	2	25266068	EFR3B	Body	shore	TRUE	TRUE
cg13674316	0.0154038	1.05481e-07	0.00258163	8.29165e-06	0.0732724	0.0578686	14	55518174	MAPK1IP1L	TSS200	island	TRUE	TRUE
cg19258425	0.0196332	1.06051e-07	0.00258163	8.33915e-06	0.162231	0.142598	3	181428280	SOX2OT	Body	shore	TRUE	TRUE
cg01564135	0.0345171	1.06147e-07	0.00258163	8.3471e-06	0.251555	0.217038	7	27281216	EVX1	TSS1500	shore	TRUE	TRUE
cg07560662	0.0287525	1.0615e-07	0.00258163	8.3474e-06	0.168713	0.13996	1	117113232	CD58	Body	island	TRUE	TRUE
cg22627293	0.0210038	1.06405e-07	0.00258163	8.36859e-06	0.192336	0.171333	1	50893226		IGR	island	TRUE	TRUE
cg07054253	0.0214899	1.0659e-07	0.00258163	8.384e-06	0.163741	0.142251	19	3801294	MATK	5'UTR	shore	TRUE	TRUE
cg17333292	0.0173016	1.07081e-07	0.00258163	8.42493e-06	0.114443	0.0971414	5	35230568	PRLR	1stExon	opensea	TRUE	TRUE
cg18120446	0.0301312	1.07438e-07	0.00258163	8.45463e-06	0.269982	0.239851	4	13531076		IGR	island	TRUE	TRUE
cg13622261	0.0239465	1.07895e-07	0.00258163	8.49267e-06	0.146013	0.122066	2	220223201		IGR	island	TRUE	TRUE
cg08811227	0.0300372	1.08255e-07	0.00258163	8.52268e-06	0.245306	0.215269	16	24697469		IGR	opensea	TRUE	FALSE
cg05037662	0.0187215	1.08425e-07	0.00258163	8.53681e-06	0.132691	0.113969	16	25704296	HS3ST4	1stExon	island	TRUE	TRUE
cg10425861	0.0243575	1.08517e-07	0.00258163	8.54443e-06	0.148501	0.124143	15	60286540		IGR	shore	TRUE	TRUE
cg18560204	0.0219059	1.08648e-07	0.00258163	8.55538e-06	0.155935	0.134029	15	83953709	BNC1	TSS1500	island	TRUE	TRUE
cg03348466	0.0284433	1.09553e-07	0.0025868	8.63075e-06	0.826315	0.797871	15	91104770	CRTC3	Body	opensea	TRUE	FALSE
cg04818919	0.0133101	1.10396e-07	0.00259053	8.70094e-06	0.0641321	0.0508221	19	37998171	ZNF793	5'UTR	shore	TRUE	TRUE
cg07686479	0.0141323	1.10438e-07	0.00259053	8.70443e-06	0.0925747	0.0784423	1	165325030	LMX1A	TSS200	island	TRUE	TRUE
cg08143343	0.0246423	1.10699e-07	0.00259053	8.72613e-06	0.176316	0.151673	12	85307152	SLC6A15	TSS1500	shore	TRUE	TRUE
cg13543355	0.0206439	1.11e-07	0.00259053	8.74939e-06	0.128899	0.108256	14	77350013		IGR	opensea	TRUE	TRUE
cg16226962	0.031306	1.11319e-07	0.00259258	8.77781e-06	0.261756	0.23045	6	10415687	TFAP2A	Body	shore	TRUE	TRUE
cg20674891	0.0112321	1.12312e-07	0.00260246	8.86048e-06	0.066535	0.0553029	5	148652108	AFAP1L1	Body	shore	TRUE	TRUE
cg22493372	0.0349047	1.12433e-07	0.00260246	8.87058e-06	0.195359	0.160454	7	73631888	LAT2	Body	opensea	TRUE	TRUE
cg02582957	0.0182224	1.14346e-07	0.00261775	9.02991e-06	0.109194	0.0909716	2	182547955		IGR	island	TRUE	TRUE
cg26103560	0.0136473	1.14448e-07	0.00261775	9.03846e-06	0.066393	0.0527457	3	57583429	ARF4	TSS1500	island	TRUE	TRUE
cg20739526	0.0322642	1.15e-07	0.00261849	9.084e-06	0.1047	0.0724354	7	154585989	DPP6	Body	island	TRUE	FALSE
cg03734784	0.0235755	1.15332e-07	0.00261849	9.112e-06	0.119506	0.09593	19	58111705	ZNF530	Body	island	TRUE	TRUE
cg13529733	0.0309031	1.15439e-07	0.00261849	9.121e-06	0.195508	0.164605	2	1609194		IGR	opensea	TRUE	TRUE
cg16151651	0.0588785	1.15761e-07	0.00261849	9.14781e-06	0.464479	0.4056	2	1609119		IGR	opensea	TRUE	TRUE
cg20615848	0.0256185	1.16238e-07	0.00261965	9.18756e-06	0.172547	0.146928	18	31020973	C18orf34	TSS1500	shore	TRUE	TRUE
cg03970615	0.0205263	1.17386e-07	0.00263196	9.2832e-06	0.178485	0.157958	16	54318935	IRX3	Body	island	TRUE	FALSE
cg07336350	0.0316899	1.18e-07	0.00263504	9.33665e-06	0.280905	0.249216	16	54322127		IGR	island	TRUE	TRUE
cg03970849	0.0334005	1.18317e-07	0.00263548	9.36068e-06	0.324106	0.290705	11	79148183	ODZ4	5'UTR	shore	TRUE	TRUE
cg10696724	0.0200588	1.1888e-07	0.00263982	9.40764e-06	0.118174	0.0981148	3	13937557		IGR	island	TRUE	TRUE
cg15703221	0.0267148	1.19485e-07	0.00263982	9.458e-06	0.146686	0.119971	2	160919268	PLA2R1	TSS200	shore	TRUE	TRUE
cg19188182	0.0275484	1.19837e-07	0.00263982	9.48735e-06	0.202708	0.175159	12	72667512	LOC283392	TSS1500	island	TRUE	TRUE
cg08594681	0.0394415	1.20238e-07	0.00263982	9.52076e-06	0.237388	0.197946	8	27468684	CLU	1stExon	shelf	TRUE	FALSE
cg09972192	0.0303567	1.20795e-07	0.00263982	9.56718e-06	0.201505	0.171149	12	72667326	LOC283392	TSS200	island	TRUE	TRUE
cg06213468	0.0225738	1.20814e-07	0.00263982	9.56875e-06	0.11572	0.0931458	10	129534411	FOXI2	TSS1500	island	TRUE	TRUE
cg02744793	0.0253313	1.21359e-07	0.00263982	9.61417e-06	0.180303	0.154972	10	35378717	CUL2	5'UTR	shore	TRUE	TRUE
cg05215925	0.0209437	1.21447e-07	0.00263982	9.62146e-06	0.139318	0.118375	6	154360587	OPRM1	1stExon	island	TRUE	TRUE
cg04940214	-0.0228537	1.13075e-06	0.00617241	9.62983e-06	0.689767	0.71262	16	88528734	ZFPM1	Body	opensea	FALSE	TRUE
cg05846716	0.0161016	1.2161e-07	0.00263982	9.635e-06	0.0842401	0.0681384	20	17208109	PCSK2	1stExon	shore	TRUE	TRUE
cg24759795	0.0233909	1.225e-07	0.00264564	9.70915e-06	0.149093	0.125702	8	114444356	CSMD3	Body	shore	TRUE	TRUE
cg24273512	0.0180669	1.22692e-07	0.00264564	9.72515e-06	0.15171	0.133643	6	105628147	POPDC3	TSS1500	shore	TRUE	TRUE
cg09279949	0.0285587	1.22813e-07	0.00264564	9.73529e-06	0.0919449	0.0633862	20	23030250	THBD	1stExon	island	TRUE	TRUE
cg12453687	0.0415061	1.22913e-07	0.00264564	9.74362e-06	0.760849	0.719343	11	82745712	RAB30	5'UTR	opensea	TRUE	TRUE
cg13066892	0.0373893	1.24552e-07	0.00266497	9.88013e-06	0.835608	0.798219	1	240723218	GREM2	5'UTR	opensea	TRUE	FALSE
cg04712122	0.045098	1.26737e-07	0.00268931	1.00621e-05	0.7153	0.670202	14	99655747	BCL11B	Body	opensea	TRUE	FALSE
cg10180406	0.0309738	1.26944e-07	0.00268931	1.00794e-05	0.20804	0.177066	1	186649877	PTGS2	TSS1500	island	TRUE	TRUE
cg24066316	0.0203009	1.27171e-07	0.00268931	1.00984e-05	0.134674	0.114373	14	37132764	PAX9	Body	island	TRUE	TRUE
cg04730882	0.0236444	1.27697e-07	0.00268931	1.01421e-05	0.304026	0.280382	2	176986535	HOXD9	TSS1500	island	TRUE	TRUE
cg15254559	0.0404207	1.27791e-07	0.00268931	1.015e-05	0.234054	0.193633	7	27292145		IGR	island	TRUE	TRUE
cg27501458	0.0201289	1.28151e-07	0.00268931	1.018e-05	0.155097	0.134968	22	44258690	SULT4A1	TSS1500	shore	TRUE	TRUE
cg12436377	0.0337057	1.28361e-07	0.00268931	1.01975e-05	0.139305	0.105599	5	87440296		IGR	shelf	TRUE	FALSE
cg03005407	0.0452659	1.29052e-07	0.00269514	1.0255e-05	0.847738	0.802472	10	75151349	ANXA7	Body	opensea	TRUE	TRUE
cg22833809	0.0343112	1.29167e-07	0.00269514	1.02646e-05	0.345343	0.311032	17	76129984	TMC8	Body	shore	TRUE	TRUE
cg10223982	0.0419598	1.30199e-07	0.00270197	1.03506e-05	0.545444	0.503484	19	4302995	TMIGD2	TSS1500	shore	TRUE	FALSE
cg13548361	0.0178192	1.30309e-07	0.00270197	1.03597e-05	0.110319	0.0924995	10	104178949	PSD	TSS200	island	TRUE	TRUE
cg02626129	0.0304627	1.30551e-07	0.00270197	1.03799e-05	0.104011	0.0735482	13	31480646	C13orf33	1stExon	island	TRUE	TRUE
cg00624617	0.0316528	1.32512e-07	0.00271755	1.05433e-05	0.25798	0.226327	5	153852554		IGR	shore	TRUE	TRUE
ch.6.33611621F	-0.0121875	1.23377e-06	0.00640302	1.05505e-05	0.0434621	0.0556496	6	33503643		IGR	opensea	FALSE	FALSE
cg10795659	0.0366386	1.32626e-07	0.00271755	1.05528e-05	0.223673	0.187035	5	72415998	TMEM171	TSS1500	island	TRUE	TRUE
cg05455931	0.0150644	1.32827e-07	0.00271755	1.05695e-05	0.098715	0.0836505	5	63801893	RGS7BP	TSS1500	island	TRUE	TRUE
cg21564242	0.01359	1.33739e-07	0.00272382	1.06454e-05	0.0911494	0.0775594	3	179754761	PEX5L	TSS1500	island	TRUE	TRUE
cg17780731	0.0302096	1.34099e-07	0.00272573	1.06754e-05	0.289151	0.258941	5	67483678		IGR	opensea	TRUE	TRUE
cg27122536	0.0175569	1.34485e-07	0.00272815	1.07076e-05	0.0996088	0.082052	16	86544658	FOXF1	1stExon	island	TRUE	TRUE
cg09502015	0.0218471	1.35228e-07	0.00273781	1.07695e-05	0.135892	0.114045	5	87441873		IGR	opensea	TRUE	TRUE
cg09662930	0.0620395	1.35512e-07	0.00273812	1.07931e-05	0.723403	0.661364	15	82045139		IGR	opensea	TRUE	TRUE
cg19194924	0.0333854	1.36122e-07	0.00274501	1.08439e-05	0.308792	0.275407	14	90168307		IGR	island	TRUE	TRUE
cg00998744	0.0202188	1.36689e-07	0.00274501	1.08912e-05	0.199155	0.178936	3	147142198		IGR	island	TRUE	TRUE
cg10841552	0.0256153	1.36926e-07	0.00274501	1.0911e-05	0.156221	0.130605	11	20622931	SLC6A5	Body	island	TRUE	TRUE
cg08623787	0.0177655	1.37701e-07	0.00275513	1.09755e-05	0.164535	0.146769	1	165414611	RXRG	TSS200	opensea	FALSE	FALSE
cg18829521	-0.0112397	1.29905e-06	0.00655316	1.1134e-05	0.8533	0.864539	10	24496598	KIAA1217	5'UTR	opensea	FALSE	TRUE
cg08957733	-0.0307961	1.30652e-06	0.00656097	1.12007e-05	0.724014	0.75481	12	130618580		IGR	opensea	FALSE	TRUE
cg03420068	0.0232895	1.40533e-07	0.00280083	1.12113e-05	0.162607	0.139318	3	112941804	BOC	5'UTR	opensea	FALSE	TRUE
cg18071865	0.027769	1.41533e-07	0.00281047	1.12946e-05	0.155467	0.127698	7	55224895	EGFR	Body	opensea	FALSE	TRUE
cg11529128	0.0144564	1.41566e-07	0.00281047	1.12974e-05	0.0904892	0.0760327	6	35772890	LHFPL5	TSS200	shore	FALSE	FALSE
cg12493200	0.0162086	1.42196e-07	0.0028175	1.13498e-05	0.0850048	0.0687962	7	138794401	ZC3HAV1	1stExon	island	FALSE	TRUE
cg27065217	0.0256955	1.4258e-07	0.00281964	1.13817e-05	0.186635	0.16094	8	65499369		IGR	shore	FALSE	TRUE
cg14989243	0.0725716	1.43777e-07	0.00282836	1.14815e-05	0.424496	0.351925	6	76203530	FILIP1	TSS200	opensea	FALSE	FALSE
cg02915221	0.0202144	1.44071e-07	0.00282836	1.15059e-05	0.0837312	0.0635168	12	7079722	PHB2	1stExon	island	FALSE	TRUE
cg25348776	0.0412809	1.45127e-07	0.00283708	1.15938e-05	0.213585	0.172304	4	7195466	SORCS2	Body	island	FALSE	TRUE
cg22199410	0.019293	1.45756e-07	0.00284395	1.16462e-05	0.125258	0.105965	12	51985016	SCN8A	TSS200	island	FALSE	TRUE
cg02701625	0.0208546	1.47e-07	0.00286156	1.17495e-05	0.132211	0.111356	2	215275757	VWC2L	TSS1500	opensea	FALSE	TRUE
cg02345146	0.067121	1.48e-07	0.00286175	1.18337e-05	0.45122	0.384099	1	85512957	MCOLN3	5'UTR	shore	FALSE	FALSE
cg17119907	0.0549293	1.48e-07	0.00286175	1.18343e-05	0.306565	0.251636	12	117797116	NOS1	5'UTR	shore	FALSE	TRUE
cg15958576	0.0117399	1.4841e-07	0.00286175	1.18671e-05	0.0809367	0.0691967	3	169380078	MECOM	Body	island	FALSE	TRUE
cg06639320	0.0440909	1.48628e-07	0.00286175	1.18852e-05	0.363024	0.318933	2	106015739	FHL2	TSS200	island	FALSE	FALSE
cg02370877	0.0185179	1.49193e-07	0.00286724	1.19323e-05	0.14226	0.123742	8	76316876		IGR	shelf	FALSE	TRUE
cg25617328	0.025113	1.5129e-07	0.0028991	1.21068e-05	0.262532	0.237419	5	76939333		IGR	shelf	FALSE	TRUE
cg01227537	0.0308976	1.51436e-07	0.0028991	1.2119e-05	0.154388	0.12349	3	147127012	ZIC1	TSS200	island	FALSE	TRUE
cg11476985	0.0381772	1.53e-07	0.00291859	1.22497e-05	0.25597	0.217793	7	1250258		IGR	shore	FALSE	TRUE
cg00926215	0.017159	1.5341e-07	0.00291868	1.22833e-05	0.0805736	0.0634146	2	223162049	PAX3	Body	shore	FALSE	TRUE
cg03036514	0.00902847	1.53583e-07	0.00291868	1.22976e-05	0.056573	0.0475445	1	120255011	PHGDH	Body	island	FALSE	TRUE
cg21368820	0.0298907	1.54686e-07	0.00292443	1.23894e-05	0.171317	0.141426	3	137484586		IGR	shore	FALSE	TRUE
cg13376120	0.011248	1.55e-07	0.00292443	1.24116e-05	0.0730711	0.0618231	2	208675738		IGR	opensea	FALSE	TRUE
cg25608490	0.0274338	1.56252e-07	0.00293126	1.25197e-05	0.184589	0.157156	7	120968877	WNT16	TSS1500	shore	FALSE	TRUE
cg03630088	0.0231426	1.56667e-07	0.00293367	1.25542e-05	0.161285	0.138143	10	125651526	CPXM2	TSS200	shore	FALSE	TRUE
cg14290904	0.0200937	1.57388e-07	0.00293594	1.26142e-05	0.138771	0.118677	14	36986585	NKX2-1	Body	island	FALSE	TRUE
cg05567646	0.0512558	1.57591e-07	0.00293594	1.26311e-05	0.351529	0.300274	6	99842244	COQ3	TSS200	shore	FALSE	TRUE
cg18118685	0.0417352	1.5765e-07	0.00293594	1.2636e-05	0.169881	0.128146	2	154729622	GALNT13	5'UTR	island	FALSE	TRUE
cg14728071	0.0739215	1.58513e-07	0.00294665	1.27078e-05	0.651447	0.577526	10	22030034	MLLT10	3'UTR	opensea	FALSE	TRUE
cg03550129	0.0424126	1.5881e-07	0.0029468	1.27325e-05	0.448218	0.405805	2	1596054		IGR	shore	FALSE	FALSE
cg11582189	-0.0272075	1.482e-06	0.00693459	1.27684e-05	0.709885	0.737093	1	95313200	SLC44A3	Body	opensea	FALSE	TRUE
cg11316386	0.0355534	1.60426e-07	0.00297141	1.28669e-05	0.412724	0.377171	1	247275808	C1orf229	TSS200	shore	FALSE	TRUE
cg25049341	0.0156606	1.61555e-07	0.0029765	1.29608e-05	0.107998	0.0923372	10	102906949		IGR	shore	FALSE	TRUE
cg10498984	0.0170513	1.61696e-07	0.0029765	1.29725e-05	0.181784	0.164733	16	28874827	SH2B1	TSS1500	island	FALSE	TRUE
cg16157530	0.0129072	1.61865e-07	0.0029765	1.29866e-05	0.073382	0.0604748	2	105654526	MRPS9	1stExon	island	FALSE	TRUE
cg19656577	0.0223608	1.63488e-07	0.00298275	1.31215e-05	0.135878	0.113517	12	3600229	PRMT8	TSS200	island	FALSE	TRUE
cg07769790	0.0329402	1.63948e-07	0.00298275	1.31598e-05	0.261295	0.228355	15	83317281	CPEB1	TSS1500	island	FALSE	TRUE
cg16640027	0.0353882	1.64209e-07	0.00298275	1.31815e-05	0.255877	0.220488	2	162480963	SLC4A10	5'UTR	opensea	FALSE	TRUE
cg27298570	0.0213695	1.64248e-07	0.00298275	1.31847e-05	0.132602	0.111233	16	8623004	TMEM114	TSS1500	shelf	FALSE	TRUE
cg09554509	0.0281369	1.64943e-07	0.00298596	1.32425e-05	0.206591	0.178454	7	27238910	HOXA13	1stExon	island	FALSE	TRUE
cg13001963	0.0224301	1.65e-07	0.00298596	1.32479e-05	0.195586	0.173156	5	10467973		IGR	opensea	FALSE	TRUE
cg11838668	0.0136692	1.65899e-07	0.00299148	1.33219e-05	0.0966448	0.0829757	7	35296189		IGR	shore	FALSE	TRUE
cg08009902	0.0365329	1.66579e-07	0.00299846	1.33785e-05	0.796933	0.7604	2	42793517		IGR	shelf	FALSE	TRUE
cg23588121	0.029188	1.67499e-07	0.00300971	1.34549e-05	0.282142	0.252954	6	100905038	SIM1	Body	shore	FALSE	FALSE
cg13602813	0.0286422	1.68584e-07	0.00301861	1.35451e-05	0.224325	0.195683	3	13920840	WNT7A	Body	island	FALSE	TRUE
cg16278496	0.048809	1.69275e-07	0.00302568	1.36025e-05	0.529183	0.480374	14	98444476	C14orf64	TSS200	opensea	FALSE	TRUE
cg12999267	0.0514629	1.70207e-07	0.00303251	1.36799e-05	0.298417	0.246955	12	94376970		IGR	opensea	FALSE	TRUE
cg15171839	0.0124788	1.70508e-07	0.00303251	1.3705e-05	0.0957301	0.0832513	5	92924603	NR2F1	Body	shore	FALSE	TRUE
cg14659193	0.0177874	1.70547e-07	0.00303251	1.37082e-05	0.142816	0.125028	5	87990122		IGR	opensea	FALSE	TRUE
cg04464946	0.0219017	1.72e-07	0.00303559	1.38321e-05	0.19134	0.169438	12	71314528	PTPRR	1stExon	opensea	FALSE	TRUE
cg08516222	0.0360046	1.72194e-07	0.00303559	1.3845e-05	0.256467	0.220462	3	153840255	SGEF	Body	island	FALSE	TRUE
cg25570629	0.00848463	1.7239e-07	0.00303559	1.38613e-05	0.0576803	0.0491956	9	134158503		IGR	island	FALSE	TRUE
cg10981464	0.019951	1.72592e-07	0.00303559	1.38781e-05	0.157219	0.137268	1	156830284	NTRK1	Body	island	FALSE	TRUE
cg08252579	0.0188186	1.72634e-07	0.00303559	1.38815e-05	0.102513	0.0836947	3	62359773	FEZF2	TSS1500	island	FALSE	TRUE
cg03133868	0.0228999	1.72799e-07	0.00303559	1.38952e-05	0.200513	0.177613	20	21492558	NKX2-2	3'UTR	island	FALSE	TRUE
cg05039475	0.0199212	1.73522e-07	0.00304283	1.39553e-05	0.158921	0.138999	3	35680791		IGR	island	FALSE	TRUE
cg16118387	0.0400794	1.73806e-07	0.00304283	1.39789e-05	0.321685	0.281605	1	210407755	C1orf133	TSS1500	shore	FALSE	TRUE
cg00667789	0.0435515	1.74467e-07	0.00304918	1.40338e-05	0.184947	0.141396	1	59042065	TACSTD2	1stExon	island	FALSE	TRUE
cg20487231	0.0102444	1.75443e-07	0.00306101	1.41149e-05	0.0539585	0.0437141	1	21986101	RAP1GAP	5'UTR	island	FALSE	TRUE
cg09012594	0.0406957	1.75806e-07	0.00306212	1.4145e-05	0.345965	0.305269	10	21464258	NEBL	TSS1500	shore	FALSE	TRUE
cg17603689	0.0267326	1.76416e-07	0.00306455	1.41957e-05	0.284762	0.258029	1	50883013		IGR	island	FALSE	TRUE
cg03091010	0.0145345	1.77174e-07	0.00306564	1.42586e-05	0.0770852	0.0625507	18	73167894		IGR	island	FALSE	TRUE
cg23694248	0.0187993	1.77729e-07	0.00306564	1.43047e-05	0.122943	0.104144	12	71314315	PTPRR	1stExon	opensea	FALSE	TRUE
cg20415053	0.167848	1.77754e-07	0.00306564	1.43068e-05	0.563223	0.395375	1	26527928	CATSPER4	Body	opensea	FALSE	TRUE
cg00970325	0.0217324	1.78e-07	0.00306564	1.43255e-05	0.184858	0.163125	3	142683176	PAQR9	TSS1500	island	FALSE	TRUE
cg21205855	0.0611135	1.78107e-07	0.00306564	1.43361e-05	0.607172	0.546059	8	61563866		IGR	shore	FALSE	TRUE
cg21671806	0.0332416	1.79438e-07	0.00307459	1.44466e-05	0.179299	0.146057	8	85097031	RALYL	TSS200	island	FALSE	TRUE
cg00011482	0.0198453	1.79529e-07	0.00307459	1.44542e-05	0.135669	0.115824	14	37128790	PAX9	5'UTR	shore	FALSE	TRUE
cg17420360	0.00818868	1.8e-07	0.00307465	1.44965e-05	0.0482215	0.0400328	12	49740840	DNAJC22	TSS200	island	FALSE	TRUE
cg04007151	0.0132292	1.80686e-07	0.00307465	1.45501e-05	0.100777	0.0875476	5	43193035	MGC42105	5'UTR	island	FALSE	TRUE
cg25562306	0.0163052	1.80912e-07	0.00307465	1.45689e-05	0.0734944	0.0571891	2	189157510	GULP1	5'UTR	island	FALSE	TRUE
cg02031397	-0.02409	1.68948e-06	0.00728756	1.462e-05	0.0925521	0.116642	1	42383598	HIVEP3	5'UTR	shore	FALSE	FALSE
cg16650901	0.0260313	1.82154e-07	0.00307465	1.4672e-05	0.151849	0.125818	12	54345791		IGR	island	FALSE	TRUE
cg15823859	0.0166053	1.82209e-07	0.00307465	1.46766e-05	0.102105	0.0855001	5	87963406	LOC645323	Body	opensea	FALSE	TRUE
cg14783581	0.0171323	1.82285e-07	0.00307465	1.46828e-05	0.135332	0.118199	3	137482478	SOX14	TSS1500	shore	FALSE	TRUE
cg12225226	0.0250594	1.82342e-07	0.00307465	1.46876e-05	0.289079	0.264019	13	79168370		IGR	shore	FALSE	TRUE
cg17101296	0.0268589	1.82732e-07	0.00307465	1.472e-05	0.300455	0.273596	8	145925708		IGR	island	FALSE	TRUE
cg04943625	0.0229497	1.82929e-07	0.00307465	1.47363e-05	0.136746	0.113796	10	64578131	EGR2	5'UTR	island	FALSE	TRUE
cg15114474	0.0347984	1.83257e-07	0.00307465	1.47635e-05	0.155523	0.120725	11	69451412		IGR	island	FALSE	TRUE
cg06331300	0.0204399	1.83419e-07	0.00307465	1.4777e-05	0.140628	0.120188	7	20830702		IGR	island	FALSE	TRUE
cg12253071	0.0634159	1.83442e-07	0.00307465	1.47789e-05	0.67748	0.614064	4	19740944		IGR	opensea	FALSE	FALSE
cg01101663	0.0601698	1.84498e-07	0.00308224	1.48665e-05	0.31902	0.25885	5	140564161	PCDHB16	1stExon	island	FALSE	TRUE
cg14608903	0.028699	1.85e-07	0.00308237	1.49098e-05	0.251905	0.223206	10	116287249	ABLIM1	Body	opensea	FALSE	FALSE
cg01376829	0.0167959	1.85167e-07	0.00308237	1.4922e-05	0.0956466	0.0788508	2	102804405	IL1RL2	Body	island	FALSE	TRUE
cg14739859	0.0347619	1.8541e-07	0.00308237	1.49422e-05	0.298713	0.263952	5	145758710		IGR	island	FALSE	TRUE
cg11773558	0.0277712	1.86373e-07	0.00308833	1.5022e-05	0.83632	0.808549	19	23942126	ZNF681	TSS1500	shore	FALSE	TRUE
cg24641276	0.0156098	1.87196e-07	0.00309695	1.50903e-05	0.0982932	0.0826834	5	170743715		IGR	island	FALSE	TRUE
cg16363213	-0.0180389	1.7487e-06	0.00735234	1.5148e-05	0.712562	0.730601	16	87252497		IGR	shore	FALSE	TRUE
cg02466947	0.0236222	1.88577e-07	0.00310251	1.52048e-05	0.223064	0.199441	5	87969157	LOC645323	TSS200	shore	FALSE	TRUE
cg19612376	0.0124937	1.88582e-07	0.00310251	1.52053e-05	0.0854669	0.0729732	12	111473587	CUX2	Body	shore	FALSE	TRUE
cg06644124	0.0265904	1.88867e-07	0.00310251	1.52289e-05	0.41018	0.38359	1	200379083	ZNF281	1stExon	island	FALSE	TRUE
cg06879394	0.0158014	1.88942e-07	0.00310251	1.52351e-05	0.0635786	0.0477772	6	13274151	PHACTR1	Body	opensea	FALSE	FALSE
cg12682972	0.0685943	1.9022e-07	0.00310251	1.5341e-05	0.564703	0.496108	2	102444908	MAP4K4	Body	opensea	FALSE	FALSE
cg08627010	0.0549924	1.90311e-07	0.00310251	1.53486e-05	0.442974	0.387981	10	125651697	CPXM2	TSS200	shore	FALSE	TRUE
cg24801123	0.0308507	1.90362e-07	0.00310251	1.53528e-05	0.161526	0.130675	7	45615503	ADCY1	Body	island	FALSE	TRUE
cg14855972	0.0378552	1.90701e-07	0.00310251	1.53809e-05	0.174713	0.136858	1	101004472	GPR88	5'UTR	island	FALSE	TRUE
cg06070263	0.0229598	1.90909e-07	0.00310251	1.53981e-05	0.195052	0.172092	3	147115930	ZIC4	Body	island	FALSE	TRUE
cg03176434	-0.0195919	1.78083e-06	0.00740139	1.54343e-05	0.865771	0.885363	18	77835972		IGR	island	FALSE	TRUE
cg07336617	0.023747	1.92595e-07	0.00311661	1.55379e-05	0.12741	0.103663	5	76935080	OTP	TSS1500	island	FALSE	TRUE
cg26856316	0.0145612	1.9362e-07	0.00311661	1.56229e-05	0.0793785	0.0648173	3	154146704	GPR149	1stExon	island	FALSE	TRUE
cg12250496	0.0226118	1.94e-07	0.00311661	1.56526e-05	0.112345	0.0897331	4	62066787		IGR	island	FALSE	FALSE
cg17199325	0.0325332	1.94e-07	0.00311661	1.56536e-05	0.231854	0.199321	14	23821229	SLC22A17	Body	island	FALSE	TRUE
cg14259556	0.0315053	1.95639e-07	0.00313518	1.57902e-05	0.319201	0.287696	13	100630170		IGR	shore	FALSE	TRUE
cg04046669	0.0433072	1.96516e-07	0.0031443	1.58629e-05	0.331495	0.288188	22	30476206	HORMAD2	TSS1500	island	FALSE	TRUE
cg01167556	0.0394765	1.9783e-07	0.00315545	1.59717e-05	0.27269	0.233213	12	56323639	DGKA	TSS1500	shelf	FALSE	TRUE
cg14599091	0.0266459	1.9823e-07	0.00315607	1.60048e-05	0.249634	0.222988	13	79171679		IGR	shore	FALSE	TRUE
cg15658306	0.0395193	1.98487e-07	0.00315607	1.60261e-05	0.218317	0.178797	6	41168972	TREML2	TSS200	opensea	FALSE	FALSE
cg02721176	0.0755552	1.99394e-07	0.00315652	1.61012e-05	0.338626	0.263071	10	118084587	C10orf96	Body	opensea	FALSE	FALSE
cg00499822	0.0189854	1.99532e-07	0.00315652	1.61126e-05	0.132655	0.11367	10	44881551	CXCL12	TSS1500	island	FALSE	TRUE
cg13759674	0.0269886	2.0018e-07	0.00315652	1.61663e-05	0.0637569	0.0367683	9	140051205	GRIN1	Body	island	FALSE	TRUE
cg19753138	0.032721	2.00286e-07	0.00315652	1.61751e-05	0.171726	0.139005	3	110789472	PVRL3	TSS1500	shore	FALSE	TRUE
cg12414872	0.0163879	2.00785e-07	0.00315652	1.62164e-05	0.132955	0.116567	3	52030010	RPL29	TSS200	island	FALSE	TRUE
cg14750948	0.0297121	2.00927e-07	0.00315652	1.62282e-05	0.209548	0.179836	3	147130477	ZIC1	Body	island	FALSE	TRUE
cg00889398	0.0209147	2.01294e-07	0.00315652	1.62585e-05	0.156464	0.135549	13	28502089		IGR	island	FALSE	TRUE
cg14590011	0.0284032	2.02274e-07	0.00316703	1.63397e-05	0.33902	0.310616	6	34113887		IGR	island	FALSE	TRUE
cg26755141	0.0153971	2.02721e-07	0.00316918	1.63767e-05	0.131273	0.115876	6	100903839	SIM1	Body	shore	FALSE	TRUE
cg09181644	0.0208499	2.04442e-07	0.00318453	1.65192e-05	0.167581	0.146731	4	141490428	UCP1	TSS1500	shore	FALSE	TRUE
cg23513966	0.0266749	2.04494e-07	0.00318453	1.65235e-05	0.256354	0.229679	15	76630209	ISL2	Body	island	FALSE	TRUE
cg21784396	0.0695374	2.04948e-07	0.00318453	1.65611e-05	0.3463	0.276763	7	127991421	PRRT4	Body	island	FALSE	TRUE
cg00548268	0.0266284	2.05313e-07	0.00318536	1.65913e-05	0.30308	0.276451	7	98245830	NPTX2	TSS1500	island	FALSE	FALSE
cg24723731	0.0429375	2.05734e-07	0.00318705	1.66261e-05	0.315563	0.272625	11	15643912		IGR	opensea	FALSE	TRUE
cg09137453	-0.0161012	1.91858e-06	0.0076283	1.66608e-05	0.733999	0.7501	12	7282081	CLSTN3	TSS1500	opensea	FALSE	TRUE
cg13702196	0.0451697	2.07487e-07	0.00320449	1.67711e-05	0.188015	0.142845	10	125651588	CPXM2	TSS200	shore	FALSE	TRUE
cg18817654	-0.0296949	1.93313e-06	0.00765772	1.67902e-05	0.812643	0.842338	15	39485138		IGR	opensea	FALSE	TRUE
cg11204099	0.0172064	2.08178e-07	0.00320685	1.68283e-05	0.141389	0.124182	12	22777820	ETNK1	TSS1500	shore	FALSE	FALSE
cg19685479	0.0158123	2.08267e-07	0.00320685	1.68357e-05	0.0919491	0.0761368	10	119302252	EMX2	1stExon	island	FALSE	TRUE
cg01477861	0.0603298	2.0965e-07	0.00321845	1.695e-05	0.452955	0.392625	4	77609841	SHROOM3	Body	shore	FALSE	TRUE
cg07850592	0.0202699	2.11218e-07	0.00322739	1.70797e-05	0.12259	0.10232	1	231299396	TRIM67	1stExon	island	FALSE	TRUE
cg16776065	0.0372076	2.1123e-07	0.00322739	1.70807e-05	0.261285	0.224078	11	6340486	PRKCDBP	Body	island	FALSE	TRUE
cg16909495	0.0394574	2.1181e-07	0.00322739	1.71287e-05	0.209367	0.169909	19	49940062	SLC17A7	Body	shore	FALSE	TRUE
cg26470798	0.0189091	2.12207e-07	0.00322861	1.71614e-05	0.127757	0.108848	16	54971598		IGR	island	FALSE	TRUE
cg23871640	0.011057	2.12819e-07	0.00323312	1.72121e-05	0.0662858	0.0552287	1	110611807	ALX3	Body	island	FALSE	TRUE
cg26039662	0.086427	2.13581e-07	0.00323431	1.72751e-05	0.313792	0.227365	17	33672713		IGR	opensea	FALSE	FALSE
cg12027761	0.0275969	2.13847e-07	0.00323431	1.7297e-05	0.21776	0.190163	17	38279750	MSL1	5'UTR	shore	FALSE	TRUE
cg26628795	0.0271443	2.16e-07	0.00325379	1.74746e-05	0.15951	0.132366	2	111435723	BUB1	TSS200	island	FALSE	TRUE
cg24802014	0.0120272	2.16512e-07	0.00325379	1.75174e-05	0.0799375	0.0679103	19	30717755		IGR	island	FALSE	TRUE
cg03530754	0.036222	2.16754e-07	0.00325379	1.75373e-05	0.169165	0.132943	12	128751460	TMEM132C	TSS1500	island	FALSE	TRUE
cg07738439	0.0221445	2.17e-07	0.00325379	1.75565e-05	0.154687	0.132542	14	101924458		IGR	island	FALSE	TRUE
cg13169132	0.0866798	2.18e-07	0.00325379	1.76384e-05	0.284841	0.198161	1	1362340	TMEM88B	Body	shore	FALSE	TRUE
cg03638172	0.0244326	2.18068e-07	0.00325379	1.76459e-05	0.152079	0.127647	7	4922944	RADIL	5'UTR	island	FALSE	TRUE
cg04865691	0.021162	2.18344e-07	0.00325379	1.76687e-05	0.189253	0.168091	13	112723421	SOX1	1stExon	island	FALSE	TRUE
cg02590572	0.0304817	2.18888e-07	0.00325379	1.77136e-05	0.838044	0.807562	1	111769481	CHI3L2	TSS1500	opensea	FALSE	FALSE
cg15105660	0.0216392	2.19272e-07	0.00325379	1.77453e-05	0.129251	0.107612	3	190039935	CLDN1	1stExon	island	FALSE	TRUE
cg03363743	0.0338898	2.20093e-07	0.003258	1.78131e-05	0.220477	0.186587	17	28562474	SLC6A4	5'UTR	island	FALSE	TRUE
cg19414383	0.0352437	2.20193e-07	0.003258	1.78214e-05	0.392468	0.357224	1	17528238		IGR	opensea	FALSE	TRUE
cg23170346	0.0422441	2.20544e-07	0.00325849	1.78504e-05	0.513549	0.471305	8	134863880		IGR	opensea	FALSE	FALSE
cg02192967	0.0171183	2.21658e-07	0.0032655	1.79424e-05	0.0747326	0.0576144	4	90758406	SNCA	TSS1500	island	FALSE	TRUE
cg00277797	0.0112336	2.22388e-07	0.00327155	1.80027e-05	0.0722479	0.0610143	12	119616440	HSPB8	TSS200	opensea	FALSE	TRUE
cg08554257	-0.0311107	2.07174e-06	0.00796306	1.80224e-05	0.153276	0.184386	16	50730737	NOD2	TSS1500	opensea	FALSE	FALSE
cg08630381	0.0103436	2.22943e-07	0.00327185	1.80485e-05	0.0669174	0.0565738	13	100612277		IGR	island	FALSE	TRUE
cg14809204	0.0153299	2.23e-07	0.00327185	1.80572e-05	0.0848653	0.0695354	7	82073461	CACNA2D1	TSS1500	island	FALSE	TRUE
cg16368763	0.0199973	2.24094e-07	0.00328247	1.81435e-05	0.202874	0.182877	1	231296640		IGR	island	FALSE	TRUE
cg21296676	0.0325551	2.24794e-07	0.00328728	1.82013e-05	0.246354	0.213799	6	133561660	EYA4	TSS1500	shore	FALSE	TRUE
cg03951374	0.0167803	2.25065e-07	0.00328728	1.82237e-05	0.148873	0.132093	15	37390176	MEIS2	1stExon	island	FALSE	TRUE
cg09169617	0.034183	2.26321e-07	0.00329231	1.83273e-05	0.197643	0.16346	15	89921672	LOC254559	Body	island	FALSE	TRUE
cg07573727	0.0307532	2.26376e-07	0.00329231	1.83318e-05	0.185262	0.154508	14	74706196	VSX2	5'UTR	island	FALSE	TRUE
cg03053579	0.0159129	2.2833e-07	0.00331131	1.8493e-05	0.106214	0.0903014	10	102987483	LBX1	Body	island	FALSE	TRUE
cg05347965	0.0367278	2.31574e-07	0.00333862	1.87607e-05	0.713699	0.676971	17	55663256	MSI2	Body	opensea	FALSE	FALSE
cg01983421	0.017045	2.32949e-07	0.00334979	1.8874e-05	0.105621	0.0885759	6	75912132	COL12A1	Body	island	FALSE	FALSE
cg06393563	0.0225271	2.34128e-07	0.00336202	1.89712e-05	0.123797	0.10127	6	133564066	EYA4	5'UTR	shore	FALSE	TRUE
cg10505247	0.0199784	2.35112e-07	0.00336288	1.90523e-05	0.108048	0.0880696	1	207226475	PFKFB2	TSS200	island	FALSE	TRUE
cg19143639	0.0284573	2.35394e-07	0.00336288	1.90756e-05	0.0868355	0.0583781	8	66472813		IGR	opensea	FALSE	TRUE
cg20335672	0.0120254	2.36e-07	0.00336288	1.91272e-05	0.089203	0.0771775	13	102572300	FGF14	Body	shelf	FALSE	TRUE
cg00495775	0.0243764	2.36e-07	0.00336288	1.91287e-05	0.16586	0.141483	2	176972041	HOXD11	TSS200	island	FALSE	TRUE
cg17430818	0.01513	2.36165e-07	0.00336288	1.91391e-05	0.0734503	0.0583204	5	145583220	RBM27	5'UTR	island	FALSE	TRUE
cg24625388	0.0240074	2.36491e-07	0.00336288	1.91659e-05	0.200993	0.176985	10	21463858	NEBL	TSS1500	shore	FALSE	TRUE
cg16619049	0.0679181	2.38851e-07	0.00338609	1.93604e-05	0.352095	0.284177	1	805541	FAM41C	Body	island	FALSE	TRUE
cg05341384	0.0561074	2.4014e-07	0.00338609	1.94666e-05	0.383627	0.32752	16	86331661		IGR	opensea	FALSE	TRUE
cg20647467	0.0324619	2.40309e-07	0.00338609	1.94805e-05	0.267187	0.234725	7	121944705	FEZF1	TSS200	shore	FALSE	TRUE
cg23145915	0.0118669	2.41706e-07	0.00338609	1.95955e-05	0.0777893	0.0659225	12	58146234	CDK4	TSS200	island	FALSE	TRUE
cg12275981	0.025068	2.4194e-07	0.00338609	1.96148e-05	0.189431	0.164363	1	223316272	TLR5	5'UTR	island	FALSE	TRUE
cg02120584	0.0363235	2.43117e-07	0.00338609	1.97117e-05	0.285607	0.249283	2	45171340	SIX3	Body	island	FALSE	TRUE
cg07590529	0.0350135	2.43947e-07	0.00338609	1.978e-05	0.298336	0.263322	6	85471973	TBX18	Body	shore	FALSE	TRUE
cg07546293	0.0360171	2.44106e-07	0.00338609	1.97932e-05	0.26482	0.228803	16	851255	GNG13	TSS1500	shore	FALSE	TRUE
cg20907471	0.0404581	2.44465e-07	0.00338609	1.98226e-05	0.268758	0.2283	20	21679525		IGR	opensea	FALSE	TRUE
cg24017470	0.0232153	2.44932e-07	0.00338609	1.98611e-05	0.130553	0.107338	18	12947925	SEH1L	TSS200	island	FALSE	TRUE
cg04904385	0.0172251	2.45e-07	0.00338609	1.98653e-05	0.0854466	0.0682215	7	19158692	TWIST1	TSS1500	shore	FALSE	TRUE
cg01941755	0.0199054	2.4573e-07	0.00338609	1.99268e-05	0.131912	0.112006	1	200004582	NR5A2	Body	island	FALSE	TRUE
cg05186320	0.0204483	2.4592e-07	0.00338609	1.99424e-05	0.0984952	0.0780469	10	124904911		IGR	shore	FALSE	TRUE
cg16960943	0.0197244	2.4664e-07	0.00338609	2.00016e-05	0.919438	0.899714	2	236417185	AGAP1	Body	opensea	FALSE	FALSE
cg22875749	0.0216323	2.46754e-07	0.00338609	2.00111e-05	0.102512	0.08088	7	23571782	TRA2A	TSS200	island	FALSE	TRUE
cg14460403	0.0300387	2.47367e-07	0.00338609	2.00615e-05	0.158025	0.127987	10	119301766	EMX2	TSS200	island	FALSE	TRUE
cg25809290	0.0433172	2.47404e-07	0.00338609	2.00646e-05	0.306548	0.26323	2	223156901	PAX3	Body	shore	FALSE	TRUE
cg27361964	0.0207384	2.47727e-07	0.00338609	2.00911e-05	0.206162	0.185424	12	57609204	NXPH4	TSS1500	shore	FALSE	TRUE
cg25514273	0.0357017	2.48101e-07	0.00338667	2.01219e-05	0.283848	0.248146	13	70681804	KLHL1	1stExon	island	FALSE	TRUE
cg26269608	0.0187249	2.49764e-07	0.00340232	2.02587e-05	0.934117	0.915392	5	147255652		IGR	opensea	FALSE	TRUE
cg01774158	0.00960467	2.51591e-07	0.00341607	2.04089e-05	0.0487112	0.0391066	5	133562094	PPP2CA	TSS200	island	FALSE	TRUE
cg08390209	0.0191578	2.52752e-07	0.00342273	2.05044e-05	0.148132	0.128974	9	22005563	CDKN2BAS	Body	shore	FALSE	FALSE
cg15138125	0.046073	2.53177e-07	0.00342273	2.05393e-05	0.407294	0.361221	1	157948893		IGR	island	FALSE	TRUE
cg03149245	0.0502325	2.5323e-07	0.00342273	2.05437e-05	0.29594	0.245708	12	132703598	GALNT9	Body	opensea	FALSE	TRUE
cg13262687	0.0158963	2.5342e-07	0.00342273	2.05593e-05	0.105666	0.08977	4	147559579	POU4F2	TSS1500	island	FALSE	TRUE
cg06635371	0.0204046	2.54495e-07	0.00342818	2.06476e-05	0.0800419	0.0596374	11	62554837	TMEM179B	TSS200	island	FALSE	TRUE
cg05247809	0.0191798	2.56232e-07	0.00343799	2.07904e-05	0.185828	0.166649	17	66194706	LOC440461	TSS200	island	FALSE	TRUE
cg19325985	0.0217804	2.56626e-07	0.00343876	2.08228e-05	0.206919	0.185139	2	176956761	HOXD13	TSS1500	shore	FALSE	TRUE
cg18442187	0.0215753	2.57816e-07	0.00344288	2.09205e-05	0.155054	0.133479	6	50794722	TFAP2B	Body	shelf	FALSE	TRUE
cg20454887	0.0432442	2.58743e-07	0.00344288	2.09967e-05	0.256898	0.213654	2	54935920		IGR	opensea	FALSE	FALSE
cg13343818	0.0196842	2.5946e-07	0.00344288	2.10556e-05	0.188115	0.168431	2	172951966	DLX1	Body	island	FALSE	TRUE
cg03839949	0.012979	2.59832e-07	0.00344288	2.10861e-05	0.112639	0.0996597	3	128210541	GATA2	5'UTR	island	FALSE	TRUE
cg10700424	0.0194204	2.60302e-07	0.00344288	2.11247e-05	0.0739524	0.054532	11	134201952	GLB1L2	1stExon	island	FALSE	TRUE
cg15229943	0.0165512	2.60836e-07	0.00344288	2.11685e-05	0.135622	0.11907	10	102985949		IGR	island	FALSE	TRUE
cg11971771	0.0346574	2.61e-07	0.00344288	2.11799e-05	0.439197	0.404539	20	691098		IGR	island	FALSE	FALSE
cg09443102	0.0191801	2.63095e-07	0.00346638	2.1354e-05	0.214436	0.195256	21	46824976	COL18A1	TSS200	island	FALSE	TRUE
cg05522383	0.0164083	2.64464e-07	0.00347173	2.14664e-05	0.104639	0.0882304	4	111557894	PITX2	5'UTR	shelf	FALSE	TRUE
cg19702785	0.0227717	2.64563e-07	0.00347173	2.14745e-05	0.1459	0.123128	20	43727089	KCNS1	Body	island	FALSE	TRUE
cg00928167	0.0254845	2.65538e-07	0.00347173	2.15545e-05	0.13708	0.111595	14	36994016		IGR	island	FALSE	TRUE
cg09948958	-0.0128469	2.47111e-06	0.00861992	2.15613e-05	0.0612987	0.0741456	14	94443055		IGR	opensea	FALSE	TRUE
cg14887613	0.0599723	2.66266e-07	0.00347195	2.16142e-05	0.471603	0.411631	19	345454	MIER2	TSS1500	island	FALSE	FALSE
cg11752769	0.0210134	2.67446e-07	0.00347195	2.1711e-05	0.0861813	0.0651679	1	207818423	CR1L	TSS200	island	FALSE	FALSE
cg05352087	0.0159466	2.67659e-07	0.00347195	2.17285e-05	0.112354	0.0964075	1	75600124	LHX8	Body	shore	FALSE	TRUE
cg09423426	0.0164719	2.68609e-07	0.00347195	2.18064e-05	0.0815677	0.0650958	6	31633492	BAT4	TSS1500	island	FALSE	TRUE
cg20271517	0.0189071	2.68866e-07	0.00347195	2.18275e-05	0.0930568	0.0741497	4	156129862	NPY2R	5'UTR	island	FALSE	TRUE
cg16357388	0.0223443	2.69202e-07	0.00347195	2.18551e-05	0.139797	0.117453	4	5892083	CRMP1	Body	island	FALSE	TRUE
cg25757598	0.0255647	2.69795e-07	0.00347195	2.19037e-05	0.187499	0.161934	8	85097195	RALYL	5'UTR	island	FALSE	TRUE
cg05799811	0.0388778	2.7e-07	0.00347195	2.1918e-05	0.407761	0.368884	1	167487396	CD247	Body	opensea	FALSE	TRUE
cg10544627	-0.0189027	2.52623e-06	0.00869949	2.20484e-05	0.846289	0.865191	14	97431263		IGR	opensea	FALSE	TRUE
cg06883496	0.0240135	2.73053e-07	0.00348965	2.21708e-05	0.196192	0.172178	13	28503235		IGR	island	FALSE	FALSE
cg04552470	0.0262007	2.76e-07	0.00351037	2.24161e-05	0.178207	0.152006	1	20669792	VWA5B1	Body	island	FALSE	TRUE
cg00002464	0.0150144	2.76694e-07	0.00351422	2.24691e-05	0.0735408	0.0585265	8	120428418	NOV	TSS200	island	FALSE	TRUE
cg24357447	0.0144024	2.78e-07	0.00352672	2.25779e-05	0.0941245	0.0797221	15	99091802		IGR	island	FALSE	FALSE
cg18047509	0.00717117	2.78623e-07	0.00352996	2.26272e-05	0.0384059	0.0312347	3	138313341	CEP70	TSS1500	island	FALSE	TRUE
cg15855970	0.0157187	2.81917e-07	0.00355846	2.28968e-05	0.105487	0.0897688	6	99273338		IGR	shore	FALSE	TRUE
cg24410535	0.0263401	2.84e-07	0.00357141	2.30664e-05	0.11855	0.0922099	4	187645144	FAT1	TSS200	island	FALSE	FALSE
cg08440556	0.0294739	2.84e-07	0.00357141	2.30666e-05	0.178351	0.148878	4	83718952	SCD5	Body	shore	FALSE	TRUE
cg21900624	0.0373483	2.84543e-07	0.00357396	2.31117e-05	0.305502	0.268153	12	113013363		IGR	island	FALSE	TRUE
cg27432699	0.0240643	2.86e-07	0.00357937	2.32313e-05	0.896142	0.872077	2	27873401	GPN1	3'UTR	opensea	FALSE	TRUE
cg17295225	0.0479184	2.86e-07	0.00357937	2.32329e-05	0.223349	0.175431	6	137814971	OLIG3	1stExon	island	FALSE	TRUE
cg26717041	0.0169226	2.8689e-07	0.00358306	2.33037e-05	0.146077	0.129155	11	44332754	ALX4	TSS1500	island	FALSE	TRUE
cg02501463	0.0277002	2.87e-07	0.00358306	2.33144e-05	0.177763	0.150063	20	30063609	REM1	5'UTR	shore	FALSE	TRUE
cg03632704	0.0213214	2.87506e-07	0.00358475	2.33541e-05	0.154486	0.133165	5	87973439	LOC645323	Body	shore	FALSE	TRUE
cg07116712	0.0640808	2.89e-07	0.0035984	2.34724e-05	0.517263	0.453183	15	96887959		IGR	island	FALSE	TRUE
cg04024572	0.0258169	2.90643e-07	0.00361084	2.36106e-05	0.165963	0.140146	11	65657704	CCDC85B	TSS200	shore	FALSE	TRUE
cg19909349	0.025915	2.90657e-07	0.00361084	2.36118e-05	0.144863	0.118948	18	7118092	LAMA1	TSS1500	island	FALSE	TRUE
cg09182138	0.0319795	2.92649e-07	0.00363117	2.37746e-05	0.302322	0.270343	1	156612436	BCAN	5'UTR	island	FALSE	FALSE
cg07908755	0.0380625	2.93426e-07	0.00363455	2.38381e-05	0.378184	0.340122	7	51385729	COBL	TSS1500	shore	FALSE	TRUE
cg15725584	0.0129377	2.94e-07	0.00363455	2.3886e-05	0.109932	0.0969947	11	43603572		IGR	shore	FALSE	TRUE
cg07505018	0.0316737	2.95763e-07	0.00363455	2.4029e-05	0.237994	0.20632	16	54968831		IGR	shore	FALSE	TRUE
cg16816603	0.0227436	2.95915e-07	0.00363455	2.40414e-05	0.170928	0.148185	22	45403047	PHF21B	Body	island	FALSE	TRUE
cg09933108	0.0259808	2.96e-07	0.00363455	2.40467e-05	0.871528	0.845547	8	96002841		IGR	opensea	FALSE	TRUE
cg16182986	0.0200061	2.96339e-07	0.00363455	2.40761e-05	0.140551	0.120545	5	16180419	MARCH11	TSS1500	island	FALSE	TRUE
cg20521863	0.0574164	2.96477e-07	0.00363455	2.40873e-05	0.575537	0.518121	12	78040069		IGR	opensea	FALSE	TRUE
cg10225325	0.0163965	2.9687e-07	0.00363501	2.41194e-05	0.10757	0.0911732	1	167683897		IGR	island	FALSE	TRUE
cg10328573	0.0351296	2.97582e-07	0.00363937	2.41775e-05	0.385646	0.350516	17	39728221	KRT9	1stExon	opensea	FALSE	TRUE
cg17358883	0.0221025	2.98381e-07	0.00364478	2.42428e-05	0.209982	0.18788	4	111559134	PITX2	TSS1500	shore	FALSE	TRUE
cg03239925	-0.0179979	2.79061e-06	0.00909615	2.43796e-05	0.800376	0.818374	18	77230795	NFATC1	Body	island	FALSE	TRUE
cg14156498	0.0419592	3.01927e-07	0.00368052	2.45322e-05	0.247488	0.205529	9	1047246		IGR	shore	FALSE	FALSE
cg02285887	0.0286546	3.02e-07	0.00368052	2.45403e-05	0.137395	0.108741	7	20817927		IGR	island	FALSE	TRUE
cg00736523	0.0201528	3.03288e-07	0.00368118	2.46433e-05	0.1476	0.127447	9	32783202	TMEM215	TSS1500	island	FALSE	TRUE
cg11637544	0.010925	3.03478e-07	0.00368118	2.46588e-05	0.0787823	0.0678572	11	66886765	KDM2A	1stExon	island	FALSE	TRUE
cg14388093	0.0267928	3.0353e-07	0.00368118	2.46631e-05	0.195286	0.168493	9	133342842	ASS1	Body	opensea	FALSE	TRUE
cg07967918	0.0233007	3.04287e-07	0.00368118	2.47248e-05	0.173036	0.149735	6	107809541		IGR	shore	FALSE	FALSE
cg06129498	0.0251442	3.04429e-07	0.00368118	2.47364e-05	0.258673	0.233529	11	64058937	KCNK4	5'UTR	island	FALSE	TRUE
cg02898293	0.0233036	3.04484e-07	0.00368118	2.47409e-05	0.196187	0.172884	20	25061762	VSX1	Body	island	FALSE	TRUE
cg16558908	0.0222308	3.05315e-07	0.00368118	2.48086e-05	0.118102	0.0958712	1	33896237		IGR	island	FALSE	TRUE
cg18855674	0.0162159	3.0539e-07	0.00368118	2.48147e-05	0.100188	0.0839721	8	72469553		IGR	island	FALSE	TRUE
cg23754924	0.0133279	3.06889e-07	0.00369138	2.4937e-05	0.0748164	0.0614886	15	93616943	RGMA	Body	island	FALSE	TRUE
cg02355885	0.0190622	3.10137e-07	0.00371169	2.52018e-05	0.0842978	0.0652356	2	30142990	ALK	1stExon	island	FALSE	TRUE
cg04218899	0.0141041	3.10756e-07	0.00371169	2.52523e-05	0.0632079	0.0491037	1	183155366	LAMC2	1stExon	opensea	FALSE	TRUE
cg20587394	0.0197612	3.12653e-07	0.00371612	2.54068e-05	0.152255	0.132494	12	54332209	HOXC13	TSS1500	shore	FALSE	TRUE
cg00256166	0.00775329	3.12881e-07	0.00371612	2.54254e-05	0.0469177	0.0391644	15	86338428	KLHL25	TSS1500	island	FALSE	TRUE
cg10343314	0.0434996	3.13e-07	0.00371612	2.54389e-05	0.470613	0.427113	10	114043305	TECTB	TSS200	opensea	FALSE	TRUE
cg16254374	0.0249144	3.14e-07	0.00371612	2.55205e-05	0.188469	0.163555	15	83954150	BNC1	TSS1500	shore	FALSE	TRUE
cg02212836	0.0334847	3.14207e-07	0.00371612	2.55334e-05	0.571801	0.538317	6	6589075	LY86	1stExon	opensea	FALSE	FALSE
cg16023545	0.04524	3.14386e-07	0.00371612	2.5548e-05	0.194317	0.149077	2	237076726	GBX2	TSS200	island	FALSE	TRUE
cg23858532	0.0155432	3.15298e-07	0.00371612	2.56223e-05	0.125823	0.11028	4	154073915	TRIM2	TSS1500	shore	FALSE	TRUE
cg14273502	0.0422962	3.15396e-07	0.00371612	2.56302e-05	0.442204	0.399908	12	113013494		IGR	island	FALSE	TRUE
cg00513205	0.0362161	3.15513e-07	0.00371612	2.56398e-05	0.286472	0.250256	5	134872649	NEUROG1	TSS1500	shore	FALSE	TRUE
cg05511722	0.0194359	3.15873e-07	0.00371612	2.56691e-05	0.10116	0.0817241	8	55379566		IGR	island	FALSE	FALSE
cg22562494	0.0272974	3.16579e-07	0.00371612	2.57266e-05	0.169399	0.142101	17	41607896	ETV4	Body	opensea	FALSE	TRUE
cg01155023	0.0144785	3.1894e-07	0.00373895	2.59188e-05	0.08976	0.0752814	14	77924721	C14orf133	TSS1500	shore	FALSE	TRUE
cg04090392	0.0217846	3.19255e-07	0.00373895	2.59444e-05	0.170321	0.148536	15	83952774	BNC1	Body	island	FALSE	TRUE
cg00075634	0.0165553	3.2e-07	0.00374343	2.60054e-05	0.088396	0.0718407	4	185940595	HELT	Body	island	FALSE	TRUE
cg23137807	0.0108453	3.20665e-07	0.00374659	2.60592e-05	0.106381	0.0955358	15	37393578	MEIS2	TSS1500	shore	FALSE	TRUE
cg06554200	0.01746	3.22287e-07	0.00375388	2.61912e-05	0.0867667	0.0693067	7	1270134		IGR	island	FALSE	TRUE
cg03739172	0.0664046	3.22429e-07	0.00375388	2.62027e-05	0.577982	0.511577	1	19046707	PAX7	Body	shelf	FALSE	TRUE
cg02194243	0.0233882	3.22732e-07	0.00375388	2.62274e-05	0.184868	0.16148	16	54324597		IGR	island	FALSE	TRUE
cg01314252	0.0171998	3.23915e-07	0.00375481	2.63236e-05	0.11131	0.0941107	3	9943828	IL17RE	TSS1500	opensea	FALSE	TRUE
cg12468478	0.0234471	3.24456e-07	0.00375621	2.63676e-05	0.165369	0.141922	6	134210273	TCF21	1stExon	shore	FALSE	TRUE
cg14977066	0.0140996	3.27191e-07	0.00376745	2.65899e-05	0.0828689	0.0687693	1	50891195		IGR	island	FALSE	TRUE
cg11228876	0.0206066	3.2771e-07	0.0037689	2.66322e-05	0.129726	0.109119	1	236227653	NID1	Body	shore	FALSE	TRUE
cg25062357	0.0144661	3.31088e-07	0.00379444	2.69066e-05	0.0597614	0.0452954	20	2821267	VPS16	TSS200	island	FALSE	TRUE
cg01560739	0.011833	3.31444e-07	0.00379444	2.69355e-05	0.0443697	0.0325366	3	32023198	OSBPL10	1stExon	island	FALSE	TRUE
cg10345920	0.0258403	3.31844e-07	0.00379444	2.6968e-05	0.113507	0.0876667	8	23560319	NKX2-6	Body	island	FALSE	TRUE
cg04047221	0.0317223	3.32233e-07	0.00379444	2.69997e-05	0.155825	0.124103	13	112723477	SOX1	1stExon	island	FALSE	TRUE
cg21904937	0.0220435	3.32529e-07	0.00379444	2.70237e-05	0.110872	0.088828	3	24563068		IGR	island	FALSE	TRUE
cg04777091	0.0383536	3.33595e-07	0.00379813	2.71103e-05	0.197948	0.159594	4	6050440	JAKMIP1	Body	opensea	FALSE	FALSE
cg03542891	0.0209147	3.36403e-07	0.00382496	2.73383e-05	0.114955	0.0940398	5	83018357	HAPLN1	TSS1500	island	FALSE	FALSE
cg20585038	0.0243051	3.367e-07	0.00382496	2.73624e-05	0.240844	0.216539	15	89148933		IGR	island	FALSE	TRUE
cg16653692	0.0153227	3.40277e-07	0.00384712	2.76527e-05	0.1091	0.093777	20	61447749	COL9A3	TSS1500	island	FALSE	TRUE
cg26946259	0.0179453	3.40666e-07	0.00384712	2.76842e-05	0.116371	0.0984257	2	119599545		IGR	island	FALSE	FALSE
cg06424719	0.00824934	3.40742e-07	0.00384712	2.76904e-05	0.0525042	0.0442548	10	70093223	PBLD	TSS1500	shore	FALSE	TRUE
cg08032135	0.0241518	3.40908e-07	0.00384712	2.77039e-05	0.0985797	0.0744279	8	32406900	NRG1	Body	island	FALSE	TRUE
cg08618204	0.0230755	3.41786e-07	0.00385277	2.7775e-05	0.129205	0.106129	12	115135076		IGR	shore	FALSE	TRUE
cg21625570	-0.022763	3.18325e-06	0.00965142	2.78269e-05	0.70319	0.725952	12	50268448	FAIM2	Body	opensea	FALSE	TRUE
cg02038558	0.0294954	3.43245e-07	0.00385802	2.78934e-05	0.271742	0.242247	15	77897206		IGR	opensea	FALSE	TRUE
cg06144469	0.027823	3.43383e-07	0.00385802	2.79046e-05	0.212614	0.184791	17	72931903	OTOP3	1stExon	island	FALSE	TRUE
cg11193462	0.0268162	3.47317e-07	0.00389778	2.82235e-05	0.285566	0.25875	1	48190581		IGR	shore	FALSE	TRUE
cg00094359	0.0219958	3.48269e-07	0.00389778	2.83006e-05	0.111342	0.0893465	2	176962928		IGR	shore	FALSE	FALSE
cg06438815	0.0115048	3.49409e-07	0.0039	2.8393e-05	0.0921594	0.0806546	21	46292710	PTTG1IP	Body	island	FALSE	TRUE
cg26745402	0.01486	3.51289e-07	0.00391597	2.85453e-05	0.0847454	0.0698853	7	95402189	DYNC1I1	5'UTR	island	FALSE	TRUE
cg18039133	0.02425	3.51605e-07	0.00391597	2.85709e-05	0.131045	0.106795	20	6750956	BMP2	Body	island	FALSE	TRUE
cg12633985	0.0245169	3.55e-07	0.0039411	2.88472e-05	0.163729	0.139213	6	26056540	HIST1H1C	1stExon	island	FALSE	TRUE
cg18014257	0.0193192	3.56449e-07	0.00395269	2.8963e-05	0.108778	0.0894586	11	108368576	KDELC2	Body	island	FALSE	TRUE
cg26282887	0.0333889	3.57603e-07	0.00395876	2.90564e-05	0.452703	0.419314	17	80261212		IGR	opensea	FALSE	TRUE
cg12114888	0.044311	3.57889e-07	0.00395876	2.90796e-05	0.240124	0.195813	8	107738435	OXR1	Body	opensea	FALSE	FALSE
cg17559809	0.0221055	3.59075e-07	0.00396461	2.91755e-05	0.144792	0.122687	5	83680968	EDIL3	TSS1500	shore	FALSE	TRUE
cg06817737	0.0431364	3.60238e-07	0.00397315	2.92695e-05	0.846802	0.803666	12	966396	WNK1	Body	opensea	FALSE	FALSE
cg17028105	0.0289783	3.60949e-07	0.00397477	2.93271e-05	0.215747	0.186769	1	238027783	LOC100130331	Body	opensea	FALSE	TRUE
cg09786701	0.0226941	3.61162e-07	0.00397477	2.93443e-05	0.147577	0.124882	20	2539517	TMC2	Body	island	FALSE	TRUE
cg16093065	0.0434868	3.63205e-07	0.00399296	2.95095e-05	0.743838	0.700351	22	40720633	TNRC6B	3'UTR	opensea	FALSE	FALSE
cg14189141	0.0231954	3.64073e-07	0.00399463	2.95797e-05	0.0949099	0.0717146	9	1042605		IGR	island	FALSE	TRUE
cg13623135	0.0132979	3.65152e-07	0.00399463	2.96669e-05	0.0932134	0.0799155	8	145700499	FOXH1	Body	island	FALSE	TRUE
cg08827307	0.0238235	3.65266e-07	0.00399463	2.96761e-05	0.143241	0.119417	8	38965014	ADAM32	TSS200	island	FALSE	FALSE
cg16584393	0.0431614	3.6531e-07	0.00399463	2.96796e-05	0.282781	0.23962	18	14747888	ANKRD30B	TSS1500	island	FALSE	TRUE
cg06844930	0.0246419	3.66088e-07	0.00399584	2.97425e-05	0.194754	0.170112	4	125633631	ANKRD50	5'UTR	island	FALSE	TRUE
cg02680314	0.0271477	3.67276e-07	0.00399584	2.98385e-05	0.238616	0.211468	16	3097387	MMP25	Body	shore	FALSE	TRUE
cg02861380	0.0162391	3.67375e-07	0.00399584	2.98465e-05	0.0787204	0.0624813	1	75596758	LHX8	Body	island	FALSE	TRUE
cg10942521	0.0346566	3.68741e-07	0.00399703	2.99569e-05	0.232632	0.197975	2	162281498	TBR1	3'UTR	shore	FALSE	TRUE
cg23357533	0.0369371	3.69e-07	0.00399703	2.99738e-05	0.77918	0.742242	13	42044673	C13orf15	3'UTR	opensea	FALSE	FALSE
cg13074470	0.0175607	3.69e-07	0.00399703	2.99816e-05	0.110452	0.092891	3	126854308		IGR	island	FALSE	TRUE
cg21701379	0.0159806	3.69441e-07	0.00399705	3.00134e-05	0.100743	0.0847625	12	31079694	TSPAN11	TSS200	island	FALSE	TRUE
cg05909891	0.0303829	3.70797e-07	0.0040005	3.01229e-05	0.604105	0.573722	12	19565983		IGR	opensea	FALSE	FALSE
cg01178971	0.0486372	3.70934e-07	0.0040005	3.01339e-05	0.726307	0.677669	11	2464851	KCNQ1	TSS1500	shore	FALSE	TRUE
cg15331781	0.0233762	3.72766e-07	0.00401602	3.02819e-05	0.174895	0.151519	7	86274443	GRM3	5'UTR	opensea	FALSE	TRUE
cg05740045	0.0205462	3.73301e-07	0.00401755	3.0325e-05	0.176861	0.156315	8	65499926		IGR	island	FALSE	FALSE
cg06758670	0.0246381	3.73866e-07	0.0040194	3.03707e-05	0.157947	0.133309	16	10276383	GRIN2A	TSS1500	island	FALSE	TRUE
cg13188011	0.0111152	3.74416e-07	0.00402109	3.04151e-05	0.0738993	0.0627841	20	39319326	MAFB	TSS1500	island	FALSE	TRUE
cg10004114	0.032831	3.75368e-07	0.00402373	3.04919e-05	0.322703	0.289872	19	18715471	CRLF1	Body	shore	FALSE	TRUE
cg15042150	0.0297809	3.77138e-07	0.00403533	3.06347e-05	0.196042	0.166261	19	18654681	FKBP8	TSS1500	shore	FALSE	TRUE
cg23713520	0.0361859	3.777e-07	0.00403533	3.06801e-05	0.351208	0.315022	16	57318087	PLLP	Body	island	FALSE	FALSE
cg17814047	0.0217553	3.79579e-07	0.00403533	3.08316e-05	0.141186	0.119431	7	560788	PDGFA	TSS1500	island	FALSE	FALSE
cg15909981	0.0401465	3.7975e-07	0.00403533	3.08454e-05	0.203297	0.163151	22	37465178	TMPRSS6	Body	island	FALSE	TRUE
cg25482900	0.0333575	3.80063e-07	0.00403533	3.08706e-05	0.25619	0.222833	5	167956911	FBLL1	Body	island	FALSE	TRUE
cg01924448	0.0179495	3.81274e-07	0.00403533	3.09683e-05	0.106444	0.0884944	9	14313043	NFIB	Body	island	FALSE	FALSE
cg14283944	0.0124324	3.81737e-07	0.00403533	3.10056e-05	0.0795029	0.0670704	12	114883316		IGR	shore	FALSE	TRUE
cg25272757	0.0246823	3.82898e-07	0.00403533	3.10992e-05	0.145528	0.120845	1	5825678		IGR	opensea	FALSE	TRUE
cg23036804	0.0122447	3.83124e-07	0.00403533	3.11174e-05	0.0807499	0.0685052	13	23734763		IGR	island	FALSE	TRUE
cg08825645	0.0196973	3.83443e-07	0.00403533	3.11431e-05	0.151766	0.132069	16	54325319		IGR	island	FALSE	TRUE
cg16441259	0.0224505	3.83859e-07	0.00403533	3.11766e-05	0.161551	0.1391	8	11557906		IGR	island	FALSE	TRUE
cg02177231	0.0191478	3.83885e-07	0.00403533	3.11788e-05	0.130908	0.111761	1	119529930	TBX15	5'UTR	island	FALSE	FALSE
cg04510788	0.0192053	3.84e-07	0.00403533	3.1184e-05	0.107339	0.0881336	1	37498900	GRIK3	Body	island	FALSE	TRUE
cg18573383	0.0153544	3.84677e-07	0.00403533	3.12425e-05	0.0864816	0.0711272	12	75603401	KCNC2	1stExon	shore	FALSE	TRUE
cg18974921	0.0256499	3.85532e-07	0.00403533	3.13114e-05	0.140147	0.114497	11	78131895		IGR	shelf	FALSE	TRUE
cg00087884	0.0220296	3.85546e-07	0.00403533	3.13126e-05	0.232859	0.21083	1	6525551	TNFRSF25	Body	shore	FALSE	TRUE
cg25355482	0.0134321	3.85629e-07	0.00403533	3.13193e-05	0.0951558	0.0817236	20	58179249	PHACTR3	TSS1500	shore	FALSE	TRUE
cg13656752	0.0105276	3.85635e-07	0.00403533	3.13198e-05	0.0681418	0.0576142	5	171538334	STK10	Body	opensea	FALSE	TRUE
cg15462887	0.0132493	3.86399e-07	0.00403533	3.13813e-05	0.0920868	0.0788374	11	27744049	BDNF	TSS1500	island	FALSE	FALSE
cg23300372	0.0175124	3.88e-07	0.00404752	3.15072e-05	0.109599	0.0920862	5	71015432	CARTPT	Body	island	FALSE	TRUE
cg19284211	0.0195083	3.8844e-07	0.00404838	3.15457e-05	0.191623	0.172115	20	20347495	INSM1	TSS1500	island	FALSE	FALSE
cg26702929	0.0120831	3.89126e-07	0.00404996	3.1601e-05	0.0488235	0.0367404	8	21988147	HR	1stExon	island	FALSE	TRUE
cg15164708	0.0232381	3.90414e-07	0.00404996	3.17047e-05	0.206625	0.183387	19	49936274	SLC17A7	Body	island	FALSE	TRUE
cg19188855	0.0197638	3.91164e-07	0.00404996	3.1765e-05	0.157192	0.137428	12	54355476		IGR	island	FALSE	TRUE
cg00866476	0.0366972	3.91364e-07	0.00404996	3.17812e-05	0.199392	0.162695	2	95740682		IGR	shore	FALSE	TRUE
cg07148032	0.009753	3.92089e-07	0.00405336	3.18395e-05	0.0753567	0.0656037	6	32935354	BRD2	TSS1500	shore	FALSE	TRUE
cg24704510	0.0314476	3.93899e-07	0.00405734	3.19851e-05	0.433755	0.402307	17	38182512	MED24	Body	opensea	FALSE	TRUE
cg09893576	0.0219315	3.9434e-07	0.00405734	3.20207e-05	0.201166	0.179235	12	95266710		IGR	shore	FALSE	TRUE
cg14552801	0.0133394	3.94458e-07	0.00405734	3.20302e-05	0.0849014	0.0715621	7	65878734		IGR	island	FALSE	TRUE
cg15154232	0.0227699	3.94879e-07	0.00405758	3.2064e-05	0.930503	0.907733	19	48615306	PLA2G4C	TSS1500	opensea	FALSE	TRUE
cg13132884	-0.0148588	3.67739e-06	0.0103897	3.21394e-05	0.847084	0.861942	6	90025136	GABRR2	TSS200	opensea	FALSE	TRUE
cg11688949	0.0558232	3.96e-07	0.00406127	3.21543e-05	0.496556	0.440733	8	27115956	STMN4	TSS200	opensea	FALSE	TRUE
cg02181847	0.0181435	3.96151e-07	0.00406127	3.21664e-05	0.167023	0.148879	6	10410284	TFAP2A	Body	island	FALSE	TRUE
cg17303756	0.0231506	3.96492e-07	0.00406127	3.21937e-05	0.0955962	0.0724455	6	99279108		IGR	shore	FALSE	TRUE
cg06010356	0.0229489	3.97e-07	0.00406127	3.22333e-05	0.180917	0.157968	16	74847234		IGR	opensea	FALSE	TRUE
cg14842520	0.0247853	3.97224e-07	0.00406127	3.22526e-05	0.918825	0.89404	2	118841845		IGR	shelf	FALSE	TRUE
cg20248093	0.0220931	3.9872e-07	0.0040725	3.2373e-05	0.16913	0.147036	17	77722496		IGR	island	FALSE	FALSE
cg23597629	0.0349523	3.99647e-07	0.00407789	3.24475e-05	0.244801	0.209849	1	229569670	ACTA1	5'UTR	island	FALSE	TRUE
cg18217235	0.0291998	4.0024e-07	0.00407986	3.24952e-05	0.211867	0.182667	6	50817157		IGR	shore	FALSE	TRUE
cg14746884	0.0424263	4.00905e-07	0.00408136	3.25486e-05	0.486739	0.444313	13	28537233	CDX2	3'UTR	shore	FALSE	TRUE
cg04890560	0.018272	4.01374e-07	0.00408136	3.25863e-05	0.154837	0.136565	16	88459527		IGR	island	FALSE	FALSE
cg09861917	0.036974	4.01585e-07	0.00408136	3.26033e-05	0.274216	0.237242	20	22566877	FOXA2	TSS1500	island	FALSE	TRUE
cg00731411	0.00962614	4.04366e-07	0.00409742	3.28268e-05	0.0712455	0.0616194	2	71127576	VAX2	TSS200	island	FALSE	TRUE
cg06283493	0.0335084	4.04807e-07	0.00409782	3.28622e-05	0.210473	0.176965	3	181417613	SOX2OT	Body	shelf	FALSE	FALSE
cg18732032	0.0214267	4.05352e-07	0.00409928	3.2906e-05	0.312828	0.291402	6	10419867	TFAP2A	TSS200	island	FALSE	TRUE
cg14346208	0.032822	4.063e-07	0.0041048	3.29821e-05	0.14717	0.114348	11	35547548	PAMR1	TSS1500	shore	FALSE	TRUE
cg02738677	0.0291136	4.08235e-07	0.00411216	3.31375e-05	0.663864	0.634751	3	133265129		IGR	opensea	FALSE	FALSE
cg06972182	0.0219884	4.10151e-07	0.00412244	3.32914e-05	0.140776	0.118787	14	56047764	C14orf33	TSS1500	island	FALSE	TRUE
cg09114581	0.0117463	4.10246e-07	0.00412244	3.3299e-05	0.0618065	0.0500601	6	32077103	TNXB	5'UTR	opensea	FALSE	TRUE
cg20575761	0.0267303	4.10465e-07	0.00412244	3.33166e-05	0.265342	0.238611	14	57275166	OTX2	5'UTR	island	FALSE	TRUE
cg01917416	0.0233517	4.11778e-07	0.00412602	3.34219e-05	0.204553	0.181201	14	61116782	SIX1	TSS1500	shore	FALSE	TRUE
cg12815918	0.00931806	4.11881e-07	0.00412602	3.34302e-05	0.0747869	0.0654688	13	28498544	PDX1	Body	island	FALSE	TRUE
cg25439973	0.00889244	4.12469e-07	0.00412602	3.34774e-05	0.0438299	0.0349375	20	1206758	RAD21L1	TSS200	island	FALSE	TRUE
cg09238992	0.020453	4.12835e-07	0.00412602	3.35067e-05	0.154839	0.134386	10	23484228		IGR	island	FALSE	TRUE
cg06671842	0.0338235	4.13719e-07	0.00412602	3.35777e-05	0.139241	0.105417	11	18813477	PTPN5	TSS200	island	FALSE	TRUE
cg00112685	0.0321673	4.14646e-07	0.00412794	3.36521e-05	0.209911	0.177743	19	11591190	ELAVL3	Body	island	FALSE	TRUE
cg13447915	0.0090079	4.15789e-07	0.00413127	3.37438e-05	0.0550378	0.0460299	4	331517	ZNF141	TSS200	island	FALSE	TRUE
cg19421368	0.036413	4.17424e-07	0.00413554	3.38749e-05	0.28987	0.253457	20	45280288	SLC13A3	TSS200	shore	FALSE	TRUE
cg09861115	0.0127595	4.17649e-07	0.00413554	3.38929e-05	0.10571	0.0929501	8	65286484		IGR	island	FALSE	TRUE
cg09553242	0.0240373	4.17754e-07	0.00413554	3.39013e-05	0.231727	0.20769	5	72597015		IGR	shore	FALSE	FALSE
cg05043461	0.0274259	4.18859e-07	0.00413903	3.39899e-05	0.186045	0.158619	5	140735027	PCDHGA2	Body	island	FALSE	TRUE
cg22273925	0.0240138	4.1925e-07	0.00413903	3.40212e-05	0.164651	0.140637	10	23984977	KIAA1217	5'UTR	island	FALSE	TRUE
cg24027320	0.0300506	4.21213e-07	0.00414888	3.41786e-05	0.218663	0.188612	20	13620031	TASP1	TSS1500	shore	FALSE	TRUE
cg26040903	0.0586545	4.23133e-07	0.00415734	3.43325e-05	0.324155	0.265501	10	118502872	HSPA12A	TSS1500	shore	FALSE	TRUE
cg04015972	0.0122152	4.23279e-07	0.00415734	3.43441e-05	0.0873335	0.0751183	3	50540221	CACNA2D2	Body	island	FALSE	TRUE
cg02124446	0.0185012	4.23369e-07	0.00415734	3.43513e-05	0.132659	0.114158	16	85783537	C16orf74	5'UTR	shore	FALSE	TRUE
cg13718418	0.03225	4.23699e-07	0.00415734	3.43778e-05	0.163367	0.131117	12	85672285		IGR	shore	FALSE	TRUE
cg09663111	0.0253567	4.24509e-07	0.00415989	3.44426e-05	0.158862	0.133505	20	56725876	C20orf85	TSS200	island	FALSE	TRUE
cg02204205	0.0213231	4.25512e-07	0.00415989	3.4523e-05	0.139369	0.118046	7	50861487	GRB10	TSS1500	island	FALSE	TRUE
cg01520586	0.0205489	4.26122e-07	0.00415989	3.45718e-05	0.150289	0.12974	3	50280404	GNAI2	Body	opensea	FALSE	TRUE
cg13603508	0.0222862	4.26284e-07	0.00415989	3.45849e-05	0.114945	0.0926583	12	39299326	CPNE8	1stExon	island	FALSE	TRUE
cg23954268	0.0147252	4.267e-07	0.00415989	3.46181e-05	0.102937	0.0882119	5	172672454		IGR	island	FALSE	TRUE
cg05044743	0.0175751	4.26806e-07	0.00415989	3.46267e-05	0.106625	0.0890499	17	45929657	SP6	5'UTR	shore	FALSE	TRUE
cg10447111	0.014673	4.28e-07	0.00416013	3.47261e-05	0.0965961	0.0819231	12	4647897	RAD51AP1	TSS200	island	FALSE	TRUE
cg22885558	0.0182759	4.28685e-07	0.00416013	3.4777e-05	0.12706	0.108784	3	137484220	SOX14	1stExon	island	FALSE	TRUE
cg14318942	0.0194748	4.29345e-07	0.00416013	3.48299e-05	0.0938534	0.0743786	4	114683204	CAMK2D	TSS200	shore	FALSE	TRUE
cg00332937	0.0371345	4.29452e-07	0.00416013	3.48384e-05	0.260307	0.223173	5	72740460		IGR	island	FALSE	TRUE
cg10504066	0.0270275	4.2952e-07	0.00416013	3.48439e-05	0.346858	0.319831	15	101418967	ALDH1A3	TSS1500	shore	FALSE	TRUE
cg23080559	0.0105013	4.3e-07	0.00416013	3.4881e-05	0.0614635	0.0509622	14	88790492	KCNK10	Body	island	FALSE	TRUE
cg05502701	0.0277438	4.30218e-07	0.00416013	3.48998e-05	0.111953	0.0842092	3	73674160	PDZRN3	TSS200	island	FALSE	FALSE
cg15931839	0.0337877	4.30751e-07	0.00416013	3.49424e-05	0.322785	0.288997	6	111880530	TRAF3IP2	3'UTR	opensea	FALSE	TRUE
cg16919569	0.0302133	4.31307e-07	0.00416013	3.49869e-05	0.342557	0.312343	4	174452835	NBLA00301	Body	island	FALSE	FALSE
cg15920743	0.0207562	4.34126e-07	0.00418337	3.52124e-05	0.190973	0.170217	10	102984393		IGR	island	FALSE	TRUE
cg03348978	0.0204536	4.3746e-07	0.00420361	3.54791e-05	0.187603	0.167149	17	36103230	HNF1B	Body	island	FALSE	TRUE
cg01512854	0.0940783	4.38909e-07	0.00420962	3.55949e-05	0.486558	0.39248	5	140480967	PCDHB3	1stExon	shore	FALSE	TRUE
cg19103519	0.0148187	4.39366e-07	0.00421006	3.56314e-05	0.088019	0.0732003	6	31047772		IGR	opensea	FALSE	TRUE
cg20104432	0.0445695	4.40155e-07	0.00421282	3.56945e-05	0.30413	0.25956	7	138817981	TTC26	TSS1500	shore	FALSE	TRUE
cg03348397	0.0209871	4.4052e-07	0.00421282	3.57237e-05	0.172506	0.151519	8	54789648	RGS20	Body	island	FALSE	TRUE
cg27447053	0.0106176	4.41684e-07	0.00421282	3.58167e-05	0.0611266	0.050509	20	60795465	HRH3	TSS200	island	FALSE	TRUE
cg10932907	0.0295126	4.4188e-07	0.00421282	3.58323e-05	0.19046	0.160947	11	129723947	TMEM45B	Body	opensea	FALSE	TRUE
cg21027282	0.0315135	4.41905e-07	0.00421282	3.58343e-05	0.889673	0.85816	14	68816721	RAD51L1	Body	opensea	FALSE	TRUE
cg11218625	0.0156712	4.4228e-07	0.00421282	3.58643e-05	0.0866161	0.0709449	1	18968000	PAX7	Body	island	FALSE	TRUE
cg26053864	0.0175947	4.42538e-07	0.00421282	3.58849e-05	0.104535	0.0869405	15	35087635	ACTC1	5'UTR	opensea	FALSE	TRUE
cg01605435	0.020778	4.46632e-07	0.00423957	3.62119e-05	0.1804	0.159622	8	11539405		IGR	shore	FALSE	TRUE
cg20494553	0.0289065	4.47e-07	0.00423957	3.62418e-05	0.207727	0.178821	4	71554112	UTP3	TSS200	island	FALSE	TRUE
cg27040700	0.0242199	4.47927e-07	0.00424035	3.63153e-05	0.144056	0.119836	8	91017761	DECR1	Body	shelf	FALSE	TRUE
cg26209005	0.0196407	4.48e-07	0.00424035	3.63189e-05	0.134183	0.114543	7	132262526	PLXNA4	TSS1500	island	FALSE	FALSE
cg21158087	0.0467388	4.48755e-07	0.00424035	3.63814e-05	0.241231	0.194493	17	58216415		IGR	island	FALSE	TRUE
cg21735256	0.0116584	4.49095e-07	0.00424035	3.64085e-05	0.0839063	0.0722479	4	111558224	PITX2	1stExon	shelf	FALSE	TRUE
cg22793136	0.0173462	4.49266e-07	0.00424035	3.64221e-05	0.122948	0.105602	12	94543560	PLXNC1	1stExon	island	FALSE	TRUE
cg01723876	0.0216648	4.49751e-07	0.00424035	3.64609e-05	0.148133	0.126469	1	21978856	RAP1GAP	5'UTR	shore	FALSE	TRUE
cg10942690	0.0219458	4.51798e-07	0.00425292	3.66242e-05	0.888354	0.866408	14	95538480		IGR	opensea	FALSE	TRUE
cg01536400	-0.0169747	4.19532e-06	0.0110329	3.66295e-05	0.830277	0.847252	9	124923283	NDUFA8	TSS1500	shore	FALSE	TRUE
cg06629130	0.0373296	4.52158e-07	0.00425292	3.66529e-05	0.183031	0.145701	18	44787585		IGR	island	FALSE	TRUE
cg17884843	0.0173078	4.53187e-07	0.00425863	3.67349e-05	0.163356	0.146048	3	147141132		IGR	shore	FALSE	TRUE
cg14530304	0.028841	4.56e-07	0.00426935	3.69587e-05	0.181206	0.152365	17	77777792		IGR	island	FALSE	TRUE
cg17679453	0.0194613	4.59e-07	0.00428959	3.71979e-05	0.138509	0.119048	3	55518121	WNT5A	Body	shore	FALSE	TRUE
cg26249046	0.0201086	4.59424e-07	0.00428969	3.72322e-05	0.177312	0.157204	1	50489823	AGBL4	TSS200	island	FALSE	FALSE
cg02430935	0.0237182	4.60303e-07	0.00429398	3.73023e-05	0.215294	0.191576	10	124909028	HMX2	Body	island	FALSE	TRUE
cg27579609	0.0217873	4.62136e-07	0.00430322	3.74483e-05	0.164125	0.142337	1	20003062	HTR6	Body	shelf	FALSE	TRUE
cg24282479	-0.014392	4.294e-06	0.011157	3.74818e-05	0.872441	0.886833	6	138408963		IGR	opensea	FALSE	TRUE
cg18087306	0.030604	4.6538e-07	0.00432948	3.77066e-05	0.252596	0.221992	19	2446487	LMNB2	Body	shore	FALSE	TRUE
cg19015264	0.0247943	4.66224e-07	0.00433339	3.77738e-05	0.169853	0.145058	17	1618295	C17orf91	Body	shore	FALSE	FALSE
cg20676716	0.0283993	4.67119e-07	0.00433347	3.78451e-05	0.170176	0.141776	2	177053568	HOXD1	1stExon	island	FALSE	TRUE
cg15503722	0.0184617	4.67504e-07	0.00433347	3.78757e-05	0.206318	0.187856	11	122850522	BSX	Body	shore	FALSE	TRUE
cg14692377	0.0374719	4.6943e-07	0.00434345	3.8029e-05	0.154247	0.116775	17	28562685	SLC6A4	1stExon	island	FALSE	TRUE
cg20435474	0.0281443	4.71737e-07	0.00435691	3.82126e-05	0.23962	0.211475	14	37116924		IGR	island	FALSE	TRUE
cg17603206	0.0226877	4.72344e-07	0.00435858	3.82608e-05	0.0987234	0.0760357	10	20104935	PLXDC2	TSS1500	island	FALSE	TRUE
cg06632790	0.0219817	4.73729e-07	0.00436682	3.8371e-05	0.863931	0.841949	7	23412236	IGF2BP3	Body	opensea	FALSE	TRUE
cg00790395	0.0338881	4.74091e-07	0.00436682	3.83998e-05	0.128244	0.0943555	10	94822172	CYP26C1	Body	island	FALSE	TRUE
cg23296058	0.0149203	4.75761e-07	0.00437826	3.85326e-05	0.0871548	0.0722344	5	86708877	CCNH	TSS200	island	FALSE	TRUE
cg17478228	0.0451634	4.76245e-07	0.00437876	3.8571e-05	0.457754	0.412591	19	11591593	ELAVL3	5'UTR	island	FALSE	TRUE
cg03719555	-0.0244506	4.43565e-06	0.0113689	3.87025e-05	0.783617	0.808067	19	4455413	UBXN6	TSS200	shelf	FALSE	TRUE
cg04922154	0.0296425	4.79118e-07	0.00439492	3.87994e-05	0.307107	0.277464	7	27284348	EVX1	Body	shore	FALSE	TRUE
cg22003772	0.0154773	4.80165e-07	0.00439505	3.88826e-05	0.0848565	0.0693792	2	27273474	AGBL5	TSS1500	shore	FALSE	TRUE
cg02525108	0.0197671	4.81577e-07	0.00439783	3.89948e-05	0.174634	0.154867	11	122847582		IGR	island	FALSE	TRUE
cg11490944	0.0364887	4.81641e-07	0.00439783	3.89999e-05	0.816347	0.779858	10	103334150		IGR	shelf	FALSE	TRUE
cg05428895	0.0142564	4.81759e-07	0.00439783	3.90092e-05	0.0917855	0.0775291	3	137481938		IGR	shore	FALSE	TRUE
cg00725356	0.0174285	4.84841e-07	0.00441131	3.9254e-05	0.120371	0.102942	3	126074784	KLF15	5'UTR	island	FALSE	TRUE
cg27640348	0.0340614	4.85e-07	0.00441131	3.92636e-05	0.831906	0.797845	3	128035270	EEFSEC	Body	opensea	FALSE	FALSE
cg05787931	0.0202114	4.8789e-07	0.00443006	3.9496e-05	0.109555	0.0893433	3	52232012	ALAS1	TSS200	island	FALSE	TRUE
cg15417798	0.0201043	4.88576e-07	0.00443236	3.95505e-05	0.12162	0.101516	19	14260651	LPHN1	3'UTR	shore	FALSE	TRUE
cg06936155	0.0223752	4.8979e-07	0.00443645	3.96468e-05	0.111247	0.0888718	1	91192451		IGR	island	FALSE	TRUE
cg27391037	0.0268028	4.89895e-07	0.00443645	3.96551e-05	0.129407	0.102604	22	18560705	PEX26	1stExon	island	FALSE	TRUE
cg00173659	0.0325989	4.90371e-07	0.00443682	3.96928e-05	0.252413	0.219814	7	156871088		IGR	island	FALSE	TRUE
cg10298815	0.0457296	4.91375e-07	0.00443732	3.97726e-05	0.166544	0.120814	1	101004474	GPR88	5'UTR	island	FALSE	TRUE
cg15935791	0.0221582	4.91897e-07	0.00443732	3.98139e-05	0.129342	0.107184	1	178062438	LOC100302401	Body	shore	FALSE	TRUE
cg04023996	0.0137475	4.92161e-07	0.00443732	3.98349e-05	0.0996227	0.0858752	1	50892794		IGR	island	FALSE	TRUE
cg13691003	0.0148364	4.93189e-07	0.00444267	3.99164e-05	0.116527	0.10169	1	75600399	LHX8	Body	shore	FALSE	TRUE
cg13738195	0.0138051	4.93758e-07	0.00444387	3.99615e-05	0.0741672	0.0603621	4	155413469	DCHS2	TSS1500	shore	FALSE	FALSE
cg20574490	0.0219479	4.95136e-07	0.00444844	4.00708e-05	0.159651	0.137703	8	102504666	GRHL2	TSS200	island	FALSE	TRUE
cg00688962	0.0559124	4.96267e-07	0.00444874	4.01604e-05	0.278805	0.222892	4	21950567	KCNIP4	TSS200	island	FALSE	FALSE
cg11969526	0.0153113	4.96425e-07	0.00444874	4.0173e-05	0.0891547	0.0738434	2	209145835	PIKFYVE	Body	opensea	FALSE	TRUE
cg02518691	0.047609	4.96474e-07	0.00444874	4.01768e-05	0.374295	0.326686	11	130297149	ADAMTS8	Body	shore	FALSE	TRUE
cg07323996	-0.0198119	4.6079e-06	0.0115733	4.01844e-05	0.734736	0.754547	11	3210972		IGR	opensea	FALSE	FALSE
cg18034343	0.0254714	4.97187e-07	0.00445123	4.02334e-05	0.236843	0.211372	10	71329400		IGR	shelf	FALSE	FALSE
cg21141234	0.0181964	4.98296e-07	0.00445726	4.03213e-05	0.129447	0.111251	6	100067169		IGR	island	FALSE	FALSE
cg13519035	0.0587172	5.02e-07	0.00447898	4.06178e-05	0.223792	0.165075	12	34261006		IGR	island	FALSE	TRUE
cg15261665	0.0229216	5.02685e-07	0.00448084	4.0669e-05	0.129766	0.106845	3	46506374	LTF	5'UTR	island	FALSE	FALSE
cg10072237	0.0703877	5.04913e-07	0.00449457	4.08454e-05	0.203588	0.1332	6	33872861		IGR	opensea	FALSE	TRUE
cg18255240	0.0318895	5.07198e-07	0.00450144	4.10262e-05	0.252962	0.221072	15	27111993	GABRA5	5'UTR	shore	FALSE	TRUE
cg13107144	-0.0142945	4.739e-06	0.0117092	4.13104e-05	0.858875	0.873169	15	63353166	TPM1	Body	opensea	FALSE	TRUE
cg06399135	0.0188691	5.11209e-07	0.00452917	4.13436e-05	0.135736	0.116867	19	47951565	SLC8A2	Body	island	FALSE	TRUE
cg02013838	0.0180342	5.12488e-07	0.004534	4.14448e-05	0.122198	0.104164	2	105460715		IGR	island	FALSE	TRUE
cg17670650	0.0213628	5.12641e-07	0.004534	4.14569e-05	0.222191	0.200828	1	29565110	PTPRU	Body	island	FALSE	TRUE
cg08092446	0.0250413	5.14908e-07	0.00454618	4.16361e-05	0.128986	0.103945	19	58987653	ZNF446	TSS200	island	FALSE	TRUE
cg12850793	0.0198312	5.15931e-07	0.00454737	4.1717e-05	0.0976988	0.0778677	11	9287054	DENND5A	TSS200	island	FALSE	TRUE
cg20099005	0.0350289	5.17567e-07	0.00455001	4.18463e-05	0.194201	0.159172	22	41956854	CSDC2	TSS200	opensea	FALSE	TRUE
cg13833923	0.0172328	5.19162e-07	0.00455138	4.19723e-05	0.104375	0.0871425	14	79746627	NRXN3	Body	shore	FALSE	TRUE
cg03903246	0.0305042	5.19503e-07	0.00455138	4.19993e-05	0.267248	0.236743	1	240257032	FMN2	Body	island	FALSE	TRUE
cg18754389	0.0112642	5.20841e-07	0.004554	4.2105e-05	0.0724298	0.0611656	14	63671126	RHOJ	TSS200	opensea	FALSE	TRUE
cg08050352	0.0190292	5.21138e-07	0.004554	4.21285e-05	0.124133	0.105104	16	46864715	C16orf87	Body	island	FALSE	TRUE
cg23130254	0.0166099	5.22175e-07	0.0045566	4.22104e-05	0.119245	0.102635	2	176964588	HOXD12	1stExon	island	FALSE	FALSE
cg19232748	0.0312636	5.23195e-07	0.0045566	4.22909e-05	0.902122	0.870859	6	351361		IGR	opensea	FALSE	TRUE
cg21099470	0.0260047	5.23292e-07	0.0045566	4.22986e-05	0.159168	0.133163	4	10459141	ZNF518B	TSS200	island	FALSE	TRUE
cg14214239	0.0168265	5.23313e-07	0.0045566	4.23002e-05	0.104126	0.0872998	2	201170828	SPATS2L	TSS200	shore	FALSE	TRUE
cg08715231	0.024113	5.24066e-07	0.0045566	4.23597e-05	0.196731	0.172618	8	25906064		IGR	shore	FALSE	TRUE
cg01566235	0.0141305	5.24109e-07	0.0045566	4.23631e-05	0.11503	0.1009	14	36991101		IGR	island	FALSE	FALSE
cg00231728	0.0171957	5.25607e-07	0.00456574	4.24813e-05	0.122334	0.105138	4	113442709		IGR	shore	FALSE	TRUE
cg19954602	0.0720121	5.2732e-07	0.00456897	4.26166e-05	0.627538	0.555526	6	76203532	FILIP1	TSS200	opensea	FALSE	TRUE
cg10242496	0.0180344	5.27833e-07	0.00456954	4.2657e-05	0.147501	0.129466	6	137242316	SLC35D3	TSS1500	island	FALSE	TRUE
cg11652496	-0.0195554	4.89666e-06	0.0119033	4.26615e-05	0.769016	0.788571	15	77324526	PSTPIP1	Body	island	FALSE	TRUE
cg22795471	0.0208186	5.29388e-07	0.00457646	4.27797e-05	0.14576	0.124941	1	29565099	PTPRU	Body	island	FALSE	TRUE
cg00347677	0.0197121	5.29527e-07	0.00457646	4.27907e-05	0.120992	0.10128	1	63795636		IGR	island	FALSE	TRUE
cg18788741	0.0409159	5.3139e-07	0.00458868	4.29377e-05	0.221226	0.18031	8	53476943	FAM150A	Body	shore	FALSE	TRUE
cg22541098	0.00964522	5.32565e-07	0.00458997	4.30304e-05	0.0717448	0.0620996	19	47747364		IGR	island	FALSE	TRUE
cg19239052	0.0290836	5.34108e-07	0.00459423	4.3152e-05	0.601193	0.572109	10	48427626	GDF10	Body	shore	FALSE	TRUE
cg15942382	0.0197801	5.34357e-07	0.00459423	4.31717e-05	0.111001	0.0912208	10	98273924	TLL2	TSS1500	island	FALSE	TRUE
cg24765360	0.0235115	5.3582e-07	0.00459423	4.3287e-05	0.21967	0.196159	2	119611101		IGR	shore	FALSE	TRUE
cg14685612	0.0174359	5.36077e-07	0.00459423	4.33072e-05	0.916603	0.899167	10	105742696	SLK	Body	opensea	FALSE	TRUE
cg05321361	0.0200089	5.37e-07	0.00459869	4.33837e-05	0.15925	0.139241	5	2750263	IRX2	Body	island	FALSE	FALSE
cg26343512	0.00888453	5.40655e-07	0.00462539	4.3668e-05	0.0730348	0.0641503	14	77413728		IGR	opensea	FALSE	TRUE
cg27122213	0.0152017	5.4107e-07	0.00462539	4.37007e-05	0.0949117	0.07971	14	57274763	OTX2	5'UTR	island	FALSE	TRUE
cg21248274	0.0317575	5.42423e-07	0.00463174	4.38072e-05	0.202656	0.170899	8	63162277	NKAIN3	Body	shore	FALSE	TRUE
cg06645033	0.0327553	5.42719e-07	0.00463174	4.38305e-05	0.308044	0.275289	1	50890678		IGR	island	FALSE	TRUE
cg06203476	0.0205818	5.44069e-07	0.00463939	4.39369e-05	0.108869	0.0882871	7	121956502		IGR	shore	FALSE	TRUE
cg17559786	0.0133028	5.44903e-07	0.00464263	4.40025e-05	0.0954098	0.0821069	4	77172861	FAM47E	1stExon	island	FALSE	TRUE
cg20780811	0.0232043	5.45691e-07	0.00464484	4.40646e-05	0.128017	0.104813	5	170289021	RANBP17	5'UTR	island	FALSE	TRUE
cg05654404	0.0243052	5.46278e-07	0.00464484	4.41108e-05	0.157733	0.133428	1	45452166	EIF2B3	1stExon	island	FALSE	TRUE
cg10507582	0.0198602	5.46525e-07	0.00464484	4.41302e-05	0.101516	0.0816555	13	34392299	RFC3	1stExon	island	FALSE	TRUE
cg05246190	0.0253115	5.47759e-07	0.00465069	4.42274e-05	0.172128	0.146817	22	50330022		IGR	island	FALSE	TRUE
cg02934500	0.0235795	5.48478e-07	0.00465069	4.42839e-05	0.151243	0.127663	4	142557404	IL15	TSS1500	island	FALSE	TRUE
cg14039343	0.0216101	5.49227e-07	0.00465069	4.43429e-05	0.124934	0.103324	6	33267684	TAPBP	3'UTR	shore	FALSE	TRUE
cg24005685	0.0163145	5.49644e-07	0.00465069	4.43757e-05	0.105003	0.0886887	4	111549880	PITX2	Body	island	FALSE	TRUE
cg24023487	0.0284251	5.49943e-07	0.00465069	4.43992e-05	0.331755	0.30333	20	12988727	SPTLC3	TSS1500	opensea	FALSE	TRUE
cg13677149	0.0285482	5.50892e-07	0.00465479	4.44739e-05	0.187696	0.159148	7	27284789	EVX1	Body	island	FALSE	TRUE
cg06897282	0.0415306	5.51793e-07	0.00465479	4.45447e-05	0.264789	0.223258	13	27272800		IGR	opensea	FALSE	TRUE
cg20325293	0.0534334	5.58266e-07	0.00469004	4.50536e-05	0.339023	0.285589	4	54244256	FIP1L1	Body	island	FALSE	TRUE
cg06842071	0.0421935	5.62332e-07	0.00469758	4.53731e-05	0.270079	0.227886	2	233499460	EFHD1	Body	island	FALSE	TRUE
cg19191594	-0.0119252	5.21647e-06	0.0123201	4.53943e-05	0.818339	0.830264	21	45379546	AGPAT3	5'UTR	island	FALSE	TRUE
cg01323049	0.0160431	5.63541e-07	0.00469758	4.5468e-05	0.0904206	0.0743774	2	19557396	OSR1	5'UTR	island	FALSE	TRUE
cg06630455	0.0250845	5.64272e-07	0.00469758	4.55254e-05	0.229033	0.203949	6	10410494	TFAP2A	Body	island	FALSE	TRUE
cg21875330	0.0204774	5.64284e-07	0.00469758	4.55263e-05	0.133005	0.112528	14	37127874	PAX9	5'UTR	island	FALSE	FALSE
cg09972618	0.0121629	5.64509e-07	0.00469758	4.5544e-05	0.0407032	0.0285403	7	16460435	ISPD	Body	shore	FALSE	TRUE
cg01079060	0.0512603	5.64818e-07	0.00469758	4.55682e-05	0.687205	0.635945	7	139437439	HIPK2	Body	opensea	FALSE	FALSE
cg23361092	0.0169271	5.64835e-07	0.00469758	4.55696e-05	0.133228	0.116301	13	79170923		IGR	island	FALSE	TRUE
cg04940570	0.0366543	5.65145e-07	0.00469758	4.55939e-05	0.169657	0.133003	11	12696758	TEAD1	5'UTR	island	FALSE	TRUE
cg03060468	0.0560268	5.65526e-07	0.00469758	4.56239e-05	0.593061	0.537034	5	140683196	SLC25A2	1stExon	island	FALSE	TRUE
cg23759393	0.0667712	5.65768e-07	0.00469758	4.56428e-05	0.347769	0.280998	7	158110405	PTPRN2	Body	shore	FALSE	TRUE
cg25851597	0.0258529	5.66055e-07	0.00469758	4.56654e-05	0.139679	0.113826	15	89248474		IGR	opensea	FALSE	TRUE
cg20708173	0.0281917	5.67843e-07	0.0047086	4.58057e-05	0.207994	0.179802	4	7940426	AFAP1	5'UTR	shore	FALSE	FALSE
cg03726881	0.0261165	5.71303e-07	0.00473226	4.60772e-05	0.223089	0.196973	1	71513726	PTGER3	TSS1500	island	FALSE	TRUE
cg23453437	0.0399861	5.71874e-07	0.00473226	4.6122e-05	0.132218	0.0922315	7	148892747	ZNF282	1stExon	island	FALSE	TRUE
cg09734033	0.0359844	5.72869e-07	0.00473226	4.62e-05	0.791153	0.755169	7	30630200		IGR	shelf	FALSE	FALSE
cg16714091	0.0186001	5.74252e-07	0.00473486	4.63085e-05	0.14591	0.12731	9	18473902	ADAMTSL1	TSS1500	opensea	FALSE	TRUE
cg18541421	0.0167364	5.75913e-07	0.00473861	4.64387e-05	0.110027	0.0932911	13	111768813	ARHGEF7	Body	opensea	FALSE	TRUE
cg06158650	0.0224369	5.76097e-07	0.00473861	4.64532e-05	0.127731	0.105295	1	119522637	TBX15	5'UTR	island	FALSE	TRUE
cg17850088	0.0467853	5.77101e-07	0.00473968	4.65318e-05	0.644223	0.597437	1	150119278		IGR	shelf	FALSE	TRUE
cg12163132	0.0325878	5.77154e-07	0.00473968	4.6536e-05	0.400504	0.367916	17	59475917	TBX2	TSS1500	island	FALSE	TRUE
cg00687674	0.039408	5.78841e-07	0.00474205	4.66682e-05	0.276085	0.236677	15	69373260	MIR548H4	Body	opensea	FALSE	TRUE
cg27125849	0.0401362	5.79074e-07	0.00474205	4.66865e-05	0.157719	0.117583	17	59473674		IGR	island	FALSE	TRUE
cg11438428	0.0260401	5.7928e-07	0.00474205	4.67026e-05	0.174095	0.148055	10	23481594	PTF1A	1stExon	island	FALSE	TRUE
cg11736657	-0.0182083	5.37264e-06	0.0125127	4.6725e-05	0.861486	0.879694	10	5566849	CALML3	TSS200	shore	FALSE	TRUE
cg13966878	0.0208595	5.8e-07	0.00474205	4.67615e-05	0.111501	0.0906418	15	54270693		IGR	opensea	FALSE	TRUE
cg12108730	0.0206966	5.8e-07	0.00474205	4.67623e-05	0.154667	0.133971	16	69141258	HAS3	5'UTR	island	FALSE	TRUE
cg00302494	0.0205328	5.808e-07	0.00474205	4.68217e-05	0.156634	0.136101	2	237080354		IGR	island	FALSE	TRUE
cg12546081	0.0721488	5.81e-07	0.00474205	4.68351e-05	0.360663	0.288514	15	79602873	TMED3	TSS1500	shore	FALSE	FALSE
cg25102370	0.016991	5.81154e-07	0.00474205	4.68495e-05	0.15206	0.135069	4	174451141	HAND2	5'UTR	island	FALSE	TRUE
cg03471893	0.0111902	5.83095e-07	0.0047541	4.70015e-05	0.0799552	0.068765	4	113432051		IGR	island	FALSE	TRUE
cg01033938	0.0314765	5.85256e-07	0.00476412	4.71707e-05	0.173801	0.142325	11	130298880	ADAMTS8	TSS1500	shore	FALSE	TRUE
cg12325286	0.0225066	5.87352e-07	0.00477738	4.73348e-05	0.18206	0.159553	17	55332820	MSI2	TSS1500	shore	FALSE	TRUE
cg25954627	0.0235529	5.8908e-07	0.00478763	4.74701e-05	0.144129	0.120576	10	8090846		IGR	shore	FALSE	TRUE
cg08340737	0.0260706	5.90212e-07	0.00478838	4.75586e-05	0.123345	0.0972741	12	54324544		IGR	shelf	FALSE	TRUE
cg22261158	0.0189933	5.90579e-07	0.00478838	4.75873e-05	0.876395	0.857402	12	98941654	TMPO	3'UTR	opensea	FALSE	TRUE
cg00260802	0.0250915	5.94319e-07	0.00481069	4.78799e-05	0.209513	0.184421	20	21372203		IGR	island	FALSE	FALSE
cg26280976	0.0304278	5.95662e-07	0.00481069	4.79849e-05	0.876534	0.846106	14	69660603		IGR	shore	FALSE	TRUE
cg08354093	0.0169444	5.959e-07	0.00481069	4.80035e-05	0.083919	0.0669746	20	23029640	THBD	1stExon	island	FALSE	TRUE
cg20846447	0.0231987	5.97146e-07	0.00481069	4.81009e-05	0.150387	0.127189	1	177140305	FAM5B	TSS1500	island	FALSE	TRUE
cg26394257	0.02596	5.97877e-07	0.00481069	4.81581e-05	0.197461	0.171502	8	38964993	ADAM32	TSS200	shore	FALSE	TRUE
cg05478809	0.0246696	5.98258e-07	0.00481069	4.81878e-05	0.871365	0.846695	11	66082889	CD248	1stExon	shore	FALSE	TRUE
cg24146331	0.0294658	5.99052e-07	0.00481069	4.82499e-05	0.167764	0.138298	10	102590225		IGR	island	FALSE	TRUE
cg02107718	0.0216417	5.9928e-07	0.00481069	4.82677e-05	0.392978	0.371336	20	57463713	GNAS	3'UTR	island	FALSE	TRUE
cg21153160	0.0347327	5.99685e-07	0.00481069	4.82993e-05	0.399362	0.36463	6	3849690	FAM50B	1stExon	island	FALSE	TRUE
cg09263059	0.0521246	5.99917e-07	0.00481069	4.83175e-05	0.441561	0.389436	17	43065876		IGR	opensea	FALSE	FALSE
cg03616221	0.0226247	6.01121e-07	0.00481279	4.84116e-05	0.129142	0.106517	10	91295855	SLC16A12	TSS1500	island	FALSE	TRUE
cg00398764	0.024635	6.01608e-07	0.00481293	4.84496e-05	0.167386	0.142751	15	37402637		IGR	shore	FALSE	TRUE
cg14289542	0.0276205	6.02092e-07	0.00481303	4.84874e-05	0.180565	0.152944	13	112726662		IGR	island	FALSE	FALSE
cg04679384	0.0136446	6.03118e-07	0.00481511	4.85676e-05	0.0885794	0.0749349	15	54270661		IGR	opensea	FALSE	TRUE
cg22212734	0.0105285	6.03564e-07	0.00481511	4.86024e-05	0.0637168	0.0531883	11	72504869	STARD10	TSS200	island	FALSE	TRUE
cg23552821	0.0120036	6.03765e-07	0.00481511	4.86181e-05	0.0914549	0.0794513	1	934036		IGR	island	FALSE	TRUE
cg27518993	-0.0118021	5.59721e-06	0.0127995	4.8634e-05	0.935155	0.946957	3	52088253	DUSP7	Body	shore	FALSE	TRUE
cg01513307	0.0186089	6.04687e-07	0.00481642	4.86901e-05	0.149236	0.130627	6	108479557		IGR	island	FALSE	TRUE
cg06264984	0.036538	6.04872e-07	0.00481642	4.87045e-05	0.240913	0.204375	2	38300885	CYP1B1	Body	shore	FALSE	TRUE
cg25668368	0.013797	6.05487e-07	0.0048174	4.87526e-05	0.105905	0.0921082	2	163695882	KCNH7	TSS1500	opensea	FALSE	TRUE
cg16600829	0.0125366	6.09894e-07	0.00483336	4.90966e-05	0.0945948	0.0820582	5	172756429	STC2	5'UTR	island	FALSE	TRUE
cg18438853	0.0186123	6.10334e-07	0.00483336	4.9131e-05	0.132859	0.114246	1	116381082	NHLH2	5'UTR	island	FALSE	TRUE
cg23239039	0.0105794	6.1078e-07	0.00483336	4.91657e-05	0.0853	0.0747206	4	4389115	D4S234E	5'UTR	island	FALSE	TRUE
cg10057252	0.0188636	6.13512e-07	0.00484537	4.93788e-05	0.131505	0.112642	1	110036897	CYB561D1	1stExon	island	FALSE	TRUE
cg15571882	0.0609338	6.13558e-07	0.00484537	4.93824e-05	0.82407	0.763136	1	95285252	SLC44A3	TSS1500	shore	FALSE	TRUE
cg19016652	0.0231005	6.15066e-07	0.00484767	4.95001e-05	0.192582	0.169481	12	16760040	LMO3	5'UTR	opensea	FALSE	TRUE
cg18150120	0.013676	6.15904e-07	0.00484767	4.95654e-05	0.0842559	0.07058	2	71134936	VAX2	Body	shore	FALSE	FALSE
cg20122635	0.0158568	6.15908e-07	0.00484767	4.95657e-05	0.0944967	0.0786399	15	93616950	RGMA	1stExon	island	FALSE	TRUE
cg06775361	-0.0209271	5.74408e-06	0.0129443	4.98797e-05	0.832865	0.853792	4	141188341	SCOC	5'UTR	opensea	FALSE	FALSE
cg14425564	0.0306216	6.2064e-07	0.00487264	4.99346e-05	0.241115	0.210493	9	126794772	LHX2	Body	opensea	FALSE	FALSE
cg08482531	0.0178407	6.21e-07	0.00487264	4.99617e-05	0.161394	0.143553	10	8078127		IGR	island	FALSE	TRUE
cg14996220	0.0142461	6.21464e-07	0.00487264	4.99988e-05	0.0696659	0.0554198	12	85673270	ALX1	TSS1500	shore	FALSE	TRUE
cg25605545	0.0237609	6.22435e-07	0.00487499	5.00744e-05	0.177284	0.153523	17	35060467		IGR	island	FALSE	TRUE
cg05247821	0.0577987	6.22754e-07	0.00487499	5.00993e-05	0.325399	0.2676	13	112986667		IGR	shore	FALSE	TRUE
cg07530264	0.0232805	6.23194e-07	0.00487499	5.01336e-05	0.186267	0.162987	8	144965497		IGR	shore	FALSE	TRUE
cg13083436	0.0192629	6.24482e-07	0.00488133	5.02339e-05	0.094907	0.0756442	11	24518414	LUZP2	TSS200	island	FALSE	TRUE
cg00910067	0.0261666	6.25586e-07	0.00488623	5.03199e-05	0.163716	0.137549	19	33717545	SLC7A10	TSS1500	island	FALSE	FALSE
cg17681079	0.031653	6.28847e-07	0.00490199	5.05738e-05	0.859731	0.828078	7	27556963		IGR	opensea	FALSE	TRUE
cg19344263	0.0191465	6.29e-07	0.00490199	5.05821e-05	0.103264	0.0841179	19	58919951	ZNF584	TSS200	island	FALSE	TRUE
cg17708167	0.0131684	6.30357e-07	0.00490199	5.06913e-05	0.088458	0.0752896	15	68117917	LBXCOR1	TSS200	island	FALSE	TRUE
cg15703690	0.0221009	6.31477e-07	0.00490199	5.07785e-05	0.14439	0.12229	7	22766992	IL6	Body	opensea	FALSE	FALSE
cg17933512	0.0118221	6.32e-07	0.00490199	5.08211e-05	0.0917208	0.0798987	13	100631545		IGR	shore	FALSE	TRUE
cg18949315	0.0236644	6.32223e-07	0.00490199	5.08366e-05	0.396596	0.372931	20	57418015	GNASAS	Body	shore	FALSE	FALSE
cg12545993	0.0271917	6.32873e-07	0.00490199	5.08871e-05	0.127852	0.10066	8	119964636	TNFRSF11B	TSS1500	island	FALSE	FALSE
cg26294431	0.0190529	6.33358e-07	0.00490199	5.09248e-05	0.137509	0.118456	2	213400869	ERBB4	Body	shore	FALSE	TRUE
cg25834415	0.0131818	6.35187e-07	0.00491243	5.10672e-05	0.084712	0.0715303	2	241758805	KIF1A	5'UTR	island	FALSE	FALSE
cg26808417	0.00811705	6.36629e-07	0.00491625	5.11792e-05	0.0489687	0.0408516	1	202114072	ARL8A	TSS1500	island	FALSE	TRUE
cg04616793	0.0268435	6.36642e-07	0.00491625	5.11803e-05	0.211332	0.184489	16	8738608	C16orf68	Body	opensea	FALSE	TRUE
cg06547490	0.0343019	6.38603e-07	0.00492267	5.13328e-05	0.269698	0.235396	10	134222053	PWWP2B	3'UTR	shelf	FALSE	TRUE
cg23920445	-0.0111272	5.91883e-06	0.0131374	5.13591e-05	0.904521	0.915648	1	247979750	OR14A16	TSS1500	opensea	FALSE	TRUE
cg00663832	0.0132121	6.44e-07	0.00495537	5.17549e-05	0.109529	0.0963174	6	30646846	KIAA1949	Body	opensea	FALSE	TRUE
cg06390606	0.0166675	6.44197e-07	0.00495537	5.17675e-05	0.0921924	0.0755249	6	3751076	C6orf145	Body	island	FALSE	TRUE
cg12838303	0.0203004	6.44617e-07	0.00495537	5.18001e-05	0.129955	0.109654	6	154360670	OPRM1	1stExon	island	FALSE	FALSE
cg25735305	0.0194594	6.48e-07	0.00496668	5.20659e-05	0.0909362	0.0714767	11	124629580	ESAM	Body	island	FALSE	TRUE
cg00050496	0.0206407	6.4824e-07	0.00496668	5.20815e-05	0.167549	0.146908	12	110211701	MGC14436	TSS1500	opensea	FALSE	TRUE
cg18877252	0.0371919	6.48517e-07	0.00496668	5.2103e-05	0.277331	0.240139	5	75380987	SV2C	5'UTR	shore	FALSE	FALSE
cg23159337	0.102386	6.50919e-07	0.00497937	5.22895e-05	0.417965	0.315579	3	193272778	ATP13A4	TSS200	opensea	FALSE	FALSE
cg05102394	0.0285191	6.52093e-07	0.00497937	5.23806e-05	0.199755	0.171236	4	148402899	EDNRA	Body	shore	FALSE	FALSE
cg10099799	0.0168186	6.52446e-07	0.00497937	5.24081e-05	0.114957	0.0981384	19	33794556	LOC80054	Body	island	FALSE	FALSE
cg01308151	0.0104139	6.52459e-07	0.00497937	5.24091e-05	0.0943973	0.0839833	2	154333481		IGR	shore	FALSE	TRUE
cg18016194	0.0266107	6.52609e-07	0.00497937	5.24207e-05	0.310453	0.283843	8	85097157	RALYL	5'UTR	island	FALSE	TRUE
cg18573327	0.0240277	6.54309e-07	0.00498538	5.25526e-05	0.168346	0.144318	12	115123875		IGR	shore	FALSE	TRUE
cg09816693	0.0293165	6.54372e-07	0.00498538	5.25575e-05	0.356761	0.327444	14	74706113	VSX2	TSS200	shore	FALSE	FALSE
cg24591300	0.0258862	6.55709e-07	0.00499185	5.26612e-05	0.391165	0.365279	10	100993025	HPSE2	Body	shore	FALSE	TRUE
cg08334899	0.0166251	6.56269e-07	0.00499239	5.27046e-05	0.128887	0.112262	8	65488915	LOC401463	Body	island	FALSE	TRUE
cg10028549	0.0683988	6.57556e-07	0.00499471	5.28045e-05	0.468503	0.400104	4	7941894	AFAP1	TSS1500	shore	FALSE	TRUE
cg17541528	0.0278168	6.58e-07	0.00499471	5.28419e-05	0.0912401	0.0634233	13	110959650	COL4A1	TSS200	island	FALSE	TRUE
cg21817284	0.0180493	6.59e-07	0.00499861	5.29197e-05	0.103265	0.0852159	20	54823279	MC3R	TSS1500	shore	FALSE	TRUE
cg01236063	0.0265327	6.60267e-07	0.00500213	5.30147e-05	0.244945	0.218413	11	16632088		IGR	shore	FALSE	TRUE
cg15744492	0.0202222	6.60485e-07	0.00500213	5.30316e-05	0.222998	0.202776	19	55880984	IL11	Body	shore	FALSE	TRUE
cg20622019	0.0209305	6.61584e-07	0.00500656	5.31168e-05	0.0965013	0.0755708	20	43279793	ADA	Body	shore	FALSE	TRUE
cg10143811	0.0306536	6.62e-07	0.00500656	5.31527e-05	0.144163	0.113509	12	16757985	LMO3	5'UTR	opensea	FALSE	TRUE
cg09701682	0.0171022	6.63721e-07	0.00501549	5.32824e-05	0.131721	0.114619	12	114849055		IGR	shore	FALSE	TRUE
cg24825482	0.0108822	6.6469e-07	0.0050168	5.33575e-05	0.0681315	0.0572493	5	111496509	NCRNA00219	Body	island	FALSE	TRUE
cg01684248	0.00994028	6.64874e-07	0.0050168	5.33718e-05	0.0664311	0.0564908	16	86536239		IGR	shelf	FALSE	TRUE
cg16444942	0.0222811	6.67636e-07	0.00502622	5.35857e-05	0.147271	0.12499	12	129309117	SLC15A4	TSS1500	shore	FALSE	TRUE
cg12507869	0.0160195	6.68416e-07	0.00502622	5.36462e-05	0.101807	0.0857876	10	134358082	INPP5A	Body	shore	FALSE	FALSE
cg00008713	0.00972223	6.71e-07	0.00503671	5.38475e-05	0.0621699	0.0524477	18	11980953	IMPA2	TSS1500	island	FALSE	TRUE
cg25617340	0.0125595	6.72246e-07	0.00503671	5.39427e-05	0.0749226	0.062363	14	37128011	PAX9	5'UTR	island	FALSE	TRUE
cg14790772	0.0273004	6.72497e-07	0.00503671	5.39621e-05	0.177776	0.150476	1	193090742	CDC73	TSS1500	island	FALSE	TRUE
cg22215942	-0.0201712	6.22761e-06	0.0134493	5.39658e-05	0.676286	0.696457	22	46042119		IGR	shore	FALSE	TRUE
cg10965131	0.0447257	6.72609e-07	0.00503671	5.39708e-05	0.194108	0.149382	7	151078995	WDR86	Body	island	FALSE	TRUE
cg05059616	0.0266503	6.72932e-07	0.00503671	5.39958e-05	0.925468	0.898818	13	114747479	RASA3	3'UTR	shore	FALSE	TRUE
cg06517489	0.00983856	6.7536e-07	0.00505118	5.41837e-05	0.0559125	0.0460739	11	22359333	SLC17A6	TSS1500	shelf	FALSE	TRUE
cg17814457	0.0128569	6.77266e-07	0.00505606	5.43311e-05	0.0715049	0.0586481	4	1004609	FGFRL1	TSS1500	island	FALSE	TRUE
cg27622679	0.0241091	6.77496e-07	0.00505606	5.43489e-05	0.322235	0.298125	3	181441978	SOX2OT	Body	shelf	FALSE	TRUE
cg04878152	0.0164744	6.79694e-07	0.00506698	5.4519e-05	0.156837	0.140363	3	148415960	AGTR1	5'UTR	shore	FALSE	FALSE
cg21390624	0.0202253	6.8e-07	0.00506698	5.45388e-05	0.116883	0.0966581	6	133561677	EYA4	TSS1500	shore	FALSE	TRUE
cg23905817	0.0165923	6.8141e-07	0.00507047	5.46516e-05	0.0883909	0.0717986	15	57884033	GCOM1	TSS200	island	FALSE	TRUE
cg04224064	0.0435261	6.82673e-07	0.00507183	5.47493e-05	0.317562	0.274036	14	36992233		IGR	island	FALSE	TRUE
cg17688837	0.057431	6.83698e-07	0.00507183	5.48285e-05	0.186033	0.128602	4	25090665		IGR	shore	FALSE	TRUE
cg22694067	0.0362557	6.83857e-07	0.00507183	5.48408e-05	0.37344	0.337185	15	23932397	NDN	1stExon	island	FALSE	TRUE
cg03717836	0.0168089	6.84074e-07	0.00507183	5.48576e-05	0.0933809	0.076572	15	96596177		IGR	opensea	FALSE	FALSE
cg27268556	0.0138585	6.84682e-07	0.00507266	5.49046e-05	0.090537	0.0766785	1	119542629		IGR	shore	FALSE	TRUE
cg04528819	0.0213694	6.873e-07	0.00508469	5.51069e-05	0.122336	0.100966	7	130418315	KLF14	1stExon	island	FALSE	TRUE
cg21073927	0.017	6.87922e-07	0.00508561	5.51549e-05	0.125088	0.108088	8	11562155	GATA4	5'UTR	island	FALSE	TRUE
cg21223159	0.0125293	6.91867e-07	0.00509746	5.54596e-05	0.0713127	0.0587834	2	215275783	VWC2L	TSS1500	opensea	FALSE	TRUE
cg01580681	0.0217723	6.91945e-07	0.00509746	5.54657e-05	0.175045	0.153273	4	174450016	HAND2	1stExon	shore	FALSE	FALSE
cg02166532	0.0155468	6.92e-07	0.00509746	5.54713e-05	0.108558	0.093011	11	2159853	INS-IGF2	Body	island	FALSE	TRUE
cg04901199	-0.0124168	6.42477e-06	0.0136423	5.56253e-05	0.727896	0.740313	14	21193994		IGR	shelf	FALSE	FALSE
cg21668880	0.0258831	6.95738e-07	0.00511604	5.57585e-05	0.152037	0.126154	6	34759629	UHRF1BP1	TSS200	island	FALSE	TRUE
cg17116120	0.0528867	6.96124e-07	0.00511604	5.57883e-05	0.660872	0.607985	20	30225681	COX4I2	TSS200	island	FALSE	FALSE
cg03299946	0.00926026	6.96767e-07	0.00511604	5.58379e-05	0.0540646	0.0448043	21	45139816	PDXK	Body	island	FALSE	TRUE
cg18395499	0.023863	6.97617e-07	0.00511604	5.59035e-05	0.223427	0.199564	1	149194510		IGR	opensea	FALSE	TRUE
cg10583043	0.0168425	6.98366e-07	0.00511604	5.59613e-05	0.157639	0.140797	5	92931401		IGR	shore	FALSE	TRUE
cg26446499	0.0291047	6.98901e-07	0.00511604	5.60026e-05	0.251226	0.222121	5	77253555		IGR	shore	FALSE	TRUE
cg21868779	0.0317854	6.99615e-07	0.00511604	5.60576e-05	0.167703	0.135917	14	105444910	AHNAK2	TSS1500	island	FALSE	TRUE
cg25713185	0.02307	7.00398e-07	0.00511604	5.6118e-05	0.168235	0.145165	2	228582486	SLC19A3	5'UTR	island	FALSE	TRUE
cg27121758	0.00885482	7.01939e-07	0.00511604	5.62369e-05	0.0563892	0.0475344	19	3178742	S1PR4	TSS200	island	FALSE	TRUE
cg07064315	0.0235606	7.02e-07	0.00511604	5.62451e-05	0.871499	0.847939	18	33644865	RPRD1A	Body	shelf	FALSE	TRUE
cg10129816	0.00811481	7.03574e-07	0.00512353	5.6363e-05	0.0629838	0.054869	7	112726802	GPR85	TSS1500	opensea	FALSE	TRUE
cg05303728	0.0259058	7.05867e-07	0.00513324	5.65397e-05	0.136779	0.110873	8	32078368	NRG1	Body	opensea	FALSE	TRUE
cg27443265	0.0241918	7.06435e-07	0.00513324	5.65835e-05	0.909719	0.885527	7	39298343	POU6F2	Body	opensea	FALSE	FALSE
cg22871318	0.0396054	7.06916e-07	0.00513324	5.66206e-05	0.396354	0.356749	12	42982419	PRICKLE1	5'UTR	shore	FALSE	FALSE
cg01524893	0.0157831	7.08468e-07	0.00514086	5.67402e-05	0.117704	0.101921	17	12877227	RICH2	Body	shore	FALSE	TRUE
cg25601889	0.0312774	7.09703e-07	0.00514617	5.68354e-05	0.265209	0.233932	12	57630456	NDUFA4L2	Body	island	FALSE	TRUE
cg19544707	0.0528688	7.11194e-07	0.00514967	5.69502e-05	0.309822	0.256953	14	103746266		IGR	island	FALSE	FALSE
cg27161463	0.0192564	7.13727e-07	0.00516041	5.71453e-05	0.121199	0.101943	11	118123074	MPZL3	TSS200	opensea	FALSE	TRUE
cg07087859	0.0144473	7.14191e-07	0.00516041	5.7181e-05	0.118643	0.104195	20	62102803	KCNQ2	Body	island	FALSE	TRUE
cg16210156	0.0276371	7.1947e-07	0.00518694	5.75874e-05	0.170586	0.142949	19	38210322	ZNF607	5'UTR	island	FALSE	TRUE
cg22830707	0.0243188	7.20053e-07	0.00518694	5.76323e-05	0.247811	0.223492	12	54332181	HOXC13	TSS1500	shore	FALSE	FALSE
ch.8.91748119F	0.00764601	7.20275e-07	0.00518694	5.76493e-05	0.0432391	0.035593	8	91678943		IGR	opensea	FALSE	TRUE
cg05031204	0.0371579	7.23195e-07	0.00519301	5.7874e-05	0.245227	0.208069	1	2375690		IGR	island	FALSE	TRUE
cg01911068	0.0199609	7.23239e-07	0.00519301	5.78773e-05	0.105097	0.0851362	13	67805634	PCDH9	TSS1500	shore	FALSE	TRUE
cg10137990	0.0197127	7.23359e-07	0.00519301	5.78866e-05	0.105701	0.0859882	8	145137203	GPAA1	TSS1500	island	FALSE	TRUE
cg15345741	0.0209435	7.24e-07	0.00519301	5.79327e-05	0.134174	0.11323	14	103674333		IGR	island	FALSE	FALSE
cg20970205	0.0302904	7.24289e-07	0.00519301	5.79582e-05	0.243484	0.213193	17	77766040		IGR	island	FALSE	TRUE
cg17040303	0.0259445	7.26358e-07	0.00520055	5.81173e-05	0.147884	0.121939	21	38070535	SIM2	TSS1500	island	FALSE	TRUE
cg26642224	0.0212554	7.27883e-07	0.00520245	5.82345e-05	0.142578	0.121323	4	174443242		IGR	shore	FALSE	FALSE
cg00614182	0.024494	7.30262e-07	0.00520951	5.84173e-05	0.163143	0.138649	8	31498006	NRG1	1stExon	island	FALSE	FALSE
cg07392101	0.0118405	7.30377e-07	0.00520951	5.84261e-05	0.10583	0.0939893	19	4909263	UHRF1	TSS1500	island	FALSE	TRUE
cg00105628	0.02345	7.34091e-07	0.00523027	5.87115e-05	0.263333	0.239883	20	21087165		IGR	island	FALSE	TRUE
cg19586143	0.016291	7.3471e-07	0.00523033	5.8759e-05	0.168762	0.152471	18	34325134	FHOD3	Body	shore	FALSE	TRUE
cg00007032	0.00772064	7.35122e-07	0.00523033	5.87907e-05	0.0642085	0.0564878	13	30002629	MTUS2	Body	opensea	FALSE	TRUE
cg19264651	0.012177	7.35678e-07	0.00523064	5.88334e-05	0.0923335	0.0801565	9	126780399	LHX2	Body	island	FALSE	TRUE
cg00012238	0.0519719	7.37061e-07	0.00523684	5.89396e-05	0.323968	0.271996	18	21718458	CABYR	TSS1500	shore	FALSE	TRUE
cg00748589	0.0276604	7.38456e-07	0.005243	5.90468e-05	0.204511	0.17685	12	11653486		IGR	island	FALSE	FALSE
cg26210445	0.0302382	7.39e-07	0.005243	5.9085e-05	0.176155	0.145917	2	162273326	TBR1	1stExon	island	FALSE	TRUE
cg12720643	0.015521	7.41419e-07	0.00525684	5.92741e-05	0.124676	0.109155	1	179712022	FAM163A	TSS1500	island	FALSE	TRUE
cg05482956	0.0145883	7.44242e-07	0.00526954	5.94907e-05	0.111338	0.0967497	11	16635016		IGR	island	FALSE	FALSE
cg05157140	0.0375039	7.48312e-07	0.00529218	5.9803e-05	0.114904	0.0773999	7	1272545	UNCX	TSS200	island	FALSE	TRUE
cg12929040	0.0245777	7.48474e-07	0.00529218	5.98154e-05	0.137613	0.113035	8	56792373	LYN	TSS200	island	FALSE	TRUE
cg04761722	0.0360084	7.53526e-07	0.00531307	6.02027e-05	0.192013	0.156005	16	10274315	GRIN2A	5'UTR	island	FALSE	TRUE
cg08742262	0.0584886	7.5423e-07	0.00531307	6.02566e-05	0.306356	0.247867	7	158342283	PTPRN2	Body	shore	FALSE	TRUE
cg27581816	0.0186717	7.54546e-07	0.00531307	6.02808e-05	0.0942076	0.0755359	5	112849405	YTHDC2	1stExon	island	FALSE	TRUE
cg26005086	-0.0124282	6.99372e-06	0.0142354	6.03938e-05	0.874705	0.887133	20	10619892	JAG1	3'UTR	opensea	FALSE	TRUE
cg12135856	0.0282709	7.58649e-07	0.00533235	6.05951e-05	0.192404	0.164133	21	42219139	DSCAM	TSS200	island	FALSE	TRUE
cg26340461	0.0198776	7.59646e-07	0.00533235	6.06715e-05	0.124139	0.104262	7	120497479	TSPAN12	5'UTR	island	FALSE	TRUE
cg01960016	0.0225822	7.5971e-07	0.00533235	6.06763e-05	0.19407	0.171488	5	174152363	MSX2	Body	island	FALSE	TRUE
cg25599412	0.00922915	7.60717e-07	0.00533235	6.07535e-05	0.0598046	0.0505754	19	18392866	JUND	TSS1500	shore	FALSE	FALSE
cg05091519	0.0157688	7.61645e-07	0.00533235	6.08245e-05	0.0534122	0.0376435	11	31839552	PAX6	TSS200	island	FALSE	TRUE
cg10087556	0.0153439	7.65283e-07	0.00534781	6.11029e-05	0.0925218	0.0771779	7	116232819		IGR	opensea	FALSE	TRUE
cg21377489	0.0207938	7.66053e-07	0.00534781	6.11619e-05	0.1555	0.134706	10	102985196		IGR	island	FALSE	TRUE
cg19736369	0.0174761	7.6628e-07	0.00534781	6.11793e-05	0.0771972	0.0597212	19	12949639	MAST1	Body	island	FALSE	TRUE
cg17693669	0.0157045	7.66815e-07	0.0053479	6.12202e-05	0.957793	0.942088	2	8711075		IGR	opensea	FALSE	FALSE
cg05968270	0.0257121	7.71e-07	0.00536963	6.1539e-05	0.158987	0.133275	1	65533502		IGR	shore	FALSE	TRUE
cg20353935	0.0131335	7.72161e-07	0.00537172	6.16291e-05	0.140051	0.126918	18	55098450		IGR	shelf	FALSE	TRUE
cg06593603	0.0358233	7.7251e-07	0.00537172	6.16557e-05	0.456953	0.42113	5	1218042	SLC6A19	Body	shore	FALSE	TRUE
cg16181396	0.0154965	7.7311e-07	0.00537172	6.17016e-05	0.144329	0.128832	3	147126206	ZIC1	TSS1500	shore	FALSE	FALSE
cg24389606	0.0116072	7.73383e-07	0.00537172	6.17225e-05	0.0718006	0.0601934	14	104602875		IGR	island	FALSE	TRUE
cg08720211	-0.0109641	7.16032e-06	0.0143783	6.17845e-05	0.948408	0.959372	6	156030301		IGR	opensea	FALSE	TRUE
cg24689264	0.0521809	7.74825e-07	0.00537808	6.18328e-05	0.702304	0.650123	15	83255558	CPEB1	Body	opensea	FALSE	TRUE
cg04902729	0.017981	7.76e-07	0.00537908	6.19242e-05	0.117144	0.0991627	1	181452707	CACNA1E	TSS200	island	FALSE	TRUE
cg26996626	-0.0415004	7.1832e-06	0.0143891	6.19753e-05	0.613971	0.655471	18	48191336	MAPK4	Body	shore	FALSE	TRUE
cg02999146	0.0348044	7.77328e-07	0.00538448	6.2024e-05	0.27666	0.241855	20	61926731	COL20A1	Body	shore	FALSE	TRUE
cg24034412	0.0191271	7.80506e-07	0.00540204	6.22668e-05	0.10854	0.0894124	19	49122294	RPL18	Body	island	FALSE	TRUE
cg17841803	0.0167272	7.8092e-07	0.00540204	6.22984e-05	0.113753	0.0970256	15	55881089	PYGO1	TSS200	island	FALSE	FALSE
cg01500945	0.0254123	7.82432e-07	0.00540884	6.24139e-05	0.184055	0.158643	16	51185672	SALL1	TSS1500	island	FALSE	TRUE
cg07002423	0.021451	7.84338e-07	0.00541525	6.25594e-05	0.128531	0.10708	3	85008828	CADM2	Body	island	FALSE	TRUE
cg04322202	0.0280486	7.84417e-07	0.00541525	6.25655e-05	0.14161	0.113561	4	66533472	EPHA5	Body	shore	FALSE	TRUE
cg03632357	0.0235756	7.86072e-07	0.00542042	6.26919e-05	0.919685	0.896109	5	159504903	PWWP2A	3'UTR	opensea	FALSE	FALSE
cg15013496	0.0252055	7.86757e-07	0.00542042	6.27441e-05	0.356716	0.331511	18	76745056	SALL3	Body	shelf	FALSE	FALSE
cg14088181	-0.0148952	7.28051e-06	0.0145099	6.27863e-05	0.803897	0.818792	5	61118942		IGR	opensea	FALSE	TRUE
cg10163794	0.0462395	7.87447e-07	0.00542152	6.27968e-05	0.30647	0.26023	17	47548821		IGR	shore	FALSE	TRUE
cg17063929	0.0317082	7.8954e-07	0.00542945	6.29565e-05	0.180392	0.148684	11	89224799	NOX4	5'UTR	shore	FALSE	TRUE
cg24525176	0.0221816	7.897e-07	0.00542945	6.29687e-05	0.165954	0.143773	1	47909931		IGR	island	FALSE	TRUE
cg20050113	0.0530067	7.90191e-07	0.00542945	6.30062e-05	0.486476	0.433469	2	103236861	SLC9A2	Body	shore	FALSE	FALSE
cg11719362	0.0249997	7.93349e-07	0.00543226	6.32471e-05	0.177109	0.15211	7	25900355		IGR	shore	FALSE	FALSE
cg25103417	0.0412446	7.95472e-07	0.0054374	6.3409e-05	0.246473	0.205228	3	157812018		IGR	shore	FALSE	FALSE
cg10005224	0.0163624	7.96135e-07	0.0054374	6.34596e-05	0.115513	0.0991509	12	54424964	HOXC4	5'UTR	island	FALSE	FALSE
cg23254393	0.0261041	7.98229e-07	0.00544806	6.36192e-05	0.23251	0.206406	4	85423132		IGR	island	FALSE	TRUE
cg07921625	0.018132	8.01285e-07	0.00546527	6.38521e-05	0.118603	0.100471	13	58208350	PCDH17	1stExon	island	FALSE	FALSE
cg04721582	0.0170784	8.03679e-07	0.00547387	6.40345e-05	0.101857	0.0847784	2	178257292	LOC100130691	Body	island	FALSE	TRUE
cg23245620	0.0208595	8.05559e-07	0.0054798	6.41777e-05	0.154464	0.133604	2	45172972	SIX3	3'UTR	shore	FALSE	FALSE
cg10374009	0.0225297	8.06725e-07	0.00548408	6.42665e-05	0.10883	0.0863007	11	44341361		IGR	island	FALSE	FALSE
cg12940822	0.0424484	8.07685e-07	0.00548696	6.43396e-05	0.168113	0.125665	5	127873397	FBN2	1stExon	island	FALSE	FALSE
cg06599209	0.0356346	8.11734e-07	0.00549048	6.46478e-05	0.26101	0.225375	2	1746509	PXDN	Body	shore	FALSE	TRUE
cg20544651	0.0164363	8.1251e-07	0.00549048	6.47069e-05	0.14786	0.131423	15	51973534	SCG3	TSS200	island	FALSE	FALSE
cg23306526	0.0138712	8.12621e-07	0.00549048	6.47153e-05	0.0840441	0.0701729	2	45171583	SIX3	Body	island	FALSE	TRUE
cg23549972	0.0350336	8.1322e-07	0.00549048	6.47609e-05	0.563411	0.528377	3	58389654	PXK	Body	opensea	FALSE	FALSE
cg22903908	0.0285436	8.13439e-07	0.00549048	6.47776e-05	0.197201	0.168658	10	64578919	EGR2	5'UTR	shore	FALSE	FALSE
cg13612083	0.022983	8.13573e-07	0.00549048	6.47878e-05	0.114566	0.0915833	6	127836053	C6orf174	Body	island	FALSE	TRUE
cg23906738	0.0461055	8.17e-07	0.00550455	6.5052e-05	0.222616	0.17651	14	36987301	NKX2-1	Body	island	FALSE	TRUE
cg11248896	0.015772	8.1807e-07	0.00550455	6.51298e-05	0.129039	0.113267	2	177003747		IGR	shore	FALSE	TRUE
cg20881074	0.0279534	8.18777e-07	0.00550455	6.51836e-05	0.193513	0.165559	2	45236659	SIX2	TSS200	island	FALSE	TRUE
cg10204868	0.0266691	8.19139e-07	0.00550455	6.52111e-05	0.267524	0.240855	2	131512971	FAM123C	TSS1500	shore	FALSE	FALSE
cg25546248	0.0209553	8.213e-07	0.00551351	6.53755e-05	0.125433	0.104478	13	28395783		IGR	opensea	FALSE	TRUE
cg21045464	0.0264534	8.22172e-07	0.00551574	6.54417e-05	0.14146	0.115006	12	115135057		IGR	shore	FALSE	TRUE
cg15347961	0.0128476	8.22819e-07	0.00551646	6.54909e-05	0.0533584	0.0405108	20	17949492	C20orf72	TSS1500	island	FALSE	TRUE
cg13561477	0.0243517	8.2394e-07	0.00552036	6.55761e-05	0.132895	0.108544	11	98891781	CNTN5	TSS200	island	FALSE	TRUE
cg02718966	0.0289869	8.24526e-07	0.00552067	6.56207e-05	0.291321	0.262334	3	42846970	HIGD1A	TSS1500	shore	FALSE	FALSE
cg14150023	0.0426038	8.25613e-07	0.00552433	6.57033e-05	0.696911	0.654307	22	40720631	TNRC6B	3'UTR	opensea	FALSE	TRUE
cg24784350	0.0228061	8.2889e-07	0.005539	6.59522e-05	0.12899	0.106184	21	47518998	COL6A2	5'UTR	island	FALSE	TRUE
cg03028282	0.0173831	8.29818e-07	0.00553904	6.60226e-05	0.913861	0.896478	6	30155334	TRIM26	Body	opensea	FALSE	FALSE
cg20683656	0.0231048	8.3e-07	0.00553904	6.60349e-05	0.193137	0.170032	8	25902551	EBF2	TSS200	island	FALSE	TRUE
cg25467969	0.0115088	8.34e-07	0.00554481	6.63383e-05	0.0603462	0.0488374	19	17337038	OCEL1	TSS200	island	FALSE	TRUE
cg14522718	0.0485449	8.35065e-07	0.00554481	6.64211e-05	0.700668	0.652123	9	130868874	SLC25A25	Body	opensea	FALSE	FALSE
cg25485913	0.0279873	8.35216e-07	0.00554481	6.64325e-05	0.267612	0.239625	19	49568962		IGR	opensea	FALSE	TRUE
cg14202850	0.0164122	8.36152e-07	0.00554481	6.65036e-05	0.138556	0.122144	17	43974869	MAPT	5'UTR	island	FALSE	TRUE
cg18220863	0.00764304	8.36795e-07	0.00554481	6.65523e-05	0.045022	0.037379	6	34119252		IGR	shelf	FALSE	TRUE
cg12527175	0.0110447	8.3707e-07	0.00554481	6.65732e-05	0.066118	0.0550732	10	26504950	GAD2	TSS1500	island	FALSE	TRUE
cg03120289	0.026971	8.37856e-07	0.00554481	6.66328e-05	0.0842684	0.0572974	1	99470550	LPPR5	TSS200	island	FALSE	TRUE
cg14559356	0.031389	8.39245e-07	0.00554481	6.67382e-05	0.188499	0.15711	10	102976532		IGR	island	FALSE	TRUE
cg27024844	0.0245579	8.39257e-07	0.00554481	6.67391e-05	0.177767	0.153209	2	235859641	SH3BP4	TSS1500	shore	FALSE	FALSE
cg09681877	0.0273406	8.3964e-07	0.00554481	6.67682e-05	0.192311	0.16497	5	113391671		IGR	island	FALSE	TRUE
cg25341338	0.0187861	8.40267e-07	0.00554481	6.68157e-05	0.0927578	0.0739718	1	116380575	NHLH2	3'UTR	island	FALSE	TRUE
cg12391174	0.010135	8.41425e-07	0.00554481	6.69036e-05	0.0443058	0.0341708	12	48167505	SLC48A1	Body	island	FALSE	TRUE
cg12286573	0.0257371	8.41426e-07	0.00554481	6.69036e-05	0.130175	0.104438	17	42734503	C17orf104	Body	island	FALSE	TRUE
cg19714279	0.0218736	8.41494e-07	0.00554481	6.69088e-05	0.174209	0.152336	2	237077920	GBX2	TSS1500	island	FALSE	TRUE
cg23680282	0.0147119	8.41901e-07	0.00554481	6.69397e-05	0.0664271	0.0517152	12	85430336	LRRIQ1	5'UTR	opensea	FALSE	TRUE
cg03846249	0.0279989	8.43098e-07	0.00554693	6.70304e-05	0.191606	0.163607	12	130621750		IGR	shore	FALSE	TRUE
cg15130211	0.0217918	8.43762e-07	0.00554774	6.70808e-05	0.227664	0.205873	3	128276056		IGR	shore	FALSE	TRUE
cg25908635	0.0105001	8.46216e-07	0.0055546	6.72668e-05	0.071237	0.060737	1	15479474	TMEM51	TSS1500	island	FALSE	TRUE
cg19108747	0.0440876	8.47458e-07	0.0055546	6.7361e-05	0.292949	0.248862	2	225266263	FAM124B	1stExon	opensea	FALSE	TRUE
cg17694795	0.0307539	8.48662e-07	0.0055546	6.74523e-05	0.185277	0.154523	8	67874366		IGR	island	FALSE	TRUE
cg23242052	0.0159376	8.51292e-07	0.00555793	6.76515e-05	0.107806	0.0918686	2	176947786	EVX2	Body	island	FALSE	FALSE
cg11412853	0.0156416	8.5311e-07	0.00556624	6.77892e-05	0.0878488	0.0722072	12	115129801		IGR	shore	FALSE	TRUE
cg20896233	0.0153603	8.54e-07	0.00556856	6.78574e-05	0.0942776	0.0789173	2	186603561		IGR	island	FALSE	TRUE
cg05528293	0.0240964	8.55375e-07	0.00557055	6.79608e-05	0.108723	0.0846262	18	74961138	GALR1	TSS1500	shore	FALSE	TRUE
cg16145834	0.0105318	8.56128e-07	0.00557055	6.80178e-05	0.0615124	0.0509806	6	33282321	TAPBP	TSS200	shore	FALSE	TRUE
cg25745135	-0.0120017	7.912e-06	0.0151651	6.80288e-05	0.890017	0.902019	1	3059820	PRDM16	Body	shore	FALSE	TRUE
cg20336981	0.0159287	8.57611e-07	0.00557055	6.81301e-05	0.152123	0.136194	6	137816475	OLIG3	TSS1500	island	FALSE	TRUE
cg09106903	0.0172323	8.57782e-07	0.00557055	6.81431e-05	0.113934	0.0967013	1	217309568	ESRRG	5'UTR	shore	FALSE	TRUE
cg07645980	0.0208789	8.58e-07	0.00557055	6.81611e-05	0.143319	0.12244	12	113902321	LHX5	Body	island	FALSE	FALSE
cg08534830	-0.0203545	7.94062e-06	0.0151977	6.82653e-05	0.792654	0.813009	18	75886680		IGR	island	FALSE	TRUE
cg09207762	0.0405982	8.6e-07	0.00557055	6.8308e-05	0.203513	0.162915	6	10393497		IGR	shelf	FALSE	TRUE
cg13268603	0.0201888	8.60385e-07	0.00557055	6.834e-05	0.0998399	0.0796511	7	26415606		IGR	shore	FALSE	TRUE
cg00097452	0.0238181	8.60815e-07	0.00557055	6.83726e-05	0.143462	0.119643	1	211306365	KCNH1	Body	shore	FALSE	TRUE
cg00197517	0.023878	8.61e-07	0.00557055	6.83848e-05	0.134404	0.110526	18	5197468	LOC642597	TSS1500	shore	FALSE	TRUE
cg13694867	0.0139558	8.61062e-07	0.00557055	6.83912e-05	0.0673945	0.0534387	21	38072100	SIM2	1stExon	island	FALSE	TRUE
cg25174591	0.01439	8.61081e-07	0.00557055	6.83927e-05	0.115394	0.101004	17	11501557	DNAH9	TSS200	shore	FALSE	TRUE
cg11062079	0.0300182	8.61398e-07	0.00557055	6.84167e-05	0.249085	0.219067	17	59536696	TBX4	Body	shore	FALSE	FALSE
cg05673731	0.0470189	8.62182e-07	0.0055721	6.8476e-05	0.37246	0.325441	1	29565306	PTPRU	Body	island	FALSE	TRUE
cg15125762	-0.0225856	7.96889e-06	0.015229	6.84991e-05	0.797632	0.820217	1	6191870	CHD5	Body	shelf	FALSE	TRUE
cg24333629	0.0232327	8.64652e-07	0.00557994	6.86629e-05	0.13983	0.116598	2	229045958	SPHKAP	Body	island	FALSE	FALSE
cg15373239	0.022228	8.65e-07	0.00557994	6.86917e-05	0.127669	0.105441	10	119303225	EMX2OS	Body	island	FALSE	FALSE
cg13891978	0.0186445	8.67344e-07	0.00558832	6.88665e-05	0.122712	0.104068	14	63512037	KCNH5	TSS200	island	FALSE	FALSE
cg17428423	0.0109062	8.68164e-07	0.00558832	6.89285e-05	0.0934588	0.0825526	16	30022132	DOC2A	5'UTR	shore	FALSE	FALSE
cg15401922	0.0249805	8.68263e-07	0.00558832	6.8936e-05	0.136846	0.111866	6	157802439	ZDHHC14	TSS200	island	FALSE	TRUE
cg01872024	0.0278856	8.68656e-07	0.00558832	6.89657e-05	0.28335	0.255464	11	94502804	AMOTL1	Body	shore	FALSE	TRUE
cg01132407	0.0446362	8.69065e-07	0.00558832	6.89967e-05	0.764263	0.719627	4	645781	PDE6B	TSS1500	shore	FALSE	TRUE
cg20099830	0.01697	8.7e-07	0.005591	6.90694e-05	0.139637	0.122667	12	114842031	TBX5	5'UTR	shore	FALSE	FALSE
cg03731616	0.0227927	8.72612e-07	0.00559705	6.92647e-05	0.155862	0.133069	3	123603618	MYLK	TSS1500	shore	FALSE	TRUE
cg01777575	0.0144553	8.75456e-07	0.00560904	6.94796e-05	0.107807	0.093352	20	22566140	FOXA2	TSS1500	shore	FALSE	FALSE
cg12739454	0.0152272	8.76612e-07	0.00560904	6.9567e-05	0.0977074	0.0824802	1	164290833		IGR	shore	FALSE	FALSE
cg02919116	0.0390204	8.76648e-07	0.00560904	6.95697e-05	0.247623	0.208602	1	214152742		IGR	shore	FALSE	TRUE
cg00797346	0.0103438	8.77524e-07	0.00560904	6.96359e-05	0.0707654	0.0604216	15	37391573	MEIS2	1stExon	shore	FALSE	TRUE
cg22052948	0.0371806	8.77772e-07	0.00560904	6.96547e-05	0.22862	0.19144	5	140778342	PCDHGA4	Body	shore	FALSE	TRUE
cg06966811	0.0239287	8.8e-07	0.00561647	6.98255e-05	0.333569	0.309641	14	57276789	OTX2	5'UTR	island	FALSE	TRUE
cg27175471	0.0208836	8.82522e-07	0.00562145	7.00133e-05	0.109884	0.0890002	3	87842019		IGR	island	FALSE	TRUE
cg26682068	0.0183835	8.8257e-07	0.00562145	7.00169e-05	0.23229	0.213906	19	57610689		IGR	island	FALSE	TRUE
cg16707215	0.0522938	8.83e-07	0.00562145	7.00504e-05	0.156558	0.104264	15	22833213	TUBGCP5	TSS200	shore	FALSE	TRUE
cg19502920	0.0160537	8.8462e-07	0.00562431	7.01717e-05	0.11782	0.101767	17	35290635		IGR	island	FALSE	TRUE
cg06636427	0.0355556	8.85e-07	0.00562431	7.0202e-05	0.179601	0.144045	7	1273200	UNCX	Body	island	FALSE	TRUE
cg11534938	-0.0151633	8.17972e-06	0.0154279	7.02406e-05	0.846307	0.861471	10	135095683	TUBGCP2	Body	shore	FALSE	TRUE
cg14991487	0.0142784	8.86668e-07	0.00562431	7.03263e-05	0.0842486	0.0699702	2	176987404	HOXD9	TSS200	island	FALSE	TRUE
cg15710143	0.0178789	8.87226e-07	0.00562431	7.03683e-05	0.150768	0.132889	17	16415635		IGR	opensea	FALSE	TRUE
cg07804276	0.0151897	8.87314e-07	0.00562431	7.0375e-05	0.135883	0.120693	2	219856889	CRYBA2	Body	shore	FALSE	TRUE
cg26142380	0.0285694	8.88765e-07	0.00563002	7.04845e-05	0.139236	0.110667	17	27276017	PHF12	Body	shore	FALSE	TRUE
cg03578541	0.0100286	8.90711e-07	0.00563885	7.06312e-05	0.0653597	0.055331	16	72128063	TXNL4B	TSS1500	shore	FALSE	TRUE
cg18555440	0.022109	8.94808e-07	0.00564534	7.09402e-05	0.168116	0.146007	11	17741687	MYOD1	1stExon	island	FALSE	TRUE
cg11755405	0.0173902	8.95e-07	0.00564534	7.09576e-05	0.135238	0.117848	14	63511872	KCNH5	1stExon	shore	FALSE	FALSE
cg04254690	0.0116497	8.95e-07	0.00564534	7.09584e-05	0.097054	0.0854042	4	25031951	LGI2	Body	shore	FALSE	TRUE
cg06445016	0.0493814	8.97559e-07	0.00565334	7.11476e-05	0.188368	0.138986	8	61835848		IGR	island	FALSE	FALSE
cg21547982	0.0179536	9.0076e-07	0.00566737	7.13888e-05	0.109272	0.0913188	3	66023480	MAGI1	Body	island	FALSE	TRUE
cg04774620	0.0224118	9.03512e-07	0.00568119	7.15961e-05	0.887582	0.86517	3	78765904	ROBO1	Body	opensea	FALSE	TRUE
cg15945287	0.0353367	9.06491e-07	0.005692	7.18204e-05	0.295777	0.26044	17	53809462	TMEM100	1stExon	opensea	FALSE	TRUE
cg19864758	0.0305606	9.07e-07	0.005692	7.18572e-05	0.174109	0.143548	20	17206720	PCSK2	TSS1500	island	FALSE	TRUE
cg15211908	0.0279398	9.07312e-07	0.005692	7.18822e-05	0.192794	0.164854	1	112531263	KCND3	5'UTR	shore	FALSE	TRUE
cg13066016	0.011444	9.07457e-07	0.005692	7.18931e-05	0.0782576	0.0668136	1	63786083		IGR	island	FALSE	TRUE
cg03786388	0.0187662	9.08271e-07	0.00569361	7.19544e-05	0.115522	0.0967558	10	135050047	VENTX	TSS1500	island	FALSE	TRUE
cg11316517	0.0398056	9.08876e-07	0.00569391	7.19999e-05	0.37462	0.334814	5	72666838		IGR	opensea	FALSE	FALSE
cg23886747	0.0710803	9.12185e-07	0.00570764	7.22489e-05	0.465134	0.394054	11	130297197	ADAMTS8	Body	shore	FALSE	TRUE
cg26263263	0.0219342	9.14e-07	0.00571236	7.23881e-05	0.237486	0.215552	10	118893430	VAX1	3'UTR	shore	FALSE	TRUE
cg11039476	0.0289817	9.15e-07	0.00571236	7.2464e-05	0.262625	0.233643	2	127978579		IGR	shore	FALSE	FALSE
cg04291888	0.0248428	9.1559e-07	0.00571236	7.25052e-05	0.116282	0.0914391	19	41698977	CYP2S1	TSS200	island	FALSE	TRUE
cg05987823	0.0418432	9.1856e-07	0.00571836	7.27285e-05	0.337943	0.2961	12	54428592	HOXC4	5'UTR	island	FALSE	TRUE
cg05698098	0.0350145	9.19e-07	0.00571836	7.27606e-05	0.208511	0.173497	11	61595494	FADS2	TSS1500	island	FALSE	TRUE
cg18541254	0.0215479	9.19e-07	0.00571836	7.27637e-05	0.272094	0.250546	13	112709550		IGR	shore	FALSE	FALSE
cg22773899	0.023149	9.1949e-07	0.00571836	7.27984e-05	0.125743	0.102594	12	114878163		IGR	island	FALSE	TRUE
cg26303737	-0.0133088	8.49213e-06	0.0157049	7.28144e-05	0.766092	0.7794	5	153618165	GALNT10	Body	opensea	FALSE	TRUE
cg08203788	0.0177381	9.22237e-07	0.00572935	7.30049e-05	0.237746	0.220008	7	25900279		IGR	shore	FALSE	TRUE
cg06174599	0.015215	9.22378e-07	0.00572935	7.30155e-05	0.108948	0.0937329	5	76925446	OTP	3'UTR	island	FALSE	TRUE
cg21762523	0.0183497	9.23e-07	0.0057297	7.30619e-05	0.0821539	0.0638042	6	108497717	NR2E1	Body	island	FALSE	TRUE
cg06469542	0.0409892	9.25614e-07	0.00573616	7.32587e-05	0.298065	0.257075	14	77965869	ISM2	TSS1500	shore	FALSE	TRUE
cg04960603	0.0145947	9.26279e-07	0.00573616	7.33087e-05	0.114643	0.100048	2	119604313	EN1	1stExon	island	FALSE	TRUE
cg07178006	0.0192175	9.27e-07	0.00573705	7.33617e-05	0.168602	0.149385	11	20184718		IGR	island	FALSE	FALSE
cg24198941	0.0354592	9.28145e-07	0.00574076	7.34488e-05	0.350208	0.314748	6	33398677	SYNGAP1	Body	shelf	FALSE	FALSE
cg16839083	0.0178638	9.28936e-07	0.00574217	7.35082e-05	0.0892244	0.0713606	7	193229	FAM20C	1stExon	island	FALSE	FALSE
cg09473359	0.0298295	9.29703e-07	0.00574344	7.35658e-05	0.18011	0.15028	13	24477933		IGR	island	FALSE	TRUE
cg02011446	0.0210914	9.31627e-07	0.00575186	7.37104e-05	0.161162	0.140071	19	13213716	LYL1	TSS200	island	FALSE	TRUE
cg22503499	0.00986624	9.33904e-07	0.00575586	7.38813e-05	0.068281	0.0584147	6	30294449	TRIM39	TSS200	island	FALSE	TRUE
cg11667020	0.0231175	9.34104e-07	0.00575586	7.38963e-05	0.12257	0.0994525	20	21378045	NKX2-4	5'UTR	island	FALSE	TRUE
cg00486340	0.0148196	9.38447e-07	0.0057656	7.42222e-05	0.100265	0.0854457	4	4860026	MSX1	TSS1500	island	FALSE	TRUE
cg25153759	0.021343	9.40729e-07	0.0057656	7.43935e-05	0.188052	0.166709	10	135051022	VENTX	TSS1500	island	FALSE	FALSE
cg19902195	-0.0158389	8.68442e-06	0.0158696	7.43947e-05	0.810825	0.826664	21	46357106	C21orf67	Body	shelf	FALSE	TRUE
cg21353911	0.0249609	9.41121e-07	0.0057656	7.44228e-05	0.193529	0.168568	2	186603398		IGR	island	FALSE	FALSE
cg13870866	0.0271254	9.41242e-07	0.0057656	7.4432e-05	0.265782	0.238656	7	35293130	TBX20	1stExon	island	FALSE	TRUE
cg05924583	0.0188613	9.43052e-07	0.0057656	7.45676e-05	0.135533	0.116672	1	3569624	TP73	5'UTR	island	FALSE	FALSE
cg14919250	0.0295456	9.43096e-07	0.0057656	7.45709e-05	0.117543	0.087997	8	10917293	XKR6	Body	shore	FALSE	TRUE
cg00350304	-0.0159099	8.70737e-06	0.0158803	7.45831e-05	0.684566	0.700476	16	85409269		IGR	shore	FALSE	TRUE
cg03478689	0.0191584	9.43398e-07	0.0057656	7.45936e-05	0.0764476	0.0572892	5	83680717	EDIL3	TSS200	island	FALSE	FALSE
cg26972272	0.0139448	9.44103e-07	0.0057656	7.46464e-05	0.0916418	0.0776969	14	57283582	OTX2OS1	Body	shore	FALSE	TRUE
cg23647191	0.0168892	9.45945e-07	0.0057656	7.47846e-05	0.106952	0.0900624	1	71513494	PTGER3	TSS200	island	FALSE	TRUE
cg11105980	0.0233616	9.46258e-07	0.0057656	7.48081e-05	0.180696	0.157335	13	37393381	RFXAP	5'UTR	island	FALSE	TRUE
cg04980590	0.0160134	9.46835e-07	0.0057656	7.48513e-05	0.104857	0.0888434	5	3590820		IGR	island	FALSE	TRUE
cg21661768	0.0272269	9.47128e-07	0.0057656	7.48733e-05	0.544834	0.517607	2	106512578		IGR	shelf	FALSE	FALSE
cg03495195	0.0153285	9.49634e-07	0.0057656	7.50611e-05	0.082519	0.0671905	12	48396862	COL2A1	Body	shore	FALSE	FALSE
cg08946601	0.0170315	9.50247e-07	0.0057656	7.5107e-05	0.143829	0.126797	6	108489064	NR2E1	Body	island	FALSE	TRUE
cg24412469	0.0288649	9.5037e-07	0.0057656	7.51162e-05	0.182893	0.154028	1	200590040	KIF14	TSS200	island	FALSE	TRUE
cg19630629	0.0310495	9.51277e-07	0.0057656	7.51842e-05	0.198702	0.167652	7	136556193	CHRM2	5'UTR	island	FALSE	FALSE
cg25034395	0.0272691	9.51336e-07	0.0057656	7.51887e-05	0.191395	0.164126	10	100997023	HPSE2	TSS1500	shelf	FALSE	TRUE
cg07600636	0.0153941	9.52e-07	0.0057656	7.52386e-05	0.114922	0.0995279	11	13031803	RASSF10	Body	island	FALSE	TRUE
cg00312921	0.0129274	9.55264e-07	0.00577912	7.54829e-05	0.117657	0.10473	4	113441703		IGR	shelf	FALSE	FALSE
cg04603031	0.0154367	9.56084e-07	0.00577912	7.55443e-05	0.0975673	0.0821306	15	78913156	CHRNA3	5'UTR	island	FALSE	TRUE
cg03928384	0.02872	9.56392e-07	0.00577912	7.55674e-05	0.258582	0.229862	3	46395191	CCR2	TSS200	opensea	FALSE	FALSE
cg11019296	-0.0116997	8.84163e-06	0.0159827	7.56844e-05	0.858265	0.869964	3	46874897	PRSS42	Body	island	FALSE	TRUE
cg17487170	0.0359955	9.58e-07	0.00578556	7.56895e-05	0.236559	0.200564	5	133451259	TCF7	TSS200	island	FALSE	TRUE
cg15149095	0.0197412	9.59502e-07	0.00579107	7.58002e-05	0.141222	0.121481	1	210111672	SYT14	Body	island	FALSE	TRUE
cg14527110	0.0324465	9.62e-07	0.00579942	7.59887e-05	0.33006	0.297614	5	131561292	P4HA2	5'UTR	shore	FALSE	FALSE
cg04466743	-0.013822	8.88485e-06	0.0160155	7.60386e-05	0.685224	0.699046	20	19915794	RIN2	Body	opensea	FALSE	TRUE
cg12419522	0.03135	9.63639e-07	0.00580575	7.61098e-05	0.348125	0.316775	3	30647670	TGFBR2	TSS1500	shore	FALSE	FALSE
cg11181171	0.013703	9.65254e-07	0.00580864	7.62306e-05	0.109867	0.0961644	16	55090946		IGR	island	FALSE	TRUE
cg14431443	0.0234009	9.66155e-07	0.00581064	7.62981e-05	0.31566	0.292259	12	114846431	TBX5	TSS200	island	FALSE	TRUE
cg12878812	0.0243421	9.69e-07	0.0058121	7.65133e-05	0.226338	0.201996	12	119419696	SRRM4	1stExon	island	FALSE	FALSE
cg18809289	0.0188244	9.69079e-07	0.0058121	7.65168e-05	0.124912	0.106087	10	45869816	ALOX5	1stExon	island	FALSE	TRUE
cg17235702	0.0181024	9.70084e-07	0.0058121	7.65919e-05	0.125622	0.10752	7	54956419		IGR	island	FALSE	FALSE
cg26348348	0.0363611	9.70378e-07	0.0058121	7.6614e-05	0.202893	0.166532	2	133428993	LYPD1	1stExon	shore	FALSE	TRUE
cg25302419	0.0136892	9.71e-07	0.0058121	7.66638e-05	0.0827546	0.0690654	5	11904015	CTNND2	5'UTR	island	FALSE	FALSE
cg20639948	0.0181426	9.71221e-07	0.0058121	7.6677e-05	0.108975	0.0908321	8	82645116	CHMP4C	Body	shore	FALSE	FALSE
cg01244944	0.0451398	9.71514e-07	0.0058121	7.66989e-05	0.203757	0.158617	4	187645118	FAT1	TSS200	island	FALSE	TRUE
cg16519487	0.0347659	9.73863e-07	0.00581297	7.68745e-05	0.293254	0.258488	13	20876063		IGR	island	FALSE	FALSE
cg18315638	0.0146842	9.74312e-07	0.00581297	7.6908e-05	0.107316	0.0926314	19	58458572	ZNF256	Body	shore	FALSE	TRUE
cg08417728	0.0122836	9.74734e-07	0.00581297	7.69396e-05	0.0890231	0.0767394	22	17850647		IGR	island	FALSE	TRUE
cg26387956	0.0144064	9.74878e-07	0.00581297	7.69503e-05	0.0867627	0.0723563	15	41407860	INO80	5'UTR	shore	FALSE	TRUE
cg07212778	0.0188864	9.7565e-07	0.00581297	7.7008e-05	0.0894594	0.070573	2	119916510	C1QL2	TSS200	island	FALSE	TRUE
cg10159215	0.0230156	9.76167e-07	0.00581297	7.70466e-05	0.0992597	0.076244	1	99470560	LPPR5	TSS200	island	FALSE	FALSE
cg20064455	0.0161496	9.79053e-07	0.00582041	7.72623e-05	0.117576	0.101427	7	116962950	WNT2	Body	island	FALSE	TRUE
cg01435574	0.0266377	9.80502e-07	0.00582497	7.73705e-05	0.13569	0.109052	11	129245728	BARX2	TSS200	island	FALSE	TRUE
cg01150799	0.0333997	9.81179e-07	0.00582561	7.74211e-05	0.468042	0.434643	4	108955838	HADH	3'UTR	opensea	FALSE	FALSE
cg24740218	0.0208467	9.81878e-07	0.00582638	7.74733e-05	0.107197	0.0863508	12	114075947		IGR	opensea	FALSE	TRUE
cg00144550	0.0193375	9.83383e-07	0.00583192	7.75857e-05	0.126847	0.10751	2	100937796	LONRF2	Body	island	FALSE	TRUE
cg18491080	0.0289198	9.84425e-07	0.00583472	7.76635e-05	0.17176	0.14284	15	60286463		IGR	shore	FALSE	TRUE
cg00667647	0.00926707	9.86231e-07	0.00584181	7.77983e-05	0.0831189	0.0738518	1	119542475		IGR	shore	FALSE	TRUE
cg10024063	0.00996143	9.87336e-07	0.00584181	7.78808e-05	0.0865655	0.0766041	11	119020486	ABCG4	5'UTR	island	FALSE	TRUE
cg21156276	0.0769174	9.88354e-07	0.005842	7.79568e-05	0.39336	0.316443	9	4491917	SLC1A1	Body	shore	FALSE	FALSE
cg05581451	0.0299021	9.89653e-07	0.005842	7.80537e-05	0.233663	0.203761	4	111553999	PITX2	Body	island	FALSE	TRUE
cg09504322	0.0176945	9.90177e-07	0.005842	7.80928e-05	0.125716	0.108022	5	72747969		IGR	shore	FALSE	TRUE
cg26856924	0.021848	9.90894e-07	0.00584258	7.81464e-05	0.219883	0.198035	1	119542573		IGR	shore	FALSE	TRUE
cg05176991	0.0148922	9.94054e-07	0.00585631	7.83821e-05	0.0782901	0.0633978	18	24128116	KCTD1	5'UTR	island	FALSE	FALSE
cg16705245	0.0124734	9.94369e-07	0.00585631	7.84056e-05	0.0778396	0.0653662	2	180725637	ZNF385B	5'UTR	shore	FALSE	TRUE
cg27307298	0.0519456	9.95242e-07	0.00585808	7.84707e-05	0.261854	0.209909	1	6266753	RNF207	Body	island	FALSE	TRUE
cg00200734	0.0184029	9.98794e-07	0.00586498	7.87355e-05	0.180518	0.162115	9	970379		IGR	island	FALSE	TRUE
cg05542614	0.0199159	9.99611e-07	0.00586498	7.87964e-05	0.191611	0.171695	5	153855845	HAND1	Body	island	FALSE	TRUE
cg21003581	0.0306072	9.99857e-07	0.00586498	7.88147e-05	0.0929415	0.0623343	7	82792239	PCLO	TSS200	island	FALSE	TRUE
cg26174752	0.0257362	1.00112e-06	0.00586825	7.89092e-05	0.2351	0.209364	6	97285948	GPR63	TSS1500	shore	FALSE	TRUE
cg06756211	0.0356541	1.00156e-06	0.00586825	7.89418e-05	0.131406	0.0957518	1	223936799	CAPN2	Body	island	FALSE	TRUE
cg01105418	0.041586	1.00353e-06	0.0058703	7.90887e-05	0.7506	0.709014	1	244214593	ZNF238	1stExon	shore	FALSE	FALSE
cg25354466	0.0131096	1.00363e-06	0.0058703	7.90962e-05	0.116007	0.102898	8	65281397		IGR	shore	FALSE	TRUE
cg22142686	0.0209522	1.00694e-06	0.00588625	7.93423e-05	0.147273	0.12632	19	2984155	TLE6	Body	opensea	FALSE	TRUE
cg05754861	0.0224762	1.00822e-06	0.00588631	7.94377e-05	0.246291	0.223815	8	99961768	OSR2	Body	shore	FALSE	FALSE
cg02620361	0.0115454	1.00845e-06	0.00588631	7.94549e-05	0.0790769	0.0675315	7	115117424		IGR	opensea	FALSE	TRUE
cg05236879	0.0142019	1.00867e-06	0.00588631	7.94718e-05	0.100369	0.0861674	15	60292509		IGR	shore	FALSE	TRUE
cg18503758	0.0197372	1.00979e-06	0.00588945	7.95547e-05	0.908966	0.889229	14	95564636	DICER1	Body	opensea	FALSE	FALSE
cg22482235	0.0602082	1.01044e-06	0.00588991	7.96035e-05	0.419076	0.358868	7	153586130	DPP6	Body	shore	FALSE	FALSE
cg21994174	0.012054	1.01182e-06	0.00589456	7.97058e-05	0.0555354	0.0434814	19	51870364	CLDND2	3'UTR	island	FALSE	TRUE
cg11280525	0.0201986	1.01639e-06	0.00591782	8.00461e-05	0.130784	0.110586	5	87955695	LOC645323	Body	island	FALSE	TRUE
cg04276723	0.0110237	1.01709e-06	0.00591852	8.00981e-05	0.0613607	0.050337	7	38670597	AMPH	Body	island	FALSE	TRUE
cg03741406	0.0156674	1.018e-06	0.00592035	8.01646e-05	0.0855913	0.0699239	1	40255103	BMP8B	TSS1500	island	FALSE	TRUE
cg10991579	0.0403773	1.02407e-06	0.00594709	8.0617e-05	0.304369	0.263992	14	79365788	NRXN3	Body	opensea	FALSE	TRUE
cg14329675	0.012384	1.02487e-06	0.00594709	8.06769e-05	0.0338644	0.0214804	6	138482707	KIAA1244	TSS1500	island	FALSE	TRUE
cg19215671	0.0237911	1.02519e-06	0.00594709	8.07003e-05	0.174286	0.150495	2	237081839		IGR	island	FALSE	TRUE
cg20757073	0.0245096	1.02549e-06	0.00594709	8.07227e-05	0.860248	0.835738	6	29598333	GABBR1	Body	shore	FALSE	TRUE
cg06055249	0.0317616	1.02613e-06	0.00594745	8.07707e-05	0.200591	0.168829	5	153988192		IGR	shore	FALSE	TRUE
cg14685095	0.0103146	1.02931e-06	0.00595792	8.10071e-05	0.0428467	0.0325321	17	59488988	C17orf82	TSS200	island	FALSE	TRUE
cg20430077	0.0132105	1.0297e-06	0.00595792	8.10357e-05	0.0906659	0.0774554	10	102983513		IGR	island	FALSE	FALSE
cg24139737	0.0204628	1.0315e-06	0.00595839	8.11695e-05	0.150193	0.129731	10	50323708	C10orf72	TSS200	island	FALSE	FALSE
cg17179881	0.0234529	1.03272e-06	0.00595839	8.12601e-05	0.266873	0.24342	22	43507665	BIK	5'UTR	shore	FALSE	TRUE
cg06300254	0.0307341	1.033e-06	0.00595839	8.12776e-05	0.213312	0.182578	10	50822752	CHAT	Body	shore	FALSE	TRUE
cg02933679	0.0298867	1.03307e-06	0.00595839	8.12863e-05	0.243985	0.214098	1	13910224	PDPN	TSS200	island	FALSE	TRUE
cg18204158	0.00995101	1.03356e-06	0.00595839	8.13225e-05	0.0757131	0.0657621	2	42329760		IGR	shore	FALSE	TRUE
cg20780721	0.016543	1.03429e-06	0.00595839	8.13767e-05	0.123907	0.107364	11	69519237	FGF19	TSS200	island	FALSE	TRUE
cg02186542	0.0159197	1.037e-06	0.00596956	8.15747e-05	0.124082	0.108163	16	77469167	ADAMTS18	TSS200	shore	FALSE	TRUE
cg24925400	0.0160887	1.0376e-06	0.00596992	8.16226e-05	0.155595	0.139506	4	111552353	PITX2	Body	shore	FALSE	TRUE
cg15573830	0.0562137	1.03911e-06	0.00597523	8.17346e-05	0.541611	0.485397	3	54159627	CACNA2D3	Body	shelf	FALSE	TRUE
cg13893543	0.0133696	1.04243e-06	0.00599097	8.19813e-05	0.096957	0.0835874	1	224805631	CNIH3	Body	island	FALSE	TRUE
cg20779239	0.0133389	1.04307e-06	0.00599128	8.20288e-05	0.0774129	0.0640741	5	1156453		IGR	island	FALSE	TRUE
cg20738500	0.0314696	1.0454e-06	0.00600128	8.22014e-05	0.17449	0.14302	15	89921156	LOC254559	TSS200	island	FALSE	TRUE
cg27066829	0.0152129	1.047e-06	0.00600673	8.23198e-05	0.0830164	0.0678035	19	6737003	GPR108	5'UTR	shore	FALSE	TRUE
cg00567703	0.0384449	1.04752e-06	0.00600673	8.23591e-05	0.454739	0.416294	12	54413101	HOXC4	5'UTR	island	FALSE	FALSE
cg07184578	0.0253789	1.04831e-06	0.00600789	8.24177e-05	0.138136	0.112757	6	99291343		IGR	island	FALSE	TRUE
cg06862136	0.0193874	1.0499e-06	0.00601167	8.25353e-05	0.127265	0.107877	11	112370277		IGR	opensea	FALSE	TRUE
cg11437374	0.0218967	1.051e-06	0.00601167	8.26174e-05	0.144654	0.122757	5	169010780	CCDC99	1stExon	island	FALSE	TRUE
cg03685346	0.0141657	1.052e-06	0.00601167	8.26919e-05	0.0908096	0.0766439	5	107005999	EFNA5	Body	island	FALSE	TRUE
cg26607203	0.016187	1.05265e-06	0.00601167	8.27391e-05	0.109957	0.0937705	19	51520111	KLK10	Body	shore	FALSE	TRUE
cg14095101	0.0377839	1.0529e-06	0.00601167	8.2758e-05	0.369425	0.331641	9	77502747	TRPM6	1stExon	shore	FALSE	TRUE
cg18364837	0.031667	1.05385e-06	0.00601167	8.28285e-05	0.201792	0.170125	5	148737347	PCYOX1L	TSS1500	island	FALSE	TRUE
cg27213509	0.0196606	1.055e-06	0.00601167	8.29162e-05	0.150275	0.130614	2	176947228	EVX2	Body	island	FALSE	TRUE
cg06755612	0.0143768	1.05544e-06	0.00601167	8.29461e-05	0.083005	0.0686282	14	45603778	FKBP3	TSS200	island	FALSE	TRUE
cg12164321	0.0260674	1.05688e-06	0.00601528	8.30532e-05	0.197647	0.171579	10	125651085	CPXM2	1stExon	island	FALSE	TRUE
cg15912040	0.0234934	1.05752e-06	0.00601528	8.31004e-05	0.244544	0.22105	3	113871809	DRD3	Body	island	FALSE	FALSE
cg14789178	0.0174341	1.05794e-06	0.00601528	8.31314e-05	0.107082	0.089648	19	5904119	VMAC	TSS1500	island	FALSE	TRUE
cg27646848	0.0114536	1.06077e-06	0.00601528	8.3341e-05	0.0804964	0.0690428	11	62389601	B3GAT3	TSS200	island	FALSE	TRUE
cg13570101	0.0156538	1.06191e-06	0.00601528	8.34252e-05	0.0948559	0.0792021	5	172661859	NKX2-5	1stExon	island	FALSE	FALSE
cg05327260	0.0122695	1.06237e-06	0.00601528	8.34597e-05	0.0977463	0.0854768	20	11667855		IGR	island	FALSE	TRUE
cg20925955	0.019672	1.06266e-06	0.00601528	8.34809e-05	0.88861	0.868938	6	155412182	TIAM2	5'UTR	opensea	FALSE	TRUE
cg23893898	0.019789	1.06349e-06	0.00601528	8.35425e-05	0.162035	0.142246	4	6247571		IGR	island	FALSE	FALSE
cg04932340	0.016563	1.06369e-06	0.00601528	8.35575e-05	0.0881071	0.0715442	14	95239381		IGR	island	FALSE	TRUE
cg17538572	0.0183949	1.06372e-06	0.00601528	8.35596e-05	0.0878617	0.0694669	10	94834763	CYP26A1	Body	island	FALSE	TRUE
cg09624466	0.0228362	1.0648e-06	0.00601625	8.36398e-05	0.146881	0.124044	14	57278710	OTX2OS1	TSS1500	island	FALSE	TRUE
cg13674486	0.0425311	1.06507e-06	0.00601625	8.36596e-05	0.237292	0.19476	7	132882182		IGR	opensea	FALSE	TRUE
cg11309454	-0.0850126	9.84992e-06	0.0168716	8.39104e-05	0.400197	0.48521	1	89459529	CCBL2	TSS1500	shore	FALSE	TRUE
cg21020710	0.0100214	1.07161e-06	0.0060388	8.41438e-05	0.0665069	0.0564855	19	58739803	ZNF544	TSS1500	shore	FALSE	TRUE
cg14780649	0.0295337	1.07384e-06	0.00604572	8.43082e-05	0.234048	0.204514	1	43534197		IGR	island	FALSE	TRUE
cg15238382	0.0239259	1.077e-06	0.00605426	8.45426e-05	0.25855	0.234624	14	102027514	DIO3	TSS200	island	FALSE	TRUE
cg15422685	0.0199332	1.07713e-06	0.00605426	8.45519e-05	0.263226	0.243292	3	62356774	FEZF2	Body	island	FALSE	TRUE
cg05146756	0.0226649	1.07914e-06	0.00606225	8.47009e-05	0.145965	0.1233	9	21558871	LOC554202	Body	shore	FALSE	TRUE
cg18303028	0.0140806	1.08316e-06	0.00607183	8.49976e-05	0.0899097	0.0758291	2	176969162		IGR	shore	FALSE	TRUE
cg13912545	0.0246168	1.08322e-06	0.00607183	8.50025e-05	0.231593	0.206976	6	133561649	EYA4	TSS1500	shore	FALSE	TRUE
cg11453712	0.0220407	1.08465e-06	0.00607475	8.51081e-05	0.155802	0.133761	9	139741803	PHPT1	TSS1500	island	FALSE	TRUE
cg20491914	0.0317438	1.08493e-06	0.00607475	8.51287e-05	0.315068	0.283324	2	26915349	KCNK3	TSS1500	shore	FALSE	TRUE
cg06672737	0.0507616	1.08762e-06	0.00608508	8.53271e-05	0.633478	0.582716	4	778827	CPLX1	3'UTR	island	FALSE	FALSE
cg21350575	0.0395097	1.09009e-06	0.00609359	8.55095e-05	0.152919	0.11341	21	19617439	CHODL	5'UTR	island	FALSE	FALSE
cg01087008	0.0164581	1.09077e-06	0.00609408	8.556e-05	0.240678	0.224219	14	38068590		IGR	island	FALSE	TRUE
cg10523019	0.0250545	1.09276e-06	0.00609944	8.57072e-05	0.155019	0.129964	2	227700458	RHBDD1	TSS1500	island	FALSE	TRUE
cg06976485	0.0237698	1.09748e-06	0.00611593	8.60557e-05	0.265246	0.241476	6	32086928	ATF6B	Body	opensea	FALSE	TRUE
cg20460366	0.0291393	1.09767e-06	0.00611593	8.60696e-05	0.256584	0.227445	20	44934032		IGR	shore	FALSE	TRUE
cg00011203	0.0214727	1.09841e-06	0.00611671	8.61239e-05	0.161442	0.13997	1	9259066		IGR	shore	FALSE	TRUE
cg04005677	0.0185469	1.0995e-06	0.00611946	8.62046e-05	0.134343	0.115796	16	744939	FBXL16	Body	island	FALSE	TRUE
cg15461888	0.0112317	1.10058e-06	0.00612214	8.62843e-05	0.0659323	0.0547006	11	10472149	AMPD3	TSS200	island	FALSE	TRUE
cg02281208	0.0270664	1.102e-06	0.00612644	8.63855e-05	0.199625	0.172559	15	27216008	GABRG3	TSS1500	island	FALSE	TRUE
cg22171539	0.0168851	1.1034e-06	0.00612734	8.64919e-05	0.142278	0.125393	12	81107990		IGR	shelf	FALSE	TRUE
cg03152187	0.0229078	1.10391e-06	0.00612734	8.65301e-05	0.125872	0.102964	17	75417165	SEPT9	Body	opensea	FALSE	TRUE
cg17289764	0.0237512	1.105e-06	0.00612734	8.66138e-05	0.186603	0.162852	8	21990742		IGR	shore	FALSE	TRUE
cg00472814	0.0150611	1.10511e-06	0.00612734	8.66186e-05	0.0692107	0.0541496	21	28217676	ADAMTS1	1stExon	island	FALSE	FALSE
cg03999434	0.0219684	1.109e-06	0.00613182	8.69072e-05	0.156867	0.134899	12	1639034		IGR	island	FALSE	TRUE
cg25834419	0.047926	1.11129e-06	0.00613182	8.70737e-05	0.188593	0.140667	8	110656442	GOLSYN	Body	shore	FALSE	FALSE
cg12496014	0.0481373	1.11185e-06	0.00613182	8.71152e-05	0.538866	0.490729	17	38619790		IGR	opensea	FALSE	TRUE
cg15427906	0.0167988	1.11216e-06	0.00613182	8.71378e-05	0.0553719	0.0385731	7	20825216	SP8	Body	island	FALSE	TRUE
cg25938806	0.0119909	1.11415e-06	0.00613752	8.72849e-05	0.0769334	0.0649425	2	177028162	HOXD3	TSS1500	shore	FALSE	TRUE
cg26840770	0.0108954	1.11609e-06	0.00614157	8.74275e-05	0.069297	0.0584016	11	27723290	BDNF	TSS1500	shore	FALSE	TRUE
cg06784991	0.036697	1.11824e-06	0.00614588	8.75858e-05	0.19884	0.162143	1	53308768	ZYG11A	Body	island	FALSE	TRUE
cg05756933	0.0182382	1.12016e-06	0.00615072	8.77272e-05	0.123176	0.104937	6	110300101	GPR6	TSS200	island	FALSE	TRUE
cg26262055	0.0697125	1.12385e-06	0.00616436	8.7999e-05	0.30254	0.232828	4	25090618		IGR	shore	FALSE	TRUE
cg14041283	0.0195067	1.12486e-06	0.00616479	8.80732e-05	0.124909	0.105402	9	17906338		IGR	shore	FALSE	TRUE
cg13300689	0.0111554	1.12538e-06	0.00616479	8.81114e-05	0.0942772	0.0831219	12	9826503	CLEC2D	Body	opensea	FALSE	TRUE
cg10173694	0.0697136	1.126e-06	0.00616479	8.81595e-05	0.684917	0.615204	12	132859608	GALNT9	Body	island	FALSE	TRUE
cg08869383	0.00993337	1.12672e-06	0.00616479	8.82103e-05	0.0600225	0.0500892	1	11865661	CLCN6	TSS1500	island	FALSE	TRUE
cg14064356	0.0116202	1.12694e-06	0.00616479	8.82267e-05	0.0792962	0.0676759	2	223165753	CCDC140	5'UTR	shore	FALSE	TRUE
cg07722368	0.00841802	1.12768e-06	0.00616553	8.82809e-05	0.0745764	0.0661584	17	26554907	PYY2	Body	island	FALSE	TRUE
cg02671826	-0.0116387	1.0407e-05	0.0173124	8.8422e-05	0.888484	0.900123	6	157191263	ARID1B	Body	opensea	FALSE	TRUE
cg08133631	0.100456	1.13045e-06	0.00617241	8.84846e-05	0.625031	0.524575	1	26527909	CATSPER4	Body	opensea	FALSE	TRUE
cg01825295	0.0404441	1.13057e-06	0.00617241	8.84938e-05	0.275249	0.234805	3	147131617	ZIC1	3'UTR	shore	FALSE	TRUE
cg09696044	0.0223657	1.13157e-06	0.00617361	8.85674e-05	0.204903	0.182538	20	55968294	RBM38	Body	shore	FALSE	TRUE
cg04692403	0.0211565	1.13324e-06	0.0061778	8.86901e-05	0.20817	0.187014	6	134210812	TCF21	1stExon	island	FALSE	TRUE
cg01707818	0.0207103	1.13355e-06	0.0061778	8.87128e-05	0.107048	0.0863375	6	123317184	CLVS2	TSS1500	island	FALSE	FALSE
cg24546463	0.0206093	1.135e-06	0.00618257	8.88216e-05	0.15936	0.138751	8	101662053	SNX31	TSS200	shore	FALSE	TRUE
cg04493558	0.0160806	1.13586e-06	0.00618378	8.88823e-05	0.137089	0.121008	13	100635730	ZIC2	Body	shore	FALSE	TRUE
cg23497704	0.0252467	1.13715e-06	0.00618752	8.89774e-05	0.173204	0.147958	12	113910034	LHX5	TSS200	island	FALSE	TRUE
cg00119811	0.0137477	1.13777e-06	0.0061876	8.90229e-05	0.0950493	0.0813016	5	73092353	RGNEF	Body	opensea	FALSE	FALSE
cg16134686	0.0299267	1.14093e-06	0.00619601	8.92556e-05	0.193938	0.164012	20	17296161	PCSK2	Body	island	FALSE	TRUE
cg19586881	0.0147105	1.14174e-06	0.00619601	8.93148e-05	0.087439	0.0727286	5	172756999	STC2	TSS1500	island	FALSE	TRUE
cg09152943	0.0169753	1.14331e-06	0.00620123	8.94301e-05	0.118292	0.101317	17	32483882	ACCN1	TSS200	shore	FALSE	TRUE
cg10068300	0.0147797	1.14607e-06	0.00621009	8.96329e-05	0.126452	0.111672	18	11752215	GNAL	5'UTR	island	FALSE	TRUE
cg22660147	0.0139112	1.14616e-06	0.00621009	8.96393e-05	0.104284	0.0903732	17	46656093	HOXB4	TSS1500	shore	FALSE	TRUE
cg04502706	0.0536579	1.14791e-06	0.00621265	8.97682e-05	0.1784	0.124742	6	33872837		IGR	opensea	FALSE	TRUE
cg05053440	0.028275	1.14813e-06	0.00621265	8.97843e-05	0.300661	0.272386	1	227748442		IGR	island	FALSE	TRUE
cg17949915	0.0176755	1.1486e-06	0.00621265	8.98189e-05	0.162166	0.144491	4	111558157	PITX2	1stExon	shelf	FALSE	TRUE
cg08600862	0.0294547	1.14938e-06	0.00621265	8.98761e-05	0.208767	0.179312	5	76939558		IGR	shore	FALSE	FALSE
cg09098825	0.0192404	1.14967e-06	0.00621265	8.98971e-05	0.147836	0.128595	3	47866946	DHX30	Body	shore	FALSE	TRUE
cg10169241	0.0558789	1.15163e-06	0.006217	9.00409e-05	0.194944	0.139065	19	1467032	APC2	Body	island	FALSE	TRUE
cg01768201	0.0135869	1.15169e-06	0.006217	9.00455e-05	0.0691656	0.0555787	5	72528111		IGR	shore	FALSE	FALSE
cg15965006	-0.0161207	1.06166e-05	0.0174932	9.01141e-05	0.80957	0.825691	6	31938777	STK19	TSS200	shore	FALSE	TRUE
cg02288754	0.0139343	1.15474e-06	0.00623021	9.02699e-05	0.106217	0.0922825	16	51183988	SALL1	Body	island	FALSE	TRUE
cg03928874	0.0208186	1.15617e-06	0.00623318	9.03742e-05	0.154991	0.134173	6	6654898	LY86	3'UTR	opensea	FALSE	TRUE
cg00418216	0.0217538	1.15752e-06	0.00623318	9.04733e-05	0.125486	0.103732	7	27227847	HOXA11AS	Body	island	FALSE	TRUE
cg00267013	0.0248779	1.15758e-06	0.00623318	9.04783e-05	0.67	0.645122	22	49635759		IGR	shore	FALSE	FALSE
cg14621053	0.0402723	1.15773e-06	0.00623318	9.04892e-05	0.180087	0.139815	10	128077315	ADAM12	TSS200	island	FALSE	FALSE
cg21546184	0.0189082	1.16031e-06	0.00624037	9.06779e-05	0.121553	0.102644	8	65283649		IGR	shore	FALSE	FALSE
cg14422827	0.0402265	1.16156e-06	0.00624037	9.07702e-05	0.148392	0.108166	9	1052573	DMRT2	Body	shore	FALSE	FALSE
cg14478768	-0.0224365	1.07038e-05	0.0175514	9.08174e-05	0.8189	0.841336	19	1083429	HMHA1	Body	island	FALSE	FALSE
cg01460276	0.0229438	1.16323e-06	0.00624037	9.08925e-05	0.160471	0.137527	8	18871817	PSD3	TSS1500	island	FALSE	TRUE
cg01610857	0.0159818	1.16334e-06	0.00624037	9.09005e-05	0.0849168	0.068935	6	50787361	TFAP2B	Body	island	FALSE	TRUE
cg05728135	0.0149255	1.1643e-06	0.00624222	9.09706e-05	0.0760132	0.0610877	6	125420775		IGR	island	FALSE	FALSE
ch.8.1357995R	-0.00984852	1.07282e-05	0.0175751	9.10134e-05	0.0320184	0.0418669	8	62768578		IGR	opensea	FALSE	FALSE
cg18063312	0.0235904	1.166e-06	0.00624644	9.10985e-05	0.182892	0.159301	5	72740737		IGR	island	FALSE	TRUE
cg02853616	0.0213753	1.16631e-06	0.00624644	9.11179e-05	0.123712	0.102337	4	94755787		IGR	island	FALSE	FALSE
cg15831212	0.0476389	1.16919e-06	0.00625862	9.13295e-05	0.842201	0.794562	5	139672796	PFDN1	Body	opensea	FALSE	TRUE
cg19514381	0.0317656	1.17146e-06	0.00626748	9.14956e-05	0.255668	0.223902	7	25899118		IGR	shore	FALSE	TRUE
cg17404760	0.0257327	1.17457e-06	0.00627963	9.17239e-05	0.873112	0.847379	7	110658544	IMMP2L	Body	opensea	FALSE	FALSE
cg19001226	0.0172522	1.17511e-06	0.00627963	9.1763e-05	0.0977137	0.0804616	2	177053345	HOXD1	1stExon	island	FALSE	TRUE
cg00506343	0.00897665	1.17557e-06	0.00627963	9.1797e-05	0.0594413	0.0504647	12	54421033	HOXC4	5'UTR	shelf	FALSE	FALSE
cg03896589	0.0219233	1.17688e-06	0.00628332	9.18926e-05	0.117009	0.0950854	2	56410288	CCDC85A	TSS1500	shore	FALSE	TRUE
cg08271804	0.0297235	1.18008e-06	0.00629714	9.21272e-05	0.127913	0.0981893	19	22816896	ZNF492	TSS1500	shore	FALSE	FALSE
cg14639163	0.0461725	1.18141e-06	0.00629845	9.22247e-05	0.220627	0.174454	2	219738529	WNT6	Body	island	FALSE	FALSE
cg22888418	0.0247288	1.18593e-06	0.00630812	9.25551e-05	0.17231	0.147581	4	155664223	LRAT	TSS1500	island	FALSE	TRUE
cg23331484	0.02951	1.18679e-06	0.00630812	9.26182e-05	0.385228	0.355718	19	33718148	SLC7A10	TSS1500	shore	FALSE	FALSE
cg26232308	0.0387128	1.18708e-06	0.00630812	9.26392e-05	0.361715	0.323002	1	18201537		IGR	opensea	FALSE	TRUE
cg23737737	0.0107758	1.18854e-06	0.00630855	9.27459e-05	0.0721627	0.0613869	12	6665370	IFFO1	TSS200	shore	FALSE	TRUE
cg00598335	0.0326515	1.189e-06	0.00630855	9.27805e-05	0.190088	0.157436	8	11627530	NEIL2	5'UTR	island	FALSE	TRUE
cg13841603	0.0204022	1.1914e-06	0.00631794	9.29551e-05	0.152091	0.131689	6	127839822	C6orf174	5'UTR	shelf	FALSE	FALSE
cg16942223	0.0443554	1.193e-06	0.0063231	9.30716e-05	0.205361	0.161005	4	6050460	JAKMIP1	Body	opensea	FALSE	FALSE
cg17382629	0.0528993	1.19716e-06	0.0063272	9.33763e-05	0.321097	0.268197	19	10169503	C3P1	Body	shelf	FALSE	TRUE
cg12162450	0.0188733	1.1978e-06	0.0063272	9.34234e-05	0.125119	0.106246	2	45176551		IGR	shore	FALSE	FALSE
cg27113059	0.0106005	1.20331e-06	0.00633744	9.38259e-05	0.0445595	0.033959	18	47088248	LIPG	TSS200	island	FALSE	TRUE
cg16938805	0.0239739	1.20461e-06	0.00633744	9.39207e-05	0.249353	0.225379	11	20182063	DBX1	TSS200	island	FALSE	FALSE
cg25019989	0.0162422	1.20606e-06	0.00633744	9.40267e-05	0.114869	0.098627	4	54961835		IGR	shelf	FALSE	FALSE
cg24974365	0.0172346	1.20623e-06	0.00633744	9.40394e-05	0.181481	0.164247	4	174448549	HAND2	Body	island	FALSE	TRUE
cg16043357	0.0391789	1.20786e-06	0.00634276	9.41586e-05	0.237584	0.198405	10	118897904	VAX1	TSS200	island	FALSE	TRUE
cg17123690	0.0463872	1.21049e-06	0.00634332	9.43502e-05	0.207767	0.16138	19	55951801	SHISA7	Body	island	FALSE	TRUE
cg12074182	0.0217038	1.21107e-06	0.00634332	9.43926e-05	0.190792	0.169088	2	176948596	EVX2	5'UTR	shore	FALSE	TRUE
cg08492619	0.0145428	1.21384e-06	0.00635129	9.45945e-05	0.0672677	0.052725	13	88324193	SLITRK5	TSS1500	island	FALSE	TRUE
cg24579887	0.0253064	1.21611e-06	0.00635808	9.47607e-05	0.164599	0.139293	5	92905692	FLJ42709	Body	shore	FALSE	FALSE
cg21710066	0.0175662	1.21814e-06	0.00635808	9.49085e-05	0.10327	0.0857036	6	474967		IGR	opensea	FALSE	TRUE
cg20175390	0.0238536	1.21821e-06	0.00635808	9.49134e-05	0.192957	0.169103	2	119599459		IGR	island	FALSE	FALSE
cg11093418	0.0288709	1.21851e-06	0.00635808	9.49358e-05	0.897171	0.8683	2	64913405		IGR	opensea	FALSE	TRUE
cg16387550	0.0282239	1.21886e-06	0.00635808	9.49615e-05	0.839979	0.811755	4	30278499		IGR	opensea	FALSE	TRUE
cg01159464	0.0122323	1.22364e-06	0.00637322	9.53096e-05	0.0746168	0.0623845	5	14144769	TRIO	Body	island	FALSE	TRUE
cg22846809	0.012257	1.2251e-06	0.00637761	9.54165e-05	0.112689	0.100432	22	22001120		IGR	shelf	FALSE	TRUE
cg04069351	-0.0125958	1.12951e-05	0.0180475	9.55699e-05	0.784104	0.7967	22	46732972	TRMU	Body	shore	FALSE	TRUE
cg14479910	0.0138106	1.22924e-06	0.00639265	9.57182e-05	0.106223	0.0924126	14	36975263	SFTA3	Body	island	FALSE	TRUE
cg08101054	0.0163746	1.23324e-06	0.00640302	9.60095e-05	0.944524	0.928149	15	59179234	SLTM	Body	opensea	FALSE	FALSE
cg15175194	0.0103071	1.23437e-06	0.00640302	9.60917e-05	0.066501	0.0561939	3	113775337	QTRTD1	TSS1500	island	FALSE	TRUE
cg20008148	0.0286982	1.23566e-06	0.00640648	9.61859e-05	0.160328	0.131629	14	37053169	NKX2-8	TSS1500	island	FALSE	TRUE
cg19884937	0.0564654	1.24319e-06	0.00643246	9.67339e-05	0.283371	0.226905	6	33872665		IGR	opensea	FALSE	TRUE
cg15353597	0.0199721	1.24792e-06	0.006452	9.70778e-05	0.168321	0.148349	2	102313163	MAP4K4	TSS1500	shore	FALSE	TRUE
cg01744822	0.0275927	1.24823e-06	0.006452	9.71006e-05	0.148895	0.121302	16	73100510		IGR	island	FALSE	FALSE
cg02066621	0.0318551	1.24906e-06	0.00645285	9.71609e-05	0.193491	0.161636	15	73659939	HCN4	1stExon	island	FALSE	TRUE
cg23756251	0.0151164	1.24966e-06	0.00645285	9.72044e-05	0.0723626	0.0572463	3	179754521	PEX5L	TSS200	island	FALSE	TRUE
cg01085228	0.0226068	1.25069e-06	0.00645459	9.72793e-05	0.121492	0.0988856	10	104179054	PSD	TSS200	island	FALSE	TRUE
cg02984193	0.0150501	1.25545e-06	0.00646644	9.76258e-05	0.0917825	0.0767324	15	91260561	BLM	TSS200	island	FALSE	TRUE
cg10877524	-0.0178776	1.15577e-05	0.0182756	9.76729e-05	0.831943	0.849821	6	28480871	GPX6	Body	opensea	FALSE	TRUE
cg16555761	0.0120132	1.25755e-06	0.00647398	9.77781e-05	0.0376634	0.0256502	1	38455748	SF3A3	1stExon	island	FALSE	TRUE
cg01286655	0.0176194	1.261e-06	0.00648545	9.80324e-05	0.14947	0.131851	11	12031099	DKK3	TSS1500	shore	FALSE	TRUE
cg22340370	-0.017794	1.16223e-05	0.018332	9.81896e-05	0.612427	0.630221	7	2019882	MAD1L1	Body	island	FALSE	FALSE
cg00129563	0.0260709	1.26381e-06	0.0064878	9.82331e-05	0.150676	0.124605	5	122434853	PRDM6	Body	island	FALSE	TRUE
cg07303091	0.00795136	1.26565e-06	0.0064878	9.8367e-05	0.0625805	0.0546291	12	42863385	PRICKLE1	Body	opensea	FALSE	TRUE
cg14294758	0.0210932	1.26641e-06	0.0064878	9.84225e-05	0.170798	0.149705	3	116163694	LSAMP	Body	opensea	FALSE	FALSE
cg01799338	0.0229408	1.2677e-06	0.0064878	9.8516e-05	0.129733	0.106792	1	36348937	EIF2C1	1stExon	island	FALSE	TRUE
cg07940793	0.0180676	1.26794e-06	0.0064878	9.85329e-05	0.138303	0.120235	17	79603854	NPLOC4	Body	island	FALSE	TRUE
cg10215507	0.020619	1.2681e-06	0.0064878	9.8545e-05	0.184774	0.164155	20	22559305	C20orf56	TSS200	shore	FALSE	TRUE
cg18603698	0.0155999	1.26912e-06	0.0064878	9.86186e-05	0.158667	0.143067	15	60178208		IGR	opensea	FALSE	TRUE
cg03845837	0.0403643	1.26915e-06	0.0064878	9.86214e-05	0.615837	0.575472	16	67203406	HSF4	Body	shore	FALSE	FALSE
cg00854817	0.022498	1.26954e-06	0.0064878	9.86492e-05	0.153322	0.130824	12	113013393		IGR	island	FALSE	TRUE
cg08762230	0.0362578	1.26989e-06	0.0064878	9.8675e-05	0.683138	0.64688	12	7780736		IGR	shore	FALSE	TRUE
cg02151752	0.0276953	1.27038e-06	0.0064878	9.87107e-05	0.872125	0.84443	6	32798417	TAP2	Body	opensea	FALSE	FALSE
cg15961744	0.0251351	1.27193e-06	0.00648922	9.8823e-05	0.304574	0.279439	5	140228182	PCDHA6	Body	island	FALSE	FALSE
cg23542495	0.0113106	1.27283e-06	0.00649055	9.8888e-05	0.0900261	0.0787155	4	96469343	UNC5C	Body	shore	FALSE	TRUE
cg00842325	0.0278585	1.2754e-06	0.00649334	9.9075e-05	0.238171	0.210313	20	21503536		IGR	island	FALSE	TRUE
cg15274864	0.0133441	1.27645e-06	0.00649334	9.91507e-05	0.111771	0.0984268	1	6508592	ESPN	Body	island	FALSE	TRUE
cg25201047	0.0268082	1.27681e-06	0.00649334	9.9177e-05	0.301827	0.275019	7	1282630		IGR	island	FALSE	TRUE
cg03361817	0.008934	1.27768e-06	0.00649334	9.92402e-05	0.0397727	0.0308387	10	63663270	ARID5B	Body	island	FALSE	TRUE
cg15150970	0.023997	1.279e-06	0.00649606	9.93353e-05	0.411042	0.387045	2	25473529	DNMT3A	Body	shore	FALSE	FALSE
cg19705131	0.0404827	1.28291e-06	0.00650949	9.96195e-05	0.229157	0.188675	18	74961163	GALR1	TSS1500	shore	FALSE	TRUE
cg13195895	0.0247266	1.2839e-06	0.00651127	9.96911e-05	0.165413	0.140686	1	147012788	BCL9	TSS1500	opensea	FALSE	TRUE
cg23707289	0.019615	1.29575e-06	0.00655316	0.00010055	0.102459	0.0828438	18	60988099	BCL2	TSS1500	island	FALSE	TRUE
cg18303477	0.0385913	1.29611e-06	0.00655316	0.000100576	0.364529	0.325938	10	94180046		IGR	shore	FALSE	TRUE
cg04122324	0.0225199	1.29775e-06	0.00655316	0.000100695	0.205039	0.182519	13	45563586	KIAA1704	TSS200	island	FALSE	TRUE
cg07878800	0.0151173	1.29886e-06	0.00655316	0.000100775	0.117289	0.102172	6	5999266	NRN1	Body	island	FALSE	TRUE
cg14373579	0.0119349	1.29986e-06	0.00655316	0.000100848	0.0669959	0.055061	9	133455264	LOC100272217	TSS1500	island	FALSE	TRUE
cg17883458	0.00880413	1.30113e-06	0.00655316	0.00010094	0.0679638	0.0591597	3	137489767		IGR	island	FALSE	TRUE
cg20250126	0.0252236	1.30384e-06	0.00656097	0.000101136	0.147692	0.122469	4	26030677		IGR	island	FALSE	TRUE
cg23329769	0.0192908	1.30509e-06	0.00656097	0.000101227	0.097921	0.0786302	11	66406019	RBM4	TSS200	island	FALSE	TRUE
cg06873880	0.0180803	1.3082e-06	0.00656613	0.000101451	0.169689	0.151608	14	37123678		IGR	shore	FALSE	FALSE
cg00650641	0.0507777	1.31259e-06	0.00657834	0.000101769	0.360736	0.309958	7	27127752		IGR	island	FALSE	TRUE
cg26639710	0.0289129	1.31267e-06	0.00657834	0.000101775	0.307821	0.278908	16	4987613	PPL	TSS1500	shore	FALSE	TRUE
cg25652701	0.021873	1.31419e-06	0.00657834	0.000101885	0.12993	0.108057	7	105348517	ATXN7L1	Body	opensea	FALSE	TRUE
cg09852007	0.0136091	1.315e-06	0.00657834	0.00010194	0.0892994	0.0756903	3	134092862	AMOTL2	5'UTR	island	FALSE	TRUE
cg24889744	0.0166344	1.31671e-06	0.00657979	0.000102067	0.136362	0.119728	20	3761916	SPEF1	1stExon	shelf	FALSE	TRUE
cg08615567	0.022269	1.31848e-06	0.00658217	0.000102195	0.119077	0.096808	10	125651621	CPXM2	TSS200	shore	FALSE	TRUE
cg21851351	0.0182352	1.32059e-06	0.00658631	0.000102348	0.104024	0.0857885	13	28368087	GSX1	3'UTR	island	FALSE	TRUE
cg10570177	0.0224432	1.32176e-06	0.00658889	0.000102432	0.137156	0.114713	9	136324586	C9orf7	TSS1500	shore	FALSE	FALSE
cg21250100	0.0338126	1.323e-06	0.00658939	0.000102522	0.2106	0.176788	22	41956987	CSDC2	TSS200	opensea	FALSE	TRUE
cg03326762	0.0219539	1.32315e-06	0.00658939	0.000102532	0.178959	0.157005	1	75597304	LHX8	Body	shore	FALSE	TRUE
cg27536028	0.0138581	1.32431e-06	0.00659199	0.000102617	0.0939137	0.0800557	19	3933586	ITGB1BP3	5'UTR	island	FALSE	TRUE
cg23276047	0.0140857	1.325e-06	0.00659201	0.000102663	0.0742934	0.0602077	10	114711288	TCF7L2	Body	shore	FALSE	TRUE
cg00508975	0.0122293	1.32722e-06	0.00660001	0.000102826	0.0897678	0.0775385	3	26666151	LRRC3B	5'UTR	island	FALSE	TRUE
cg02550277	0.0159861	1.32813e-06	0.006601	0.000102892	0.164377	0.148391	6	137815699	OLIG3	TSS200	shore	FALSE	TRUE
cg11670651	0.0143759	1.32871e-06	0.006601	0.000102934	0.102673	0.088297	12	119419106	SRRM4	TSS1500	island	FALSE	FALSE
cg13272644	0.0195775	1.33031e-06	0.00660575	0.00010305	0.123327	0.103749	1	37499476	GRIK3	Body	island	FALSE	FALSE
cg00762613	0.0114751	1.33322e-06	0.00661702	0.00010326	0.0890343	0.0775592	13	36045224	NBEA	Body	island	FALSE	FALSE
cg01347529	0.0197737	1.336e-06	0.00662454	0.000103463	0.165985	0.146211	1	92495342	EPHX4	TSS200	shore	FALSE	TRUE
cg22949040	0.0165821	1.338e-06	0.0066312	0.000103607	0.101408	0.0848261	2	204399512	RAPH1	5'UTR	island	FALSE	TRUE
cg27470066	0.0171916	1.33905e-06	0.00663307	0.000103681	0.162363	0.145172	17	59485779	TBX2	Body	island	FALSE	TRUE
cg06338421	0.0130735	1.34327e-06	0.00664678	0.000103985	0.0691528	0.0560793	5	146889561		IGR	island	FALSE	TRUE
cg01426831	0.0106505	1.34424e-06	0.00664678	0.000104055	0.0803055	0.069655	19	12098817		IGR	island	FALSE	TRUE
cg16019700	0.0242348	1.34481e-06	0.00664678	0.000104096	0.903985	0.87975	12	93962481	SOCS2	TSS1500	shore	FALSE	TRUE
cg00698685	0.0133463	1.34593e-06	0.00664678	0.000104177	0.0915221	0.0781758	5	174871341	DRD1	TSS200	island	FALSE	TRUE
cg05592406	0.0103563	1.34637e-06	0.00664678	0.000104209	0.0557089	0.0453526	12	118542027	VSIG10	TSS1500	island	FALSE	TRUE
cg17709804	0.0311511	1.35167e-06	0.00665011	0.00010459	0.152991	0.12184	11	128555749		IGR	opensea	FALSE	FALSE
cg16858898	0.0143839	1.352e-06	0.00665011	0.000104611	0.0955048	0.0811209	1	15479872	TMEM51	TSS1500	island	FALSE	TRUE
cg11039729	0.0211759	1.352e-06	0.00665011	0.000104614	0.175772	0.154596	10	35668325	CCNY	Body	opensea	FALSE	FALSE
cg16134191	0.0157662	1.35324e-06	0.00665011	0.000104704	0.171909	0.156143	11	31847509		IGR	island	FALSE	FALSE
cg03349953	0.0320372	1.35356e-06	0.00665011	0.000104727	0.233534	0.201497	5	140515207	PCDHB5	1stExon	shore	FALSE	TRUE
cg00539976	0.0236505	1.35365e-06	0.00665011	0.000104733	0.214921	0.191271	5	1878508	IRX4	Body	island	FALSE	TRUE
cg11842367	0.0658763	1.355e-06	0.00665011	0.000104831	0.52644	0.460564	1	78703580	MGC27382	Body	opensea	FALSE	TRUE
cg00196983	0.029862	1.3556e-06	0.00665011	0.000104874	0.153681	0.123819	16	23766648	CHP2	Body	island	FALSE	TRUE
cg10157715	0.0309647	1.3564e-06	0.00665011	0.000104931	0.1884	0.157435	17	35060679		IGR	island	FALSE	TRUE
cg17321639	0.0219023	1.3568e-06	0.00665011	0.000104961	0.931159	0.909256	7	2759063		IGR	shore	FALSE	FALSE
cg03599357	0.0106227	1.35758e-06	0.00665074	0.000105017	0.0892467	0.0786241	18	76737392		IGR	island	FALSE	TRUE
cg11248450	0.0111677	1.35829e-06	0.00665104	0.000105068	0.0814104	0.0702427	6	41472657		IGR	shore	FALSE	TRUE
cg24334803	0.0259516	1.36019e-06	0.00665585	0.000105205	0.182277	0.156326	1	249132834	ZNF672	5'UTR	island	FALSE	TRUE
cg25191332	0.0175117	1.36058e-06	0.00665585	0.000105233	0.0811486	0.0636369	7	112062419	IFRD1	TSS1500	opensea	FALSE	FALSE
cg14754787	0.0393544	1.36237e-06	0.00665631	0.000105362	0.177253	0.137899	17	35299600	LHX1	Body	island	FALSE	TRUE
cg25188071	0.0221668	1.36261e-06	0.00665631	0.000105379	0.827518	0.805351	20	57393277	MIR296	TSS1500	opensea	FALSE	TRUE
cg00011225	0.0224331	1.36321e-06	0.00665631	0.000105422	0.0722015	0.0497685	2	219738314	WNT6	Body	island	FALSE	FALSE
cg15771432	0.0250158	1.3638e-06	0.00665631	0.000105464	0.140722	0.115707	7	157477308	PTPRN2	Body	island	FALSE	TRUE
cg05676541	0.0173447	1.36393e-06	0.00665631	0.000105474	0.101234	0.0838898	3	89156676	EPHA3	5'UTR	opensea	FALSE	TRUE
cg17130567	0.0222397	1.36846e-06	0.00667526	0.0001058	0.122806	0.100567	12	66218057	HMGA2	TSS200	island	FALSE	TRUE
cg26037142	0.0387732	1.37175e-06	0.00668811	0.000106037	0.563931	0.525157	6	32097481	ATF6B	TSS1500	shore	FALSE	FALSE
cg22680399	0.0301358	1.37261e-06	0.00668891	0.000106099	0.176441	0.146306	2	209272057	PTH2R	Body	shore	FALSE	TRUE
cg08984023	0.0120594	1.37365e-06	0.00668891	0.000106173	0.0711164	0.059057	10	64133896	ZNF365	TSS200	island	FALSE	TRUE
cg00557947	0.0158511	1.37388e-06	0.00668891	0.00010619	0.0679299	0.0520789	10	102419245		IGR	island	FALSE	TRUE
cg14967899	0.0280752	1.382e-06	0.00672475	0.000106776	0.178444	0.150369	8	26434689	DPYSL2	TSS1500	island	FALSE	TRUE
cg07706279	-0.00997991	1.27152e-05	0.019152	0.000106888	0.0385142	0.0484941	3	39149020	GORASP1	1stExon	island	FALSE	FALSE
cg03914922	0.0162583	1.38375e-06	0.00672475	0.0001069	0.140535	0.124277	5	87985200		IGR	shore	FALSE	TRUE
cg07550331	0.0162549	1.38387e-06	0.00672475	0.000106908	0.0954634	0.0792085	4	185938933	HELT	TSS1500	shore	FALSE	TRUE
cg22772896	0.018659	1.3844e-06	0.00672475	0.000106946	0.0917353	0.0730763	6	37752073		IGR	opensea	FALSE	FALSE
cg16374663	0.0295846	1.3855e-06	0.00672475	0.000107025	0.214963	0.185378	15	41805031	LTK	Body	island	FALSE	TRUE
cg21393713	0.0154803	1.386e-06	0.00672475	0.000107061	0.0766454	0.0611651	7	69064801	AUTS2	1stExon	island	FALSE	TRUE
cg17202717	0.0316745	1.38668e-06	0.00672475	0.00010711	0.208583	0.176908	7	1708823		IGR	island	FALSE	TRUE
cg02568761	0.0440352	1.38716e-06	0.00672475	0.000107145	0.309195	0.26516	12	34496768		IGR	island	FALSE	FALSE
cg18421748	0.0180678	1.3886e-06	0.00672855	0.000107248	0.13525	0.117182	14	96670911	BDKRB2	TSS1500	opensea	FALSE	TRUE
cg18588768	0.0317653	1.38955e-06	0.00672994	0.000107316	0.163794	0.132029	13	108520827	FAM155A	TSS1500	island	FALSE	TRUE
cg23122263	0.0315138	1.39055e-06	0.00673159	0.000107388	0.246	0.214486	8	110656166	GOLSYN	Body	shore	FALSE	TRUE
cg04851169	0.0313572	1.39343e-06	0.0067413	0.000107595	0.197772	0.166415	5	175200554		IGR	island	FALSE	TRUE
cg18595867	0.0302346	1.39453e-06	0.0067413	0.000107674	0.316077	0.285843	1	47899212	MGC12982	Body	island	FALSE	FALSE
cg03800150	0.0424973	1.40239e-06	0.00675883	0.000108238	0.686095	0.643598	7	150216489	GIMAP7	5'UTR	opensea	FALSE	TRUE
cg20111187	0.0225732	1.40278e-06	0.00675883	0.000108266	0.138782	0.116209	4	3882339		IGR	opensea	FALSE	TRUE
cg01949993	0.0330352	1.40589e-06	0.00677058	0.000108489	0.280981	0.247946	1	183155116	LAMC2	TSS200	opensea	FALSE	TRUE
cg01014615	0.0221035	1.40823e-06	0.00677558	0.000108657	0.221215	0.199112	2	177027621	HOXD3	TSS1500	island	FALSE	TRUE
cg03113475	0.0123065	1.40825e-06	0.00677558	0.000108658	0.0930263	0.0807198	19	12833063	TNPO2	5'UTR	shore	FALSE	TRUE
cg19572637	0.017664	1.40895e-06	0.00677575	0.000108708	0.0896972	0.0720332	2	66660175		IGR	shore	FALSE	FALSE
cg13702421	0.0162293	1.41106e-06	0.00678272	0.00010886	0.166844	0.150615	2	172955759		IGR	shelf	FALSE	TRUE
cg01213519	0.031826	1.41381e-06	0.00678636	0.000109057	0.362191	0.330365	5	134386369		IGR	island	FALSE	FALSE
cg10265472	0.0141023	1.415e-06	0.00678711	0.000109139	0.0902371	0.0761348	16	20753215	THUMPD1	TSS200	island	FALSE	TRUE
cg19166733	-0.013711	1.30026e-05	0.0193783	0.000109163	0.87449	0.888201	15	44192098	FRMD5	Body	opensea	FALSE	TRUE
cg24903006	0.0275488	1.41529e-06	0.00678711	0.000109164	0.169649	0.1421	17	38347968	RAPGEFL1	Body	shore	FALSE	TRUE
cg12974733	0.0192079	1.41733e-06	0.00679311	0.00010931	0.13842	0.119212	2	162273524	TBR1	1stExon	island	FALSE	TRUE
cg16715953	0.0203	1.41787e-06	0.00679311	0.000109348	0.157785	0.137485	19	34396333		IGR	shore	FALSE	TRUE
cg10029842	0.0114351	1.41869e-06	0.00679382	0.000109407	0.0746313	0.0631962	1	75595919	LHX8	5'UTR	island	FALSE	TRUE
cg19492047	0.0202114	1.41941e-06	0.0067941	0.000109458	0.106277	0.0860657	2	217236040	MARCH4	5'UTR	island	FALSE	TRUE
cg03182782	-0.0152132	1.30775e-05	0.0194154	0.000109755	0.847408	0.862621	2	237416620	IQCA1	TSS1500	shore	FALSE	TRUE
cg05618426	0.0470008	1.42463e-06	0.00680954	0.000109833	0.408142	0.361141	4	148401958	EDNRA	TSS200	shore	FALSE	TRUE
cg07060913	0.0199296	1.42558e-06	0.00681091	0.000109901	0.126971	0.107041	16	86537142		IGR	shore	FALSE	TRUE
cg13799941	0.0255402	1.42749e-06	0.00681686	0.000110038	0.359542	0.334002	7	96632294	DLX6AS	Body	shore	FALSE	TRUE
cg02463253	0.0177415	1.4289e-06	0.00681753	0.000110138	0.14217	0.124429	17	27369851	PIPOX	TSS200	opensea	FALSE	TRUE
cg07563793	0.0163461	1.429e-06	0.00681753	0.000110143	0.111962	0.0956161	1	75596336	LHX8	5'UTR	shore	FALSE	TRUE
cg09193479	0.0110545	1.43028e-06	0.0068206	0.000110237	0.0454357	0.0343813	11	86382900	ME3	Body	island	FALSE	TRUE
cg05660795	0.0206764	1.43142e-06	0.00682285	0.000110319	0.152403	0.131726	7	45928003	IGFBP1	1stExon	island	FALSE	TRUE
cg01352586	0.0126611	1.43543e-06	0.00683878	0.000110606	0.0869974	0.0743363	1	202995473		IGR	island	FALSE	FALSE
cg18729664	0.0779492	1.4379e-06	0.00684735	0.000110782	0.570738	0.492789	6	76203675	FILIP1	TSS200	opensea	FALSE	TRUE
cg26692749	0.0498534	1.44012e-06	0.0068494	0.000110941	0.530675	0.480821	1	24861919	RCAN3	3'UTR	island	FALSE	TRUE
cg04948892	0.0256259	1.44017e-06	0.0068494	0.000110945	0.21042	0.184794	3	181428462	SOX2OT	Body	shore	FALSE	TRUE
cg12471986	0.0161541	1.44257e-06	0.00685046	0.000111117	0.102894	0.0867398	11	7041377	ZNF214	5'UTR	island	FALSE	TRUE
cg18988435	0.049996	1.4432e-06	0.00685046	0.000111161	0.282051	0.232055	18	12287275		IGR	island	FALSE	TRUE
cg23855989	0.0197717	1.44324e-06	0.00685046	0.000111165	0.168969	0.149198	12	50355821	AQP5	1stExon	island	FALSE	FALSE
cg25801292	0.0153525	1.44637e-06	0.00685629	0.000111388	0.139517	0.124164	19	10614272	KEAP1	TSS1500	island	FALSE	TRUE
cg19560758	0.0230627	1.44736e-06	0.00685629	0.000111459	0.175507	0.152445	1	8086721	ERRFI1	TSS1500	island	FALSE	TRUE
cg08423533	0.0182936	1.4474e-06	0.00685629	0.000111462	0.139286	0.120992	10	28030628	MKX	Body	island	FALSE	FALSE
cg14303478	0.030144	1.44806e-06	0.00685629	0.000111509	0.194405	0.164261	12	72004098	ZFC3H1	3'UTR	opensea	FALSE	FALSE
cg24358467	-0.0245634	1.33008e-05	0.0195899	0.000111518	0.651506	0.676069	4	7812736	AFAP1	Body	opensea	FALSE	FALSE
cg05466901	0.0127631	1.44887e-06	0.00685629	0.000111567	0.0783911	0.065628	7	108095863	NRCAM	5'UTR	island	FALSE	FALSE
cg18040878	0.0200627	1.44916e-06	0.00685629	0.000111588	0.153501	0.133438	12	54409229	HOXC4	TSS1500	shore	FALSE	TRUE
cg16117273	0.0473125	1.45042e-06	0.00685908	0.000111678	0.272956	0.225644	14	30397763	PRKD1	TSS1500	shore	FALSE	TRUE
cg12089490	0.0224111	1.45131e-06	0.0068601	0.000111741	0.198733	0.176322	17	234536		IGR	island	FALSE	TRUE
cg10058920	0.0110427	1.45411e-06	0.00687015	0.000111941	0.0758439	0.0648012	20	1974738	PDYN	TSS200	opensea	FALSE	TRUE
cg05274316	0.0225302	1.45682e-06	0.00687341	0.000112135	0.17127	0.148739	15	70250464		IGR	opensea	FALSE	TRUE
cg15141195	0.0244162	1.45943e-06	0.00687709	0.000112321	0.178548	0.154132	6	1394758	FOXF2	Body	shore	FALSE	TRUE
cg13597422	0.0209439	1.46029e-06	0.00687709	0.000112383	0.887277	0.866333	5	140055645	HARS	Body	shelf	FALSE	TRUE
cg11942971	0.0119088	1.46326e-06	0.0068842	0.000112595	0.0648562	0.0529473	5	1386742		IGR	island	FALSE	TRUE
cg20134151	0.0228114	1.46344e-06	0.0068842	0.000112608	0.138554	0.115742	6	150463500	PPP1R14C	TSS1500	shore	FALSE	TRUE
cg08754967	0.0238036	1.46382e-06	0.0068842	0.000112635	0.104713	0.0809089	10	736083	DIP2C	TSS1500	shore	FALSE	TRUE
cg04838988	0.0125716	1.46751e-06	0.00689463	0.000112898	0.0873663	0.0747948	8	70984437	PRDM14	TSS1500	island	FALSE	FALSE
cg18362330	0.0289235	1.46752e-06	0.00689463	0.000112899	0.2475	0.218576	5	134872659	NEUROG1	TSS1500	shore	FALSE	FALSE
cg15592184	0.0159419	1.46806e-06	0.00689463	0.000112937	0.926397	0.910455	17	39334982	KRTAP4-2	TSS1500	opensea	FALSE	TRUE
cg02339752	0.0213232	1.477e-06	0.00692261	0.000113577	0.214554	0.193231	16	86549705		IGR	island	FALSE	TRUE
cg24619618	0.0509737	1.4774e-06	0.00692261	0.000113604	0.623402	0.572429	3	193185615	ATP13A4	Body	opensea	FALSE	FALSE
cg26706803	0.0255181	1.4794e-06	0.0069288	0.000113746	0.228718	0.2032	16	50293530		IGR	opensea	FALSE	FALSE
cg09361691	0.0209242	1.48077e-06	0.00693205	0.000113844	0.0908134	0.0698892	13	47471169	HTR2A	TSS200	opensea	FALSE	TRUE
cg13546173	0.0117018	1.48336e-06	0.00693783	0.000114029	0.079147	0.0674452	1	93645433	TMED5	Body	island	FALSE	TRUE
cg01655831	0.0123925	1.48528e-06	0.00694078	0.000114165	0.107299	0.0949063	18	18822994	GREB1L	5'UTR	island	FALSE	FALSE
cg10522607	0.0378367	1.487e-06	0.00694078	0.000114289	0.161884	0.124047	2	1595933		IGR	island	FALSE	FALSE
cg24337818	0.0129749	1.48752e-06	0.00694078	0.000114325	0.0850856	0.0721107	12	4714179	DYRK4	Body	opensea	FALSE	TRUE
cg03827337	0.0205462	1.489e-06	0.00694149	0.000114431	0.208433	0.187887	5	63801834	RGS7BP	TSS1500	island	FALSE	TRUE
cg03236939	0.0110949	1.48977e-06	0.00694149	0.000114486	0.0751812	0.0640864	17	72428367	GPRC5C	TSS1500	island	FALSE	FALSE
cg06245037	0.020674	1.49135e-06	0.00694149	0.000114598	0.137302	0.116628	11	44332938	ALX4	TSS1500	shore	FALSE	FALSE
cg14087351	0.0170149	1.49161e-06	0.00694149	0.000114617	0.131403	0.114388	7	73037990	MLXIPL	Body	island	FALSE	TRUE
cg00030047	0.0287915	1.49638e-06	0.00696051	0.000114956	0.174401	0.145609	1	6268790	RNF207	Body	shore	FALSE	FALSE
cg04619800	0.0222474	1.4976e-06	0.00696165	0.000115043	0.116985	0.0947374	15	83654972	FAM103A1	TSS200	island	FALSE	TRUE
cg16909408	0.0286544	1.49826e-06	0.00696165	0.00011509	0.097783	0.0691286	3	134125688		IGR	island	FALSE	TRUE
cg06632353	0.00662271	1.49867e-06	0.00696165	0.000115119	0.041074	0.0344513	1	11322381	MTOR	5'UTR	island	FALSE	TRUE
cg01435196	0.0249579	1.50136e-06	0.00696972	0.000115311	0.213375	0.188417	19	46009946	VASP	TSS1500	island	FALSE	TRUE
cg21123160	0.0383272	1.50177e-06	0.00696972	0.00011534	0.360744	0.322417	3	10857719	SLC6A11	TSS200	island	FALSE	TRUE
cg02280893	0.0242039	1.504e-06	0.00697	0.000115501	0.901241	0.877037	1	212276982	DTL	3'UTR	opensea	FALSE	TRUE
cg23676588	0.0164422	1.50441e-06	0.00697	0.000115528	0.0971986	0.0807564	4	46392526	GABRA2	TSS1500	island	FALSE	FALSE
cg25444017	0.0213662	1.50456e-06	0.00697	0.000115538	0.163399	0.142033	11	93475004	TAF1D	TSS1500	island	FALSE	TRUE
cg00073837	0.0220357	1.50586e-06	0.00697082	0.000115631	0.143651	0.121615	2	223177008		IGR	island	FALSE	TRUE
cg04438997	0.0206831	1.50723e-06	0.00697082	0.000115728	0.13975	0.119067	17	70115868	SOX9	TSS1500	shore	FALSE	TRUE
cg06209740	0.0112817	1.50876e-06	0.00697082	0.000115837	0.075955	0.0646733	6	35435693	RPL10A	TSS1500	shore	FALSE	FALSE
cg01524278	0.0240089	1.50883e-06	0.00697082	0.000115842	0.172776	0.148767	12	54355460		IGR	island	FALSE	FALSE
cg09622982	0.0127698	1.51014e-06	0.00697374	0.000115935	0.0806794	0.0679096	2	133428523	LYPD1	TSS200	island	FALSE	TRUE
cg20043105	0.0140413	1.51133e-06	0.00697606	0.000116019	0.0896874	0.0756461	14	29247458	C14orf23	Body	island	FALSE	TRUE
cg23448486	0.0134553	1.5122e-06	0.00697695	0.000116081	0.113557	0.100102	3	147129213	ZIC1	Body	shore	FALSE	TRUE
cg02009895	0.00975417	1.51635e-06	0.00698977	0.000116376	0.079352	0.0695978	12	54380101	HOXC10	Body	island	FALSE	TRUE
cg18633693	0.0222698	1.51909e-06	0.00699927	0.000116571	0.0996724	0.0774026	10	23982387	KIAA1217	TSS1500	island	FALSE	FALSE
cg22450968	0.0147031	1.52124e-06	0.00700405	0.000116724	0.0861666	0.0714635	7	156871234		IGR	island	FALSE	TRUE
cg19836283	0.012295	1.52185e-06	0.00700405	0.000116767	0.0886837	0.0763886	15	68724690	ITGA11	TSS200	island	FALSE	TRUE
cg24318763	0.0318139	1.52271e-06	0.00700405	0.000116829	0.223613	0.1918	7	139208979	CLEC2L	Body	island	FALSE	TRUE
cg14179581	0.0125346	1.52318e-06	0.00700405	0.000116862	0.0900617	0.077527	1	50881502		IGR	island	FALSE	TRUE
cg26878734	0.0196566	1.52387e-06	0.00700405	0.000116911	0.898065	0.878409	2	176793622	KIAA1715	3'UTR	opensea	FALSE	FALSE
cg02385167	0.022079	1.52459e-06	0.00700405	0.000116962	0.196427	0.174348	19	7565757	C19orf45	Body	island	FALSE	TRUE
cg15081220	0.0198279	1.52492e-06	0.00700405	0.000116986	0.108153	0.0883246	20	49640143	KCNG1	TSS1500	island	FALSE	TRUE
cg17819053	0.0104537	1.52629e-06	0.00700495	0.000117083	0.115996	0.105542	1	119549626		IGR	island	FALSE	TRUE
cg25905812	0.0174221	1.5294e-06	0.0070131	0.000117304	0.112916	0.0954938	9	841632	DMRT1	TSS200	island	FALSE	FALSE
cg18126442	0.0203181	1.52987e-06	0.0070131	0.000117337	0.118457	0.0981393	2	63275868	LOC100132215	TSS1500	island	FALSE	TRUE
cg09366145	0.0156497	1.53035e-06	0.0070131	0.000117371	0.117044	0.101394	6	31763873	VARS	TSS200	island	FALSE	TRUE
cg01524860	0.0159481	1.53161e-06	0.0070131	0.000117461	0.224179	0.208231	6	99290284		IGR	island	FALSE	TRUE
cg11871991	0.029554	1.5317e-06	0.0070131	0.000117467	0.548734	0.51918	15	83240213	CPEB1	Body	opensea	FALSE	TRUE
cg07399532	-0.0141044	1.40649e-05	0.0202007	0.000117528	0.864993	0.879098	8	10001612	MSRA	Body	opensea	FALSE	TRUE
cg14778169	0.0356903	1.53471e-06	0.00702143	0.00011768	0.408763	0.373073	7	82073751	CACNA2D1	TSS1500	shore	FALSE	TRUE
cg13690424	0.0172349	1.53595e-06	0.00702314	0.000117769	0.128683	0.111448	18	54789193		IGR	island	FALSE	FALSE
cg05488160	0.0252665	1.53719e-06	0.00702567	0.000117857	0.200384	0.175117	6	27259162		IGR	island	FALSE	FALSE
cg05917988	0.0110526	1.53922e-06	0.00703179	0.000118	0.0829489	0.0718963	6	44281197	AARS2	TSS200	island	FALSE	TRUE
cg22658758	0.0199171	1.54064e-06	0.00703513	0.000118101	0.203901	0.183984	5	92935309		IGR	opensea	FALSE	TRUE
cg18263365	0.0224538	1.54448e-06	0.00704638	0.000118374	0.166183	0.143729	5	136834453	SPOCK1	5'UTR	island	FALSE	FALSE
cg25772299	0.0243202	1.54682e-06	0.00705392	0.00011854	0.151912	0.127592	13	93879008	GPC6	TSS200	shore	FALSE	TRUE
cg07707546	0.0221574	1.55064e-06	0.0070606	0.000118811	0.119696	0.0975385	4	156129081	NPY2R	TSS1500	shore	FALSE	TRUE
cg02347074	0.0279094	1.55236e-06	0.0070606	0.000118932	0.231118	0.203209	2	223155925	PAX3	Body	island	FALSE	TRUE
cg04631458	0.0663292	1.55253e-06	0.0070606	0.000118944	0.330471	0.264141	7	1329462		IGR	island	FALSE	TRUE
cg05987933	0.0102568	1.55369e-06	0.0070606	0.000119027	0.0712525	0.0609958	5	176513799	FGFR4	TSS200	shore	FALSE	TRUE
cg01153979	0.0232733	1.55381e-06	0.0070606	0.000119035	0.203567	0.180293	6	79577195	IRAK1BP1	5'UTR	island	FALSE	TRUE
cg03460137	0.0152516	1.55613e-06	0.00706486	0.0001192	0.162606	0.147355	6	100051480		IGR	island	FALSE	TRUE
cg02743029	0.0228291	1.558e-06	0.00707006	0.00011933	0.104922	0.0820926	1	210405212	SERTAD4	TSS1500	shore	FALSE	TRUE
cg11003530	0.0357617	1.5611e-06	0.00708112	0.000119551	0.350053	0.314291	5	115299646	LVRN	Body	shore	FALSE	FALSE
cg17392573	0.0287191	1.56181e-06	0.00708121	0.000119602	0.194676	0.165957	6	27259010		IGR	island	FALSE	TRUE
cg11284797	0.0343381	1.56517e-06	0.00709017	0.00011984	0.26939	0.235051	11	18067816		IGR	island	FALSE	TRUE
cg13548452	0.0261741	1.56807e-06	0.00709072	0.000120045	0.383195	0.357021	14	22573606		IGR	opensea	FALSE	TRUE
cg01769232	0.0247046	1.56917e-06	0.00709259	0.000120123	0.112703	0.0879983	6	110300218	GPR6	TSS200	island	FALSE	FALSE
cg21752517	0.0199608	1.573e-06	0.00710677	0.000120394	0.205245	0.185284	11	74951359		IGR	shore	FALSE	TRUE
cg12836959	0.0287161	1.57634e-06	0.00711552	0.00012063	0.132901	0.104185	3	147098568		IGR	opensea	FALSE	TRUE
cg01591830	0.0301857	1.57754e-06	0.00711648	0.000120715	0.376234	0.346049	16	89666000		IGR	shelf	FALSE	TRUE
cg00152008	0.0279506	1.57794e-06	0.00711648	0.000120743	0.182449	0.154498	1	50889225	DMRTA2	TSS200	island	FALSE	TRUE
cg05903927	0.0264617	1.58208e-06	0.00712884	0.000121036	0.15191	0.125448	8	54605788		IGR	opensea	FALSE	TRUE
cg21620443	0.0329911	1.58276e-06	0.00712884	0.000121084	0.215768	0.182777	17	37754392		IGR	shore	FALSE	TRUE
cg08864240	0.0227565	1.583e-06	0.00712884	0.000121098	0.927294	0.904538	6	39895717	MOCS1	Body	opensea	FALSE	TRUE
cg16563171	0.0181338	1.58417e-06	0.00712884	0.000121184	0.181802	0.163668	2	223156106	PAX3	Body	island	FALSE	TRUE
cg08481732	0.0111388	1.58507e-06	0.00712975	0.000121247	0.0741997	0.0630609	15	32323009	CHRNA7	Body	island	FALSE	FALSE
cg07063325	0.0221662	1.58666e-06	0.00713377	0.00012136	0.121016	0.0988494	6	33257630	PFDN6	5'UTR	shore	FALSE	TRUE
cg16185834	0.0259221	1.58754e-06	0.00713459	0.000121422	0.278728	0.252806	20	25062819	VSX1	TSS200	island	FALSE	TRUE
cg00877329	0.0240818	1.58893e-06	0.00713771	0.00012152	0.173693	0.149611	10	100996579	HPSE2	TSS1500	shelf	FALSE	TRUE
cg09962842	0.019127	1.59118e-06	0.00714313	0.000121679	0.158682	0.139555	20	30062696	REM1	TSS1500	shore	FALSE	TRUE
cg12009023	0.0162469	1.59208e-06	0.00714313	0.000121743	0.0852352	0.0689883	4	148402128	EDNRA	Body	shore	FALSE	FALSE
cg14589014	0.0253781	1.59252e-06	0.00714313	0.000121774	0.156013	0.130635	11	2952043	PHLDA2	TSS1500	shore	FALSE	TRUE
cg16815991	0.0233177	1.59293e-06	0.00714313	0.000121803	0.143217	0.119899	12	14133129	GRIN2B	TSS200	shore	FALSE	TRUE
cg07969676	0.0180048	1.59427e-06	0.007146	0.000121898	0.0684988	0.050494	8	10590641		IGR	island	FALSE	TRUE
cg11063729	0.033536	1.59548e-06	0.00714631	0.000121983	0.262369	0.228833	6	10415653	TFAP2A	Body	shore	FALSE	TRUE
cg16918989	0.00942207	1.59574e-06	0.00714631	0.000122001	0.0507985	0.0413764	17	8869213	PIK3R5	TSS200	island	FALSE	TRUE
cg16173847	0.0263323	1.59647e-06	0.00714644	0.000122053	0.232116	0.205784	18	77565614		IGR	shore	FALSE	TRUE
cg03782157	0.0151336	1.59932e-06	0.00715607	0.000122254	0.0993684	0.0842348	16	54970302		IGR	island	FALSE	FALSE
cg16032518	0.0184992	1.60017e-06	0.00715677	0.000122314	0.190393	0.171894	5	140871464	PCDHGA4	Body	island	FALSE	TRUE
cg02235941	0.035404	1.60246e-06	0.00716255	0.000122475	0.357904	0.3225	16	84787993	USP10	Body	opensea	FALSE	TRUE
cg05979332	0.020085	1.60324e-06	0.00716255	0.000122531	0.155129	0.135044	16	30709162	SRCAP	TSS1500	shore	FALSE	FALSE
cg19544372	0.0207204	1.60381e-06	0.00716255	0.000122571	0.197201	0.176481	19	9609405	ZNF560	TSS200	shore	FALSE	FALSE
cg27018380	0.0161154	1.60684e-06	0.00716255	0.000122785	0.0598093	0.043694	14	93389876	CHGA	Body	island	FALSE	TRUE
cg06970090	0.0349983	1.60727e-06	0.00716255	0.000122816	0.25382	0.218821	10	73848823	SPOCK2	TSS200	shore	FALSE	FALSE
cg19789753	-0.0298671	1.47419e-05	0.0207037	0.000122824	0.119014	0.148882	2	242805962		IGR	island	FALSE	FALSE
cg18313530	0.00768967	1.60758e-06	0.00716255	0.000122837	0.0510031	0.0433134	11	111749763	C11orf1	TSS200	island	FALSE	TRUE
cg12192691	0.00799411	1.60842e-06	0.00716255	0.000122897	0.0603788	0.0523847	7	27291695		IGR	island	FALSE	TRUE
cg15528052	0.0112837	1.61081e-06	0.00716255	0.000123065	0.0564533	0.0451696	1	182992114	LAMC1	TSS1500	island	FALSE	TRUE
cg20865082	0.0452233	1.61216e-06	0.00716255	0.00012316	0.668922	0.623699	3	139557385		IGR	opensea	FALSE	FALSE
cg27494338	0.01137	1.61232e-06	0.00716255	0.000123172	0.0879794	0.0766094	10	102470161		IGR	island	FALSE	TRUE
cg01141940	0.0125477	1.61266e-06	0.00716255	0.000123195	0.0451702	0.0326225	14	60097247	RTN1	Body	island	FALSE	TRUE
cg04255268	0.0204428	1.61419e-06	0.00716255	0.000123303	0.166513	0.146071	2	220387374	ACCN4	Body	island	FALSE	TRUE
cg25355213	0.0272614	1.61436e-06	0.00716255	0.000123316	0.301723	0.274462	17	73780246	UNK	TSS1500	shore	FALSE	TRUE
cg16971827	0.0285719	1.61453e-06	0.00716255	0.000123328	0.69568	0.667108	11	119177430	CBL	3'UTR	shelf	FALSE	FALSE
cg08933505	0.0136278	1.61751e-06	0.00716255	0.000123537	0.0642312	0.0506035	1	214724899	PTPN14	TSS1500	island	FALSE	TRUE
cg10808367	0.0391645	1.61791e-06	0.00716255	0.000123566	0.735154	0.69599	10	134451193	INPP5A	Body	opensea	FALSE	TRUE
cg14123543	0.0245545	1.61888e-06	0.00716255	0.000123634	0.176177	0.151623	12	114877063		IGR	shore	FALSE	FALSE
cg21170796	0.0253996	1.6202e-06	0.00716255	0.000123727	0.146249	0.120849	1	119528164	TBX15	5'UTR	shore	FALSE	FALSE
cg23324537	0.0269838	1.62023e-06	0.00716255	0.00012373	0.26645	0.239466	8	110656096	GOLSYN	Body	shore	FALSE	TRUE
cg14574728	0.0153927	1.62045e-06	0.00716255	0.000123745	0.105554	0.0901611	9	110187656		IGR	opensea	FALSE	TRUE
cg14930884	0.0133885	1.621e-06	0.00716255	0.000123784	0.0789956	0.0656071	8	65488640	LOC401463	Body	island	FALSE	TRUE
cg20535253	0.0150714	1.62107e-06	0.00716255	0.000123788	0.884199	0.869127	4	122875768		IGR	shelf	FALSE	FALSE
cg11691170	0.0148079	1.62108e-06	0.00716255	0.000123789	0.099834	0.0850261	11	130318691	ADAMTS15	TSS200	island	FALSE	TRUE
cg07981013	0.0141978	1.62231e-06	0.00716489	0.000123876	0.110603	0.0964056	7	156795767		IGR	island	FALSE	TRUE
cg09010904	0.0223225	1.62749e-06	0.00718465	0.000124241	0.149838	0.127515	3	51573036		IGR	island	FALSE	TRUE
cg08802053	0.0209103	1.62944e-06	0.00718704	0.000124378	0.235499	0.214589	5	92932045		IGR	shore	FALSE	TRUE
cg20489317	0.0288607	1.63094e-06	0.00719022	0.000124484	0.637833	0.608973	1	104111877	AMY2B	5'UTR	opensea	FALSE	TRUE
cg06365567	0.0097704	1.63227e-06	0.00719022	0.000124577	0.0491991	0.0394287	3	49057806	NDUFAF3	TSS200	shore	FALSE	TRUE
cg02507657	-0.0146141	1.49874e-05	0.020866	0.000124738	0.743093	0.757707	2	219916480		IGR	shelf	FALSE	TRUE
cg11770663	0.0118952	1.63843e-06	0.00720807	0.000125011	0.0757165	0.0638213	13	112728799		IGR	shore	FALSE	TRUE
cg18351683	0.0499442	1.63993e-06	0.00721155	0.000125117	0.26233	0.212385	13	31926752		IGR	opensea	FALSE	FALSE
cg26693529	-0.00866642	1.50572e-05	0.0209082	0.000125282	0.0328557	0.0415222	2	20101779	TTC32	TSS200	island	FALSE	FALSE
cg25953464	0.0231231	1.64524e-06	0.00722125	0.000125491	0.133949	0.110826	17	57784812	TMEM49	TSS200	island	FALSE	TRUE
cg13193239	0.0186571	1.6454e-06	0.00722125	0.000125501	0.197081	0.178424	4	111539479	PITX2	Body	island	FALSE	TRUE
cg23184042	0.0577337	1.646e-06	0.00722125	0.000125545	0.839856	0.782122	7	96615519	DLX6AS	Body	opensea	FALSE	TRUE
cg14222656	0.0235302	1.64608e-06	0.00722125	0.00012555	0.165804	0.142274	22	24820518		IGR	island	FALSE	TRUE
cg08927739	0.0267337	1.64651e-06	0.00722125	0.00012558	0.211153	0.18442	12	103350742	ASCL1	TSS1500	shore	FALSE	TRUE
cg04888241	0.0258301	1.6491e-06	0.00722125	0.000125762	0.0894827	0.0636526	4	3768458	ADRA2C	1stExon	island	FALSE	TRUE
cg24612667	0.0150674	1.6492e-06	0.00722125	0.000125769	0.0892161	0.0741487	11	124735554	ROBO3	1stExon	island	FALSE	TRUE
cg12969042	0.021952	1.65376e-06	0.00723811	0.000126089	0.125317	0.103365	12	121148666	UNC119B	Body	island	FALSE	TRUE
cg24863706	0.0179087	1.65469e-06	0.00723908	0.000126155	0.130268	0.112359	4	120549163	PDE5A	TSS1500	island	FALSE	TRUE
cg08125821	0.0165013	1.656e-06	0.00724009	0.000126248	0.103365	0.0868639	8	114445779	CSMD3	Body	shore	FALSE	TRUE
cg07820189	0.0573742	1.65672e-06	0.00724009	0.000126298	0.451668	0.394294	1	183149515		IGR	opensea	FALSE	TRUE
cg03140421	0.0319166	1.65853e-06	0.00724009	0.000126425	0.265395	0.233479	16	67200181	HSF4	Body	shore	FALSE	TRUE
cg24015817	0.0350596	1.66019e-06	0.00724009	0.000126542	0.220451	0.185391	6	96025855	MANEA	5'UTR	island	FALSE	TRUE
cg24566400	0.030879	1.66058e-06	0.00724009	0.000126569	0.138139	0.10726	10	95361208	RBP4	TSS1500	island	FALSE	TRUE
cg26932364	-0.00935978	1.52342e-05	0.0210823	0.000126659	0.896184	0.905544	7	50603292	DDC	Body	opensea	FALSE	TRUE
cg22366375	0.0176698	1.6624e-06	0.00724493	0.000126697	0.173148	0.155478	4	25033140	LGI2	TSS1500	shore	FALSE	TRUE
cg11935812	0.0276727	1.66634e-06	0.00725592	0.000126974	0.848522	0.82085	10	133000405	TCERG1L	Body	opensea	FALSE	TRUE
cg24854787	0.0204419	1.6673e-06	0.00725702	0.000127041	0.108811	0.0883692	20	3189711	ITPA	TSS1500	shore	FALSE	TRUE
cg18351607	0.0351635	1.66931e-06	0.00726201	0.000127182	0.196674	0.16151	10	124739543	PSTK	TSS200	shore	FALSE	TRUE
cg19869610	0.0300356	1.67059e-06	0.00726201	0.000127272	0.222193	0.192158	19	45996498	RTN2	Body	shore	FALSE	TRUE
cg09882901	0.0298662	1.67182e-06	0.00726201	0.000127359	0.53361	0.503744	16	19328270		IGR	opensea	FALSE	TRUE
cg17178468	0.043915	1.67229e-06	0.00726201	0.000127391	0.350203	0.306288	17	43049442		IGR	shore	FALSE	TRUE
cg15706936	0.0143847	1.67232e-06	0.00726201	0.000127393	0.103497	0.0891121	2	237079766		IGR	shore	FALSE	TRUE
cg02610600	0.0302015	1.67308e-06	0.00726201	0.000127447	0.245	0.214798	7	73118632	STX1A	Body	island	FALSE	FALSE
cg24229589	0.0114747	1.67342e-06	0.00726201	0.000127471	0.07323	0.0617554	19	19651962	CILP2	Body	island	FALSE	TRUE
cg05664581	0.026451	1.67468e-06	0.00726437	0.000127559	0.356978	0.330527	3	181428242	SOX2OT	Body	shore	FALSE	TRUE
cg23177714	0.0401292	1.67626e-06	0.00726813	0.00012767	0.195208	0.155079	8	142877740		IGR	opensea	FALSE	TRUE
cg00275479	0.0547486	1.67889e-06	0.00727078	0.000127855	0.691779	0.637031	5	134882430		IGR	shelf	FALSE	FALSE
cg13316854	0.017225	1.67956e-06	0.00727078	0.000127901	0.107043	0.0898177	2	177027856	HOXD3	TSS1500	island	FALSE	TRUE
cg00083833	0.035251	1.68035e-06	0.00727078	0.000127957	0.22745	0.192199	16	50583273	NKD1	Body	island	FALSE	TRUE
cg17101703	0.0305405	1.6811e-06	0.00727078	0.00012801	0.394364	0.363824	2	69793701	AAK1	Body	opensea	FALSE	TRUE
cg15172543	0.0120218	1.6815e-06	0.00727078	0.000128038	0.0701963	0.0581745	18	56936882	RAX	Body	shore	FALSE	TRUE
cg02055963	0.0179949	1.682e-06	0.00727078	0.000128073	0.161965	0.14397	13	28543520	CDX2	TSS1500	island	FALSE	TRUE
cg01059449	0.0276595	1.68327e-06	0.00727078	0.000128162	0.211059	0.1834	18	44338099	ST8SIA5	TSS1500	island	FALSE	TRUE
cg12610239	-0.0159828	1.54309e-05	0.0211939	0.000128188	0.853314	0.869297	1	2382748		IGR	opensea	FALSE	TRUE
cg11839020	0.0261435	1.68626e-06	0.00728063	0.000128372	0.4236	0.397457	1	90309998	LRRC8D	5'UTR	shore	FALSE	TRUE
cg01722423	0.00879274	1.6893e-06	0.00728756	0.000128585	0.0332688	0.0244761	1	111150133		IGR	island	FALSE	TRUE
cg12364131	0.0322084	1.6908e-06	0.00728794	0.00012869	0.263036	0.230827	15	89922792	LOC254559	Body	shore	FALSE	TRUE
cg27175634	0.0237007	1.69167e-06	0.00728821	0.000128751	0.137011	0.113311	1	77748728	AK5	Body	shore	FALSE	TRUE
cg01444578	0.0173242	1.69256e-06	0.00728821	0.000128813	0.106333	0.0890092	21	28216559	ADAMTS1	1stExon	island	FALSE	TRUE
cg22694275	0.0135332	1.69314e-06	0.00728821	0.000128854	0.114292	0.100758	15	79576298	ANKRD34C	5'UTR	shore	FALSE	FALSE
cg08445039	0.0233323	1.69453e-06	0.00728821	0.000128952	0.196505	0.173173	7	32997659	FKBP9	Body	shore	FALSE	FALSE
cg24127861	0.0187226	1.69738e-06	0.00728821	0.000129151	0.125359	0.106636	14	24640947	REC8	TSS1500	shore	FALSE	TRUE
cg25756398	0.0204487	1.69817e-06	0.00728821	0.000129206	0.114212	0.0937632	11	93474621	C11orf54	TSS200	island	FALSE	TRUE
cg06411551	0.0136138	1.69907e-06	0.00728821	0.00012927	0.128477	0.114863	10	82117119	DYDC1	TSS1500	island	FALSE	TRUE
cg25225693	0.0362645	1.69941e-06	0.00728821	0.000129293	0.559889	0.523624	7	99816988	GATS	Body	opensea	FALSE	TRUE
cg20704442	0.0192337	1.69943e-06	0.00728821	0.000129295	0.138801	0.119567	13	36052768	MIR548F5	Body	island	FALSE	TRUE
cg13519184	0.0229445	1.70039e-06	0.00728821	0.000129362	0.0951091	0.0721646	3	173114306		IGR	shore	FALSE	TRUE
cg09478268	0.0105351	1.70105e-06	0.00728821	0.000129408	0.0737078	0.0631727	1	111991669	WDR77	Body	island	FALSE	TRUE
cg13764991	0.0102916	1.70382e-06	0.00728821	0.000129602	0.0575062	0.0472145	9	1052046	DMRT2	Body	island	FALSE	TRUE
cg25771271	0.0203929	1.704e-06	0.00728821	0.000129616	0.13434	0.113947	1	119550191		IGR	island	FALSE	TRUE
cg09283154	0.0180972	1.7044e-06	0.00728821	0.000129643	0.181908	0.163811	6	118229641	SLC35F1	Body	island	FALSE	TRUE
cg15682617	0.0201401	1.70685e-06	0.00728821	0.000129814	0.193466	0.173325	3	38589863	SCN5A	3'UTR	opensea	FALSE	TRUE
cg06958937	0.0132746	1.70693e-06	0.00728821	0.00012982	0.904759	0.891485	3	184045017	EIF4G1	Body	island	FALSE	FALSE
cg00956199	0.0180736	1.70694e-06	0.00728821	0.000129821	0.145574	0.1275	10	8078325		IGR	island	FALSE	TRUE
cg03476860	0.0120637	1.70714e-06	0.00728821	0.000129835	0.0771279	0.0650642	12	30948794		IGR	island	FALSE	TRUE
cg14502625	0.0545673	1.713e-06	0.00729888	0.000130244	0.591871	0.537304	5	33162283		IGR	opensea	FALSE	TRUE
cg16589299	0.0182858	1.7136e-06	0.00729888	0.000130287	0.104953	0.0866672	10	131758786	EBF3	Body	island	FALSE	TRUE
cg26567442	0.00891814	1.71461e-06	0.00729888	0.000130358	0.0582095	0.0492914	3	64008758	PSMD6	Body	shore	FALSE	TRUE
cg24058566	0.0154771	1.71476e-06	0.00729888	0.000130368	0.149157	0.13368	5	87974100	LOC645323	Body	island	FALSE	TRUE
cg24776326	0.0425115	1.71818e-06	0.00730637	0.000130607	0.500331	0.45782	5	2206818		IGR	opensea	FALSE	FALSE
cg14186816	0.00922545	1.71879e-06	0.00730637	0.00013065	0.082066	0.0728405	18	55862763	NEDD4L	5'UTR	island	FALSE	TRUE
cg19502744	0.0257378	1.71983e-06	0.00730637	0.000130723	0.164991	0.139253	2	31805915	SRD5A2	1stExon	island	FALSE	FALSE
cg21404980	0.025101	1.72009e-06	0.00730637	0.000130741	0.171502	0.146401	8	144599027	ZC3H3	Body	shelf	FALSE	FALSE
cg16044595	0.0371173	1.72179e-06	0.00731054	0.00013086	0.35236	0.315243	1	236304396	GPR137B	TSS1500	shore	FALSE	TRUE
cg01861913	0.0358776	1.72269e-06	0.00731131	0.000130923	0.286064	0.250186	3	61550569	PTPRG	Body	island	FALSE	TRUE
cg04314986	0.0325112	1.72516e-06	0.00731877	0.000131095	0.850176	0.817664	13	107569408		IGR	shore	FALSE	TRUE
cg07367144	-0.0165448	1.58157e-05	0.0215201	0.000131172	0.821945	0.83849	7	151833529	MLL3	3'UTR	opensea	FALSE	TRUE
cg13449787	0.00842709	1.72869e-06	0.0073307	0.000131342	0.0644922	0.0560651	7	138818186	TTC26	TSS1500	shore	FALSE	TRUE
cg13649056	0.0218126	1.73079e-06	0.00733246	0.000131489	0.154134	0.132321	9	136474626		IGR	island	FALSE	FALSE
cg13073186	0.0126506	1.731e-06	0.00733246	0.000131501	0.122929	0.110278	13	112728349		IGR	island	FALSE	TRUE
cg22856324	0.0412581	1.73125e-06	0.00733246	0.000131522	0.170701	0.129443	2	72371255	CYP26B1	Body	island	FALSE	TRUE
cg21747310	0.0384463	1.73662e-06	0.00734178	0.000131897	0.668872	0.630426	12	11709115		IGR	opensea	FALSE	FALSE
cg23249336	0.012009	1.7367e-06	0.00734178	0.000131902	0.0816669	0.069658	13	47127304	LRCH1	5'UTR	island	FALSE	TRUE
cg22958047	0.0183417	1.73886e-06	0.00734178	0.000132053	0.133101	0.11476	15	96909322		IGR	shore	FALSE	TRUE
cg23010629	0.0275496	1.739e-06	0.00734178	0.000132061	0.238322	0.210773	1	18700603	IGSF21	Body	shelf	FALSE	TRUE
cg10511904	0.0154478	1.73906e-06	0.00734178	0.000132067	0.0840388	0.0685909	3	192127327	FGF12	TSS1500	island	FALSE	FALSE
cg09988805	0.0554556	1.7392e-06	0.00734178	0.000132077	0.495435	0.43998	2	43278552		IGR	opensea	FALSE	FALSE
cg04746890	0.0226849	1.74575e-06	0.00735234	0.000132534	0.128547	0.105862	1	113287171		IGR	island	FALSE	TRUE
cg06284231	0.0202911	1.74736e-06	0.00735234	0.000132647	0.153544	0.133253	14	38724255	CLEC14A	1stExon	island	FALSE	TRUE
cg09938664	0.0462268	1.74839e-06	0.00735234	0.000132719	0.399361	0.353134	11	119662882		IGR	opensea	FALSE	FALSE
cg24608218	0.013454	1.7485e-06	0.00735234	0.000132726	0.0844396	0.0709856	5	17219239	BASP1	5'UTR	shore	FALSE	FALSE
cg04174309	0.0270535	1.749e-06	0.00735234	0.00013276	0.169194	0.142141	11	117102980	RNF214	TSS1500	island	FALSE	TRUE
cg09738156	0.01715	1.75008e-06	0.00735234	0.000132836	0.125224	0.108074	3	183543587	MAP6D1	TSS200	island	FALSE	FALSE
cg04134818	0.0214739	1.75177e-06	0.00735234	0.000132954	0.209116	0.187642	5	148998446	FLJ41603	Body	opensea	FALSE	TRUE
cg15399533	0.0525085	1.75471e-06	0.00736166	0.000133159	0.54026	0.487752	6	108497995	NR2E1	Body	island	FALSE	FALSE
cg18771357	0.0154995	1.75743e-06	0.00736642	0.00013335	0.074035	0.0585355	13	107186870	EFNB2	Body	island	FALSE	TRUE
cg26839791	0.0369155	1.76008e-06	0.00737208	0.000133534	0.339293	0.302377	2	187558512	FAM171B	TSS1500	shore	FALSE	TRUE
cg08167066	0.0159393	1.76524e-06	0.00739066	0.000133894	0.0983707	0.0824315	2	10220455	CYS1	1stExon	island	FALSE	TRUE
cg24717325	0.0207404	1.76669e-06	0.00739374	0.000133995	0.168869	0.148128	6	28784509		IGR	shelf	FALSE	FALSE
cg00937262	0.014692	1.76884e-06	0.00739786	0.000134145	0.128713	0.114021	7	123672103	TMEM229A	1stExon	island	FALSE	TRUE
cg05057976	0.0353935	1.76985e-06	0.00739786	0.000134215	0.402016	0.366622	11	65779667	CST6	1stExon	island	FALSE	TRUE
cg15974085	0.0144426	1.77384e-06	0.00739998	0.000134493	0.0907281	0.0762854	18	71815641	C18orf55	TSS200	island	FALSE	TRUE
cg05279413	0.0143879	1.774e-06	0.00739998	0.000134503	0.0698814	0.0554935	7	1572327	MAFK	5'UTR	shore	FALSE	FALSE
cg15914463	0.0153727	1.77506e-06	0.00740132	0.000134578	0.116037	0.100665	3	62860103	CADPS	Body	island	FALSE	FALSE
cg01055868	0.0292382	1.77606e-06	0.00740132	0.000134648	0.855654	0.826416	3	71307284	FOXP1	5'UTR	opensea	FALSE	TRUE
cg25594307	0.0211859	1.77662e-06	0.00740132	0.000134687	0.128015	0.106829	12	49366217	WNT10B	TSS1500	shore	FALSE	TRUE
cg08165784	0.0219551	1.7792e-06	0.00740132	0.000134867	0.228733	0.206777	12	107297238		IGR	opensea	FALSE	TRUE
cg25829425	0.0212212	1.78047e-06	0.00740139	0.000134955	0.160609	0.139388	6	6004897	NRN1	Body	island	FALSE	TRUE
cg02185666	0.031054	1.7858e-06	0.0074136	0.000135326	0.286906	0.255852	2	206549667	NRP2	Body	island	FALSE	TRUE
cg00775119	0.0164256	1.78759e-06	0.00741456	0.000135451	0.87148	0.855055	2	153406036	FMNL2	Body	opensea	FALSE	TRUE
cg06410191	0.0174051	1.78977e-06	0.00741784	0.000135602	0.132075	0.11467	5	115298920	LVRN	1stExon	island	FALSE	TRUE
cg14566475	0.0387313	1.79033e-06	0.00741784	0.000135641	0.565445	0.526714	8	144295059	GPIHBP1	TSS200	opensea	FALSE	FALSE
cg19516404	0.0224176	1.79087e-06	0.00741784	0.000135679	0.257753	0.235335	3	147123475	ZIC4	5'UTR	shelf	FALSE	TRUE
cg10778837	0.0219302	1.79132e-06	0.00741784	0.00013571	0.881434	0.859504	7	148105849	CNTNAP2	Body	opensea	FALSE	FALSE
cg08942682	0.0283403	1.79252e-06	0.00741982	0.000135794	0.923796	0.895456	3	197409980	KIAA0226	Body	opensea	FALSE	TRUE
cg25203481	0.0548601	1.79344e-06	0.00742064	0.000135858	0.361079	0.306219	11	2891082	KCNQ1DN	TSS200	island	FALSE	FALSE
cg17142039	-0.0132787	1.64499e-05	0.0219776	0.000136074	0.813203	0.826482	1	18149651	ACTL8	Body	shelf	FALSE	TRUE
cg10263335	0.0273796	1.79728e-06	0.00742899	0.000136125	0.158798	0.131419	15	50646099	LOC100129387	TSS1500	shore	FALSE	TRUE
cg25071651	0.0239569	1.79922e-06	0.00743141	0.00013626	0.221621	0.197664	4	101112317	DDIT4L	TSS1500	shore	FALSE	FALSE
cg21456320	0.0246897	1.79968e-06	0.00743141	0.000136292	0.219071	0.194381	3	121264201	POLQ	Body	shore	FALSE	TRUE
cg21412973	0.0358551	1.8009e-06	0.00743346	0.000136377	0.266629	0.230773	4	1408557		IGR	island	FALSE	FALSE
cg26573704	0.0138383	1.802e-06	0.00743478	0.00013645	0.071632	0.0577937	5	33892223	ADAMTS12	TSS200	island	FALSE	FALSE
cg15975890	0.0331749	1.8049e-06	0.00744395	0.000136655	0.284529	0.251354	5	11903145	CTNND2	Body	shore	FALSE	TRUE
cg07441518	0.029444	1.80883e-06	0.00745414	0.000136928	0.220165	0.190721	11	31846849		IGR	shore	FALSE	TRUE
cg23003890	0.0120739	1.81051e-06	0.00745805	0.000137045	0.0779387	0.0658648	13	110440175	IRS2	TSS1500	island	FALSE	FALSE
cg20779944	0.0079538	1.81369e-06	0.00746489	0.000137266	0.0434981	0.0355443	17	47928365		IGR	island	FALSE	FALSE
cg00698204	0.0183281	1.81458e-06	0.00746489	0.000137327	0.16977	0.151442	21	38080694	SIM2	Body	island	FALSE	TRUE
cg05996326	0.0122049	1.81528e-06	0.00746489	0.000137376	0.0756469	0.063442	11	94227411	ANKRD49	5'UTR	island	FALSE	TRUE
cg07721203	0.0172371	1.81685e-06	0.00746612	0.000137485	0.0788912	0.0616541	15	58357922	ALDH1A2	TSS200	island	FALSE	TRUE
cg04612198	0.044026	1.81956e-06	0.00747125	0.000137673	0.300149	0.256123	11	61880024		IGR	opensea	FALSE	TRUE
cg15764058	0.0281663	1.82061e-06	0.00747254	0.000137746	0.231696	0.203529	3	66024691	MAGI1	TSS200	island	FALSE	TRUE
cg01447475	0.0326174	1.823e-06	0.0074794	0.000137913	0.351929	0.319312	2	30510887		IGR	opensea	FALSE	FALSE
cg10606834	0.017536	1.82774e-06	0.00748759	0.000138241	0.158203	0.140667	17	59532197		IGR	island	FALSE	TRUE
cg21038785	0.0165502	1.82793e-06	0.00748759	0.000138254	0.132302	0.115752	15	53087068		IGR	shore	FALSE	TRUE
cg08879172	0.0151414	1.82793e-06	0.00748759	0.000138254	0.0844466	0.0693052	19	36500494	ALKBH6	3'UTR	island	FALSE	TRUE
cg26879203	0.0146682	1.82941e-06	0.00748973	0.000138357	0.115139	0.10047	10	23632825	C10orf67	Body	opensea	FALSE	TRUE
cg08711858	0.0152343	1.83115e-06	0.00748973	0.000138478	0.0841922	0.0689579	5	172756550	STC2	TSS200	island	FALSE	TRUE
cg05751839	0.0702156	1.83139e-06	0.00748973	0.000138494	0.736772	0.666556	4	7228268	SORCS2	Body	opensea	FALSE	TRUE
cg05512327	0.029263	1.83506e-06	0.00749604	0.000138749	0.353378	0.324115	3	157821987	SHOX2	Body	shore	FALSE	FALSE
cg03464847	0.0188335	1.837e-06	0.00749604	0.000138887	0.194291	0.175458	17	11501580	DNAH9	TSS200	shore	FALSE	TRUE
cg24885723	0.0305927	1.83724e-06	0.00749604	0.0001389	0.85803	0.827437	1	9030439	CA6	Body	opensea	FALSE	FALSE
cg21882300	0.0252231	1.839e-06	0.00749604	0.000139019	0.188652	0.163429	17	64831087		IGR	shore	FALSE	TRUE
cg24390913	0.0208689	1.8399e-06	0.00749604	0.000139084	0.108014	0.0871456	10	118899788		IGR	island	FALSE	TRUE
cg05227131	0.0163804	1.84035e-06	0.00749604	0.000139116	0.109988	0.0936081	20	21378220	NKX2-4	TSS200	island	FALSE	TRUE
cg00929798	0.032327	1.84173e-06	0.00749604	0.000139211	0.132066	0.0997387	10	135150139	CALY	5'UTR	island	FALSE	TRUE
cg15348974	0.0149323	1.84266e-06	0.00749687	0.000139276	0.104469	0.0895362	22	37678548	CYTH4	5'UTR	opensea	FALSE	TRUE
cg19124036	0.0158856	1.84441e-06	0.00749767	0.000139397	0.148276	0.13239	3	116164242	LSAMP	5'UTR	opensea	FALSE	TRUE
cg18861572	0.0304519	1.84441e-06	0.00749767	0.000139397	0.180502	0.15005	19	15833849		IGR	island	FALSE	TRUE
cg09940677	0.024928	1.8475e-06	0.00749767	0.000139611	0.411416	0.386488	14	103415458	CDC42BPB	Body	opensea	FALSE	TRUE
cg08450017	0.0442067	1.84813e-06	0.00749767	0.000139655	0.651993	0.607786	3	45984838	CXCR6	TSS200	opensea	FALSE	FALSE
cg25519804	0.0112039	1.84892e-06	0.00749767	0.000139709	0.0787754	0.0675714	6	4647922		IGR	opensea	FALSE	TRUE
cg11955474	0.0325162	1.8512e-06	0.00749912	0.000139868	0.138845	0.106329	1	27709791	CD164L2	1stExon	island	FALSE	FALSE
cg07747970	0.0112619	1.85129e-06	0.00749912	0.000139874	0.0872374	0.0759755	17	35293719	LHX1	TSS1500	island	FALSE	TRUE
cg22397944	0.0177248	1.85224e-06	0.00750001	0.00013994	0.126589	0.108865	11	237014	PSMD13	5'UTR	island	FALSE	TRUE
cg11856542	0.0143451	1.85467e-06	0.00750173	0.000140108	0.104747	0.0904016	4	37245707	KIAA1239	TSS1500	island	FALSE	TRUE
cg21737773	0.0117249	1.85485e-06	0.00750173	0.00014012	0.102727	0.0910024	12	117627464	FBXO21	Body	shore	FALSE	TRUE
cg19766763	0.0243313	1.86125e-06	0.00752149	0.000140563	0.126535	0.102203	18	61604237		IGR	island	FALSE	TRUE
cg00547077	0.0244296	1.86563e-06	0.00752365	0.000140866	0.161192	0.136763	19	58951756	ZNF132	TSS200	island	FALSE	TRUE
cg09537396	0.0312945	1.86587e-06	0.00752365	0.000140884	0.896347	0.865052	13	114839831	RASA3	Body	shore	FALSE	TRUE
cg03806238	0.00878158	1.86617e-06	0.00752365	0.000140904	0.0559016	0.04712	12	129454105	GLT1D1	Body	opensea	FALSE	TRUE
cg04598420	0.0122566	1.87e-06	0.00752723	0.000141169	0.069129	0.0568724	11	75527994	UVRAG	Body	shore	FALSE	FALSE
cg14004073	0.0199818	1.87234e-06	0.00753185	0.000141331	0.123384	0.103402	5	63986733	FAM159B	Body	island	FALSE	TRUE
cg26127778	0.0556863	1.87263e-06	0.00753185	0.000141351	0.245953	0.190267	15	93617141	RGMA	1stExon	island	FALSE	TRUE
cg12929027	0.0282725	1.87536e-06	0.00753555	0.00014154	0.223289	0.195016	12	110150180		IGR	island	FALSE	TRUE
cg15591198	0.0149006	1.87576e-06	0.00753555	0.000141567	0.107343	0.092442	1	10003340	NMNAT1	TSS200	island	FALSE	TRUE
cg25753722	0.0356512	1.87807e-06	0.00754099	0.000141727	0.368983	0.333331	17	70498417		IGR	opensea	FALSE	FALSE
cg04079301	0.0193684	1.87992e-06	0.00754099	0.000141855	0.135568	0.1162	3	147106635	ZIC4	3'UTR	shore	FALSE	TRUE
cg19482049	0.0143285	1.881e-06	0.00754099	0.000141929	0.0856905	0.071362	3	30647725	TGFBR2	TSS1500	shore	FALSE	FALSE
cg20742981	0.028005	1.88149e-06	0.00754099	0.000141964	0.168601	0.140596	22	31644190	LIMK2	TSS200	opensea	FALSE	FALSE
cg02047051	0.0270415	1.883e-06	0.00754099	0.000142066	0.222638	0.195596	3	12792283	TMEM40	5'UTR	opensea	FALSE	TRUE
cg08898653	0.0202756	1.88312e-06	0.00754099	0.000142077	0.159179	0.138903	1	20811220	CAMK2N1	Body	island	FALSE	TRUE
cg14238325	0.0186783	1.88314e-06	0.00754099	0.000142078	0.118048	0.0993697	6	43276781	CRIP3	TSS1500	shore	FALSE	FALSE
cg14067101	0.0244751	1.88386e-06	0.00754099	0.000142127	0.246898	0.222423	9	975825	DMRT3	TSS1500	shore	FALSE	TRUE
cg16209664	0.0263604	1.88908e-06	0.007555	0.000142488	0.158436	0.132076	3	147131146	ZIC1	Body	island	FALSE	TRUE
cg02131018	0.0560495	1.8902e-06	0.007555	0.000142566	0.21792	0.161871	3	73723546		IGR	opensea	FALSE	TRUE
cg17338133	-0.0149782	1.73144e-05	0.0225353	0.000142721	0.927939	0.942918	3	183888141	DVL3	Body	island	FALSE	TRUE
cg19986872	0.0149415	1.89584e-06	0.00757458	0.000142955	0.0904329	0.0754915	5	131347773	ACSL6	TSS1500	island	FALSE	TRUE
cg22007666	0.0159929	1.89953e-06	0.00758112	0.00014321	0.122886	0.106893	1	216896852	ESRRG	5'UTR	opensea	FALSE	FALSE
cg01809927	-0.013982	1.73994e-05	0.0226047	0.000143373	0.877877	0.891859	1	236711969	LGALS8	3'UTR	opensea	FALSE	TRUE
cg09644065	0.019122	1.90476e-06	0.00759537	0.000143571	0.193889	0.174767	6	127835750	C6orf174	Body	shore	FALSE	TRUE
cg13939185	0.0321076	1.9089e-06	0.00760059	0.000143856	0.255434	0.223327	9	77116084	RORB	Body	shelf	FALSE	FALSE
cg26570165	0.0332255	1.91022e-06	0.00760232	0.000143948	0.166715	0.13349	1	119541833		IGR	shore	FALSE	TRUE
cg24701575	0.0170909	1.91572e-06	0.00762124	0.000144327	0.0963175	0.0792265	11	31845389		IGR	shore	FALSE	TRUE
cg04467618	0.0195598	1.919e-06	0.0076283	0.000144552	0.175726	0.156166	6	134210946	TCF21	1stExon	island	FALSE	FALSE
cg17737621	0.0203832	1.92419e-06	0.00764121	0.000144911	0.158014	0.137631	20	21372480		IGR	shore	FALSE	FALSE
cg09424759	0.0232285	1.92539e-06	0.00764121	0.000144993	0.130809	0.10758	1	234040781	SLC35F3	1stExon	island	FALSE	TRUE
cg25334575	0.016121	1.92613e-06	0.00764121	0.000145044	0.157286	0.141165	13	100641744		IGR	island	FALSE	FALSE
cg19202292	0.0124068	1.931e-06	0.00765526	0.000145381	0.0754105	0.0630037	12	54347057		IGR	island	FALSE	TRUE
cg04267214	0.0106491	1.9321e-06	0.0076566	0.000145456	0.0881051	0.077456	1	39270050		IGR	island	FALSE	TRUE
cg20779917	0.0235117	1.93485e-06	0.00766018	0.000145646	0.188181	0.164669	7	121946959		IGR	shore	FALSE	TRUE
cg18335607	0.019094	1.93574e-06	0.00766018	0.000145707	0.137091	0.117997	5	172755413	STC2	5'UTR	island	FALSE	TRUE
cg05594525	0.0467032	1.93832e-06	0.00766638	0.000145884	0.229327	0.182624	8	53476865	FAM150A	Body	shore	FALSE	TRUE
cg26035323	0.0255644	1.9414e-06	0.0076756	0.000146096	0.130405	0.104841	1	44871156	RNF220	5'UTR	island	FALSE	TRUE
cg07037371	0.0341028	1.9441e-06	0.00768135	0.000146282	0.148204	0.114102	4	112709384		IGR	opensea	FALSE	TRUE
cg20631104	0.0126893	1.94436e-06	0.00768135	0.0001463	0.0795536	0.0668643	4	81951446	BMP3	TSS1500	shore	FALSE	TRUE
cg19925849	0.0282786	1.94633e-06	0.00768321	0.000146436	0.246156	0.217878	19	54445377	CACNG7	Body	island	FALSE	FALSE
cg17092523	0.0262086	1.94849e-06	0.00768582	0.000146584	0.163543	0.137335	12	6571600	VAMP1	3'UTR	opensea	FALSE	TRUE
cg23999454	0.0305087	1.95287e-06	0.00769417	0.000146886	0.291622	0.261114	7	1263031		IGR	shore	FALSE	TRUE
cg24215459	0.0420039	1.95491e-06	0.00769715	0.000147026	0.57711	0.535106	4	122110906	TNIP3	5'UTR	opensea	FALSE	TRUE
cg18760837	0.0254747	1.95513e-06	0.00769715	0.000147041	0.089997	0.0645223	6	30698777	FLOT1	Body	opensea	FALSE	TRUE
cg20859731	0.0350066	1.95926e-06	0.00770747	0.000147325	0.338408	0.303401	20	36226820		IGR	island	FALSE	FALSE
cg06775644	0.010354	1.96123e-06	0.00771225	0.00014746	0.0635422	0.0531882	17	54991465	TRIM25	TSS200	island	FALSE	TRUE
cg09208611	0.0159664	1.966e-06	0.00772158	0.000147785	0.10874	0.0927733	12	63544319	AVPR1A	1stExon	island	FALSE	FALSE
cg06591973	0.0350277	1.96612e-06	0.00772158	0.000147796	0.241786	0.206758	18	30353283	KLHL14	TSS1500	shore	FALSE	TRUE
cg00553886	0.033208	1.96662e-06	0.00772158	0.000147831	0.21688	0.183672	11	12696980	TEAD1	5'UTR	island	FALSE	TRUE
cg23479561	0.00871412	1.97034e-06	0.00773022	0.000148086	0.0667516	0.0580375	4	169753514	PALLD	5'UTR	island	FALSE	TRUE
cg10447080	0.06469	1.971e-06	0.00773022	0.000148132	0.378026	0.313336	6	76203225	FILIP1	5'UTR	opensea	FALSE	FALSE
cg14111332	0.0293897	1.97109e-06	0.00773022	0.000148138	0.26765	0.23826	19	1503210		IGR	island	FALSE	TRUE
cg18270926	0.0210207	1.97528e-06	0.00774369	0.000148426	0.119666	0.0986456	4	135123103	PABPC4L	TSS1500	opensea	FALSE	TRUE
cg01250046	0.00857365	1.97618e-06	0.00774424	0.000148487	0.0720423	0.0634686	11	6704297	MRPL17	Body	island	FALSE	TRUE
cg06211724	0.0280426	1.98113e-06	0.00775767	0.000148827	0.221661	0.193619	1	183155437	LAMC2	1stExon	opensea	FALSE	TRUE
cg25048564	0.0153278	1.984e-06	0.00776581	0.000149022	0.10127	0.0859426	21	33244752	HUNK	TSS1500	shore	FALSE	TRUE
cg25390349	0.0118806	1.98834e-06	0.00777778	0.000149322	0.0840145	0.0721339	10	13570521		IGR	island	FALSE	TRUE
cg05308556	-0.015982	1.81788e-05	0.023195	0.00014933	0.845481	0.861463	7	157408770	PTPRN2	Body	shore	FALSE	TRUE
cg03456993	0.0199213	1.99126e-06	0.00777778	0.000149523	0.144549	0.124628	7	27275625		IGR	island	FALSE	TRUE
cg27051686	0.0231314	1.99363e-06	0.00777778	0.000149685	0.902729	0.879597	2	238398490	MLPH	5'UTR	shelf	FALSE	FALSE
cg16249035	0.0110764	1.99366e-06	0.00777778	0.000149687	0.0829698	0.0718933	12	114843490	TBX5	1stExon	island	FALSE	TRUE
cg11302943	0.0226877	1.99372e-06	0.00777778	0.000149691	0.0812213	0.0585336	10	99790596	CRTAC1	TSS200	island	FALSE	TRUE
cg11863717	0.0297362	1.99454e-06	0.00777778	0.000149747	0.200414	0.170678	10	73725041	CHST3	5'UTR	shore	FALSE	FALSE
cg14565725	0.0224531	1.99463e-06	0.00777778	0.000149754	0.209417	0.186964	1	119532044	TBX15	1stExon	island	FALSE	TRUE
cg10206933	0.0429567	1.99824e-06	0.00778888	0.000150001	0.730905	0.687949	10	133786713	BNIP3	Body	opensea	FALSE	FALSE
cg06494356	-0.0201682	1.82674e-05	0.0232587	0.000150006	0.74233	0.762498	19	24182718		IGR	opensea	FALSE	TRUE
cg08072204	0.0183837	2.0005e-06	0.00779287	0.000150156	0.155577	0.137193	11	3224791		IGR	island	FALSE	TRUE
cg23845889	0.0258649	2.00117e-06	0.00779287	0.000150202	0.212704	0.186839	8	17270608	MTMR7	Body	island	FALSE	FALSE
cg24767540	0.0158744	2.00155e-06	0.00779287	0.000150228	0.112804	0.0969299	10	102985714		IGR	island	FALSE	TRUE
cg18664514	0.0248192	2.00917e-06	0.00781658	0.00015075	0.360167	0.335348	2	219851181	FEV	TSS1500	shore	FALSE	TRUE
cg10113212	0.0188316	2.01143e-06	0.00781976	0.000150905	0.140343	0.121512	14	92790798	SLC24A4	Body	shore	FALSE	TRUE
cg15255827	0.0303281	2.01151e-06	0.00781976	0.000150911	0.305462	0.275134	18	8707556		IGR	island	FALSE	TRUE
cg19001789	0.0456328	2.015e-06	0.00783018	0.000151147	0.333385	0.287752	13	111464554		IGR	shore	FALSE	TRUE
cg21342437	0.0129336	2.01784e-06	0.00783542	0.000151344	0.109379	0.0964452	19	40006625	SELV	1stExon	island	FALSE	FALSE
cg26633107	0.0325997	2.01989e-06	0.00784039	0.000151484	0.347747	0.315147	2	14774086	FAM84A	5'UTR	island	FALSE	TRUE
cg23347987	0.0123251	2.02075e-06	0.00784076	0.000151544	0.0842392	0.0719141	14	99737609	BCL11B	1stExon	shore	FALSE	TRUE
ch.14.97331099F	-0.00661854	1.84924e-05	0.0234114	0.00015172	0.0308985	0.037517	14	98261346		IGR	opensea	FALSE	FALSE
cg24633978	0.0385232	2.02345e-06	0.00784825	0.000151728	0.115201	0.0766779	2	176972581	HOXD11	1stExon	shore	FALSE	FALSE
cg11949262	0.0187557	2.032e-06	0.00787256	0.000152315	0.189667	0.170911	7	20816184		IGR	shore	FALSE	TRUE
cg17242937	0.0229787	2.03622e-06	0.00788285	0.000152602	0.210494	0.187515	4	111561114		IGR	shore	FALSE	TRUE
cg10519437	0.0926475	2.04241e-06	0.0079008	0.000153025	0.658958	0.566311	14	35184556	CFL2	TSS1500	shore	FALSE	FALSE
cg05374654	0.0180149	2.04554e-06	0.00790994	0.000153239	0.148619	0.130604	11	94134666	GPR83	TSS200	island	FALSE	FALSE
cg18297196	0.0340918	2.05266e-06	0.00793148	0.000153726	0.190065	0.155973	6	41168941	TREML2	TSS200	opensea	FALSE	FALSE
cg20228115	0.0189008	2.05443e-06	0.00793253	0.000153847	0.143164	0.124263	3	167813730	GOLIM4	TSS1500	island	FALSE	TRUE
cg10303842	0.0276964	2.058e-06	0.0079432	0.000154092	0.192191	0.164494	5	22853730	CDH12	5'UTR	opensea	FALSE	TRUE
ch.8.2327632F	0.00981824	2.06e-06	0.00794581	0.000154226	0.0412939	0.0314757	8	117868321	RAD21	Body	opensea	FALSE	FALSE
cg05449257	0.0146348	2.06305e-06	0.00794792	0.000154435	0.0895484	0.0749136	1	75595408	LHX8	5'UTR	shore	FALSE	TRUE
cg05492964	0.0285666	2.06424e-06	0.00794792	0.000154516	0.188385	0.159818	12	53835262	PRR13	TSS200	shore	FALSE	TRUE
cg07951519	0.00965693	2.07e-06	0.00796306	0.000154913	0.0812929	0.071636	17	4607306	PELP1	1stExon	island	FALSE	TRUE
cg17301216	0.0436992	2.07036e-06	0.00796306	0.000154934	0.262225	0.218526	15	89920348	LOC254559	TSS1500	shore	FALSE	TRUE
cg16792842	0.0129439	2.073e-06	0.00796386	0.000155113	0.109821	0.0968771	8	25899459	EBF2	Body	island	FALSE	FALSE
cg16717713	0.0390746	2.07881e-06	0.00797524	0.000155511	0.236819	0.197744	14	100069657	CCDC85C	1stExon	island	FALSE	TRUE
cg07350718	0.011737	2.08276e-06	0.00798141	0.00015578	0.106913	0.0951757	1	86045841	CYR61	TSS1500	shore	FALSE	TRUE
cg15111638	0.0204873	2.08433e-06	0.00798141	0.000155887	0.183855	0.163368	11	16631993		IGR	shore	FALSE	FALSE
cg03876618	0.0154371	2.08548e-06	0.00798141	0.000155965	0.0863677	0.0709306	4	57976034	IGFBP7	Body	island	FALSE	FALSE
cg09896622	0.0192184	2.08555e-06	0.00798141	0.00015597	0.141045	0.121827	13	102568555	FGF14	Body	island	FALSE	FALSE
cg18616558	-0.0225464	1.90623e-05	0.0237938	0.000156049	0.791859	0.814405	7	158798592		IGR	island	FALSE	FALSE
cg02361878	0.0188765	2.08684e-06	0.00798202	0.000156058	0.193522	0.174645	1	165326327	LMX1A	TSS1500	island	FALSE	TRUE
[truncated: 8,614 more rows]

## Sheet: Table S5 Response_trait
Table S5: Trait enrichment analysis: List of traits enriched for hypermethylated response-related probes.
Trait	Odds Ratio	p Value	DMC	Background
aging	7.445	2.37e-89	84	31184
ancestry	11.683	6.23e-70	52	10618
Kabuki syndrome (KS)	36.457	1.95e-59	26	1891
respiratory allergies (RA)	64.128	2.55e-34	12	485
down syndrome	5.603	1.58e-32	37	14649
childhood stress	51.396	1.35e-29	11	550
primary Sjögren's Syndrome (pSS)	13.072	6.38e-27	18	3526
gender	4.839	1.2e-26	31	15433
neurodevelopmental presentations and congenital anomalies (ND/CAs)	29.659	1.7e-22	10	856
prostate cancer	7.239	1.46e-20	20	7047
Werner syndrome	23.269	1.72e-20	10	1088
follicular thyroid carcinoma	7.74	1.18e-18	17	5575
maternal smoking	7.002	2.17e-17	17	6153
colorectal laterally spreading tumor	5.521	3.3e-15	18	8245
SETD1B-related syndrome	10.17	4.85e-15	11	2721
smoking	3.04	4.75e-14	27	20798
leukoaraiosis (LA)	28.403	6.32e-14	6	531
Claes-Jensen syndrome	16.701	6.15e-13	7	1050
Nicolaides–Baraitser syndrome (NCBRS)	35.32	9.32e-13	5	356
oral squamous cell carcinoma (OSCC)	3.315	5.55e-12	23	14095
systemic lupus erythematosus (SLE)	4.466	3.23e-10	14	7848
thyroid lesion	9.962	4.74e-10	7	1753
Alzheimer's disease (AD)	10.74	3.5e-09	6	1392
Klinefelter syndrome	42.069	1.22e-08	3	179
colorectal cancer	3.951	1.45e-08	13	8207
type 1 diabetes (T1D)	176.051	1.57e-08	2	30
Coffin–Siris syndrome (CSS)	27.937	1.28e-07	3	268
multiple sclerosis	3.69	1.65e-07	12	8093
folic acid supplement during pregnancy	15.851	3.24e-06	3	470
B Acute Lymphoblastic Leukemia with t(1;19)(q23;p13.3); E2A-PBX1 (TCF3-PBX1)	2.081	5.99e-06	18	21099
Helicobacter pylori infection	6.128	9.53e-06	5	2021
vitamin B12 supplement	12.622	1.15e-05	3	589
household socioeconomic status in childhood	11.988	1.54e-05	3	620
gestational diabetes mellitus	3.377	1.6e-05	9	6599
perinatally-acquired HIV	7.566	1.67e-05	4	1309
ankylosing spondylitis	22.375	3.94e-05	2	222
sperm motility	223.308	5.17e-05	1	12
ascending aortic dissection (AD)	18.783	7.66e-05	2	264
osteoarthritis (OA)	6.053	7.81e-05	4	1634
maternal perfluoroalkyl substance exposure	8.688	8.91e-05	3	854
perinatal polychlorinated biphenyls and polychlorinated dibenzofurans exposure	129.624	0.000139	1	20
alcohol consumption	5.444	0.00016	4	1816
infertility	3.274	0.000175	7	5281
phlegm-dampness constitution	106.826	0.000198	1	24
asthma	2.103	0.000213	15	13639
maternal lead exposure	13.944	0.000236	2	355
orofacial cleft	13.27	0.000284	2	373
response to dietary stilbenoids	79.281	0.000346	1	32
preterm birth	2.264	0.000359	12	10662
puberty	11.107	0.000548	2	445
rheumatoid arthritis (RA)	3.217	0.000563	6	4602
antiphospholipid syndrome	59.901	0.000589	1	42
maternal cadmium exposure	53.411	0.000734	1	47
maternal alcohol consumption	3.735	0.00178	4	2640
facial aging	31.871	0.00197	1	78
recurrent stroke	29.588	0.00228	1	84
polychlorinated biphenyls (PCBs) exposure	7.33	0.00248	2	673
Hyperdiploid B Acute Lymphoblastic Leukemia	3.523	0.00254	4	2798
arsenic exposure	21.734	0.00411	1	114
food allergy	19.034	0.0053	1	130
response to antidepressants	17.795	0.00602	1	139
Trihalomethanes (THM) exposure	17.667	0.00611	1	140
sperm viability	5.487	0.0068	2	898
blood protein biomarker levels	14.703	0.00865	1	168

## Sheet: Table S6 Response_DMR
Table S6: Differentially methylated regions associated with treatment response:Listed are all the significant differentially methylated regions (p.valueArea<0.05) between responders and nonresponder identified using Bumphunter and DMRcate
		BUMPHUNTER																DMRCATE
DMRcate_DMR	Bumphunter_DMR	seqnames	start	end	width	strand	value	area	cluster	indexStart	indexEnd	L	clusterL	p.value	fwer	p.valueArea	fwerArea	seqnames	start	end	width	strand	no.cpgs	min_smoothed_fdr	Stouffer	HMFDR	Fisher	maxdiff	meandiff	overlapping.genes
DMR_9	DMR_1	chr12	115134148	115136308	2160	*	0.178741	9.29453	105490	33470	33521	52	52	0	0	0.000375022	0.1685	chr12	115129011	115139149	10139	*	82	1.20631e-122	3.31052e-60	0.00218526	1.33395e-58	0.0333424	0.012798	NA
DMR_47	DMR_2	chr11	44330903	44333192	2289	*	0.153381	6.90214	71306	21413	21457	45	45	7.59538e-06	0.004	0.00103297	0.414	chr11	44324759	44335060	10302	*	66	3.9651e-84	1.51896e-41	0.0039268	1.28873e-38	0.0290385	0.0113595	ALX4
DMR_235	DMR_3	chr1	205818668	205819609	941	*	0.812709	9.75251	34447	11414	11425	12	13	9.49422e-06	0.0045	0.000309512	0.144	chr1	205817233	205821442	4210	*	15	5.44077e-49	2.89144e-19	0.00174938	5.91816e-19	0.148239	0.0848401	PM20D1
DMR_45	DMR_5	chr6	133561224	133562776	1552	*	0.264704	9.52934	365328	115434	115469	36	36	1.51908e-05	0.008	0.000338944	0.1545	chr6	133561224	133564578	3355	*	45	3.01681e-104	4.26402e-39	0.00126517	9.72087e-39	0.0598609	0.0153718	EYA4
DMR_78	DMR_6	chr18	74960629	74962369	1740	*	0.227355	6.82064	197387	61844	61873	30	30	4.36734e-05	0.0225	0.00105386	0.42	chr18	74960629	74963807	3179	*	35	1.44065e-72	2.56935e-33	0.00202346	3.2101e-29	0.0470542	0.0177032	GALR1
DMR_38	DMR_7	chr16	51183988	51185772	1784	*	0.224845	6.29566	159761	49814	49841	28	28	5.12688e-05	0.0265	0.00126558	0.4915	chr16	51182904	51190201	7298	*	50	5.83609e-68	1.33411e-47	0.00382645	2.25617e-40	0.0254123	0.0130793	AC009166.5, SALL1
DMR_274	DMR_8	chr1	203320190	203320732	542	*	0.646095	7.10704	33541	11239	11249	11	11	6.45607e-05	0.033	0.000949422	0.3845	chr1	203318454	203321946	3493	*	15	1.95195e-48	9.30815e-17	0.00135747	7.70077e-18	0.146743	0.0710184	FMOD
DMR_153	DMR_9	chr10	135049991	135051313	1322	*	0.201658	6.04973	63723	18464	18493	30	31	9.01951e-05	0.0465	0.0013947	0.525	chr10	135048062	135052004	3943	*	35	1.6676e-58	8.76722e-27	0.00421104	1.06897e-22	0.0252106	0.0134452	VENTX
DMR_5893	DMR_10	chr6	29648161	29649084	923	*	0.522293	10.9681	352888	107290	107310	21	21	9.87399e-05	0.0505	0.000186087	0.0885	chr6	29648161	29649807	1647	*	22	1.20402e-11	7.1141e-05	0.095642	0.000794004	0.151628	0.0684171	ZFP57
DMR_1393	DMR_11	chr6	29521013	29521803	790	*	0.197488	5.92463	352801	107192	107221	30	33	0.000103487	0.0535	0.00145167	0.5375	chr6	29520698	29522813	2116	*	34	2.56851e-27	2.31391e-09	0.0129498	2.41122e-08	0.0335736	0.0129672	OR2I1P
DMR_200	DMR_12	chr11	2291652	2293211	1559	*	0.185479	5.93532	65107	19164	19195	32	37	0.000136717	0.0695	0.00144407	0.5355	chr11	2290615	2294872	4258	*	44	1.47933e-58	1.50147e-18	0.00767667	2.60283e-20	0.0516672	0.0153431	ASCL2
DMR_2	DMR_13	chr11	31831957	31834905	2948	*	0.178585	5.7147	69858	20955	20986	32	32	0.000158554	0.0795	0.00156655	0.566	chr11	31817810	31849262	31453	*	152	3.81949e-55	8.10813e-109	0.00265617	3.87128e-104	0.0318576	0.0118955	RCN1, PAX6
DMR_120	DMR_14	chr20	61446962	61447992	1030	*	0.177322	4.96502	261546	81638	81665	28	35	0.000186087	0.092	0.0022131	0.6865	chr20	61445096	61449152	4057	*	38	6.38357e-71	1.2267e-24	0.00367743	5.84634e-25	0.043167	0.0145209	OGFR, COL9A3
DMR_272	DMR_15	chr13	78492916	78493920	1004	*	0.15194	4.86209	116781	36450	36481	32	45	0.000239254	0.12	0.00231944	0.7005	chr13	78491199	78494887	3689	*	47	2.18835e-58	1.1939e-16	0.00472425	7.26682e-18	0.0320406	0.00816461	RNF219-AS1, EDNRB
DMR_85	DMR_16	chr4	154710224	154711675	1451	*	0.161254	4.83762	319705	97714	97743	30	34	0.000242103	0.12	0.00234507	0.7035	chr4	154709378	154714852	5475	*	48	7.82224e-63	7.64254e-33	0.00773521	1.04252e-27	0.0354016	0.0139303	SFRP2
DMR_40	DMR_17	chr11	2160875	2161894	1019	*	0.186025	5.02267	65033	19095	19121	27	27	0.000282928	0.138	0.00214759	0.6745	chr11	2158438	2165434	6997	*	72	5.44697e-96	6.61366e-42	0.00475643	5.12128e-40	0.0334435	0.00998938	IGF2-AS, IGF2, INS-IGF2
DMR_167	DMR_18	chr11	2890082	2890725	643	*	0.250667	6.26668	65386	19436	19460	25	32	0.000293372	0.1515	0.00127887	0.4955	chr11	2889602	2891495	1894	*	39	2.33471e-62	2.6393e-24	0.00482413	3.34515e-22	0.06282	0.0247532	KCNQ1DN
DMR_925	DMR_19	chr6	33160067	33161438	1371	*	0.141932	4.25796	354338	111387	111416	30	32	0.000314259	0.155	0.0032888	0.805	chr6	33158526	33162506	3981	*	43	2.10039e-35	7.23436e-08	0.0116706	2.79048e-10	0.0310956	0.00931003	COL11A2, RXRB
DMR_734	DMR_20	chr17	48585216	48586147	931	*	0.412602	5.77643	180823	57484	57497	14	14	0.000330399	0.1555	0.00153047	0.5575	chr17	48583667	48586569	2903	*	16	1.66221e-31	8.30492e-10	0.00191778	1.53234e-11	0.10737	0.0315148	MYCBPAP, RP11-94C24.6
DMR_27	DMR_21	chr7	27280914	27282987	2073	*	0.199712	5.19251	377072	117991	118016	26	26	0.000319955	0.158	0.00196341	0.642	chr7	27279575	27286234	6660	*	43	2.71843e-91	5.73448e-47	0.00143565	1.06008e-44	0.0345171	0.0148774	EVX1, RP1-170O19.17, EVX1-AS
DMR_906	DMR_22	chr20	13200685	13201844	1159	*	0.187271	4.86906	252001	78972	78997	26	26	0.000372174	0.179	0.00231279	0.699	chr20	13199787	13203343	3557	*	32	2.07593e-31	9.99215e-09	0.0228916	2.06354e-10	0.025165	0.00775386	ISM1
DMR_296	DMR_24	chr10	118031632	118034031	2399	*	0.17451	4.53726	59692	17616	17641	26	26	0.000426291	0.1995	0.002797	0.763	chr10	118030848	118034357	3510	*	31	2.42104e-38	7.5338e-19	0.0143141	3.63605e-17	0.0203057	0.00817232	GFRA1
DMR_1147	DMR_25	chr2	239140024	239140369	345	*	0.492516	3.94013	248297	78039	78046	8	8	0.000450976	0.204	0.00408062	0.855	chr2	239139518	239140369	852	*	9	6.6791e-20	4.50866e-11	0.00799046	2.96894e-09	0.0357174	0.0206482	AC096574.4, AC016757.3
DMR_142	DMR_27	chr7	93203695	93205295	1600	*	0.177832	4.4458	384534	119658	119682	25	25	0.000477559	0.2225	0.00294511	0.7795	chr7	93203695	93205295	1601	*	25	1.68042e-58	1.97793e-24	0.00181033	2.98299e-23	0.0326679	0.0119544	CALCR
DMR_743	DMR_28	chr15	99789622	99790022	400	*	0.484153	3.87322	150366	46690	46697	8	8	0.000497497	0.223	0.0042762	0.863	chr15	99789622	99792144	2523	*	21	2.56206e-30	1.48979e-11	0.00930249	1.91753e-11	0.0782032	0.0290286	LRRC28, TTC23
DMR_3083	DMR_29	chr11	18433500	18434354	854	*	0.459823	4.59823	68690	20571	20580	10	10	0.000501295	0.226	0.00269446	0.751	chr11	18432571	18434354	1784	*	11	5.12989e-16	9.66498e-07	0.00524985	1.35826e-05	0.0782525	0.0515617	LDHC
DMR_541	DMR_30	chr16	66583044	66583524	480	*	0.486057	2.43028	161826	50397	50401	5	17	0.000529778	0.2335	0.0156826	0.9915	chr16	66581620	66587144	5525	*	38	3.38535e-28	5.4392e-12	0.00686414	3.24106e-13	0.111313	0.0180222	Y_RNA, CKLF, CKLF-CMTM1, TK2
DMR_1718	DMR_31	chr6	42927940	42928773	833	*	0.185546	4.4531	356989	112949	112972	24	25	0.000505093	0.2415	0.00293846	0.779	chr6	42927199	42929934	2736	*	29	5.44109e-24	2.11119e-08	0.0188316	1.61048e-07	0.0298118	0.0118833	GNMT
DMR_223	DMR_32	chr11	89867385	89868104	719	*	0.41835	5.43854	80577	24951	24963	13	13	0.000561109	0.254	0.00174884	0.606	chr11	89867385	89868104	720	*	13	3.29688e-45	6.7754e-22	0.00142767	2.42536e-19	0.0853915	0.0384075	NAALAD2
DMR_160	DMR_33	chr5	134871462	134872957	1495	*	0.194876	4.28728	338462	102717	102738	22	22	0.00052598	0.255	0.00323468	0.802	chr5	134869684	134872957	3274	*	26	1.65342e-51	8.5435e-25	0.00263846	2.56729e-22	0.0566396	0.0174649	NEUROG1
DMR_318	DMR_34	chr17	72426797	72428390	1593	*	0.192121	4.22667	184978	58560	58581	22	22	0.000538322	0.259	0.00335811	0.8085	chr17	72426083	72429670	3588	*	28	3.37147e-45	5.39165e-15	0.00335756	1.40026e-16	0.0248244	0.00975124	GPRC5C
DMR_1852	DMR_35	chr18	6414958	6415087	129	*	0.473486	2.36743	189991	60407	60411	5	9	0.000601934	0.2595	0.0167772	0.9925	chr18	6413908	6415922	2015	*	12	2.02956e-17	3.91879e-07	0.0167493	3.32188e-07	0.0500398	0.0144207	L3MBTL4
DMR_321	DMR_36	chr10	128993810	128994702	892	*	0.43961	4.3961	61970	18153	18162	10	10	0.000612377	0.2635	0.00302581	0.7865	chr10	128993051	128995478	2428	*	16	2.47517e-42	1.10181e-17	0.00249066	1.56314e-16	0.0459319	0.0237985	DOCK1, FAM196A
DMR_1940	DMR_37	chr14	24779793	24780890	1097	*	0.35789	5.01046	122654	38028	38041	14	15	0.00064086	0.2755	0.00216753	0.678	chr14	24778911	24782128	3218	*	23	1.36268e-22	9.90951e-07	0.0220938	4.49605e-07	0.0670306	0.0306336	LTB4R2, LTB4R2, LTB4R, CIDEB
DMR_555	DMR_38	chr3	160822372	160823781	1409	*	0.170891	3.9305	298313	92056	92078	23	23	0.000609529	0.2775	0.00411575	0.857	chr3	160822372	160823781	1410	*	23	1.05063e-34	5.28998e-15	0.00644207	4.28487e-13	0.0339466	0.0130397	NMD3, B3GALNT1
DMR_55	DMR_39	chr14	102025815	102027172	1357	*	0.339672	6.1141	134426	41816	41833	18	18	0.00062472	0.2825	0.00136622	0.5195	chr14	102025815	102031029	5215	*	38	3.48701e-78	9.36579e-40	0.00237989	8.49844e-35	0.0343542	0.0173181	DIO3, DIO3OS
DMR_464	DMR_40	chr6	33267535	33268071	536	*	0.167281	3.84747	354398	111891	111913	23	83	0.000643708	0.293	0.00435975	0.8675	chr6	33264834	33269769	4936	*	69	2.73473e-50	1.57991e-09	0.00857348	4.26666e-14	0.034112	0.00593052	PFDN6, RGL2, TAPBP
DMR_2428	DMR_41	chr6	49681178	49681774	596	*	0.409492	4.50442	358190	113418	113428	11	11	0.00072346	0.307	0.00285871	0.77	chr6	49681178	49682595	1418	*	12	1.48205e-14	1.09165e-06	0.0368223	2.6632e-06	0.0939802	0.0568347	CRISP2
DMR_802	DMR_42	chr19	55972646	55973338	692	*	0.408886	4.49775	213899	68968	68978	11	12	0.000730106	0.3095	0.00287485	0.772	chr19	55972504	55974513	2010	*	15	2.0747e-27	2.55121e-11	0.00903759	4.71633e-11	0.0241962	0.013109	ISOC2
DMR_2744	DMR_43	chr14	63670931	63671737	806	*	0.423206	3.80886	126808	39615	39623	9	11	0.000778526	0.315	0.00450121	0.8755	chr14	63670745	63671737	993	*	11	3.8321e-16	4.03218e-06	0.00195085	6.24987e-06	0.0911166	0.0414693	RHOJ
DMR_234	DMR_44	chr5	140479785	140481267	1482	*	0.324223	5.18757	339736	103357	103372	16	16	0.000750044	0.328	0.0019672	0.6425	chr5	140478715	140482926	4212	*	20	2.54677e-40	2.4127e-22	0.00204921	5.7357e-19	0.101803	0.0504282	PCDHB3, AC005754.7
DMR_821	DMR_45	chr3	149094653	149096029	1376	*	0.400166	4.40183	296677	91533	91543	11	11	0.000809857	0.334	0.00301631	0.7865	chr3	149094653	149097004	2352	*	14	1.41729e-25	8.41753e-13	0.011105	6.29005e-11	0.115886	0.0437951	TM4SF1-AS1, TM4SF1
DMR_1618	DMR_46	chr6	28602513	28603059	546	*	0.145288	3.48692	352591	106803	106826	24	35	0.000753841	0.335	0.0057535	0.915	chr6	28601271	28603779	2509	*	46	1.80621e-31	1.62095e-05	0.0263179	1.01313e-07	-0.0284853	0.00304574	RP11-373N24.2
DMR_983	DMR_47	chr19	9785295	9786131	836	*	0.383896	4.60675	202469	63361	63372	12	12	0.000837391	0.348	0.00267832	0.75	chr19	9785295	9786131	837	*	12	8.09105e-23	5.82144e-12	0.00595627	5.55591e-10	0.034908	0.0183078	ZNF562
DMR_91	DMR_48	chr10	134600295	134600998	703	*	0.314722	5.03556	63381	18412	18427	16	16	0.000807958	0.353	0.0021305	0.671	chr10	134597358	134602530	5173	*	42	3.44467e-67	1.05302e-28	0.00486937	1.04539e-26	0.0376375	0.0179129	RP11-288G11.3, NKX6-2
DMR_601	DMR_49	chr6	30042204	30043492	1288	*	0.145939	3.35661	353008	107510	107532	23	34	0.000808908	0.3535	0.00636778	0.9305	chr6	30041081	30045280	4200	*	40	2.78016e-33	1.40785e-11	0.00547013	1.30154e-12	0.0374191	0.0108775	RNF39
DMR_7	DMR_50	chr3	147125758	147127193	1435	*	0.143831	3.30811	296456	91453	91475	23	25	0.000824099	0.3565	0.00663361	0.935	chr3	147121892	147132559	10668	*	64	1.71609e-86	7.13733e-62	0.000955071	8.96413e-62	0.0542717	0.0164447	ZIC1, ZIC4
DMR_940	DMR_51	chr15	91473059	91473569	510	*	0.407568	4.07568	149034	46420	46429	10	10	0.00091999	0.359	0.00371984	0.831	chr15	91471632	91475925	4294	*	23	6.56606e-22	3.6332e-10	0.00903562	3.46719e-10	0.0355181	0.0125523	UNC45A, HDDC3, AC068831.3
DMR_4408	DMR_52	chr11	34460107	34461028	921	*	0.324851	4.87276	70379	21173	21187	15	15	0.000914294	0.3775	0.00230994	0.6985	chr11	34460107	34461028	922	*	15	2.29212e-11	3.08323e-06	0.0593227	0.000110102	0.0373423	0.0206554	CAT
DMR_325	DMR_53	chr3	24536077	24537407	1330	*	0.296161	5.92322	280634	86428	86447	20	20	0.00085543	0.381	0.00145167	0.5375	chr3	24534677	24538388	3712	*	31	8.23021e-46	2.33766e-15	0.00957567	1.85382e-16	0.0503389	0.0144349	THRB-AS1, THRB, RP11-317L10.1
DMR_3418	DMR_54	chr6	33084479	33085063	584	*	0.304982	4.87972	354290	111270	111285	16	16	0.000895305	0.387	0.0023014	0.6975	chr6	33083989	33085063	1075	*	16	2.57628e-13	4.89133e-07	0.0644699	2.48854e-05	0.0445332	0.02763	HLA-DPB2
DMR_613	DMR_55	chr15	22833149	22833802	653	*	0.379532	4.17486	136285	42260	42270	11	11	0.00101873	0.3965	0.00347773	0.815	chr15	22833149	22833802	654	*	11	1.83538e-29	1.43087e-14	0.00150681	1.61722e-12	0.0522938	0.0205248	TUBGCP5
DMR_481	DMR_56	chr6	33871907	33872861	954	*	0.416314	3.33051	354665	112378	112385	8	10	0.00111462	0.404	0.0064912	0.9325	chr6	33870299	33874211	3913	*	15	8.55257e-44	5.38971e-11	0.000696462	8.46701e-14	0.0703877	0.0231217	RP3-468B3.2
DMR_1057	DMR_57	chr5	140529440	140530606	1166	*	0.312698	4.69046	339747	103386	103400	15	15	0.00103107	0.4185	0.00256249	0.735	chr5	140528785	140530606	1822	*	17	3.00183e-22	1.78021e-11	0.0138469	1.33333e-09	0.0624576	0.0420303	PCDHB6
DMR_58	DMR_58	chr4	66535145	66536772	1627	*	0.26592	5.58433	311680	95412	95432	21	21	0.000967461	0.4265	0.00165389	0.582	chr4	66532051	66537597	5547	*	26	1.96409e-76	3.01534e-38	0.00110606	5.65543e-34	0.0456872	0.0196662	RP11-807H7.1, EPHA5
DMR_1264	DMR_59	chr9	124989052	124990276	1224	*	-0.388219	3.88219	425780	128824	128833	10	24	0.00116969	0.4265	0.00424867	0.8615	chr9	124987896	124992574	4679	*	27	1.15017e-22	4.10096e-08	0.0170241	9.57635e-09	-0.0863405	-0.0207973	LHX6
DMR_459	DMR_60	chr16	3355361	3356149	788	*	0.28342	4.81814	153227	47780	47796	17	21	0.000994045	0.431	0.0023764	0.7105	chr16	3354207	3356149	1943	*	22	5.77441e-44	6.84901e-12	0.00248377	3.88036e-14	0.0580243	0.0165684	ZNF75A, TIGD7
DMR_256	DMR_61	chr20	61050885	61051685	800	*	0.280854	4.77453	261400	81568	81584	17	22	0.00100449	0.435	0.00244381	0.7185	chr20	61049777	61053355	3579	*	27	6.41651e-52	2.53928e-19	0.00267447	2.57194e-18	0.0360807	0.0118402	RP13-379O24.3, GATA5
DMR_380	DMR_62	chr15	98503444	98504173	729	*	0.350867	4.56127	150047	46647	46659	13	14	0.00111652	0.44	0.00276092	0.759	chr15	98502883	98505199	2317	*	18	1.42931e-39	2.07277e-16	0.0050499	9.32558e-16	0.0494784	0.0149655	ARRDC4
DMR_1546	DMR_63	chr7	27169674	27171213	1539	*	0.267924	5.35848	376970	117788	117807	20	31	0.00101398	0.4425	0.00181814	0.6195	chr7	27168780	27172631	3852	*	31	2.96707e-25	1.02585e-06	0.0428001	6.53213e-08	0.0818151	0.0289448	HOXA-AS2, HOXA-AS3, HOXA3, HOXA4, RP1-170O19.22
DMR_798	DMR_64	chr3	193272561	193272998	437	*	0.408283	2.85798	302502	93117	93123	7	8	0.00129121	0.4435	0.0100012	0.9735	chr3	193270988	193273983	2996	*	12	2.18534e-29	8.4019e-11	0.00112774	4.39295e-11	0.102386	0.036881	ATP13A4-AS1, ATP13A4
DMR_254	DMR_65	chr7	45960806	45961569	763	*	0.269718	5.12464	380153	118676	118694	19	31	0.00103297	0.448	0.00202417	0.654	chr7	45959667	45963523	3857	*	41	1.08276e-58	1.35837e-16	0.00640801	1.94772e-18	0.0398645	0.0104254	IGFBP3
DMR_2913	DMR_66	chr12	46663407	46664096	689	*	0.410665	2.05332	94374	29075	29079	5	9	0.00135767	0.456	0.0240935	0.998	chr12	46660255	46664096	3842	*	30	4.93486e-14	2.84631e-05	0.0465374	9.34063e-06	0.0396065	0.0106837	SLC38A1
DMR_2121	DMR_67	chr6	74103959	74105065	1106	*	0.343804	4.46945	359807	113744	113756	13	15	0.00118678	0.459	0.00291663	0.7765	chr6	74103227	74105065	1839	*	16	2.76228e-17	1.80624e-07	0.0361938	8.99733e-07	0.0806399	0.0326228	DDX43, OOEP, snoU13
DMR_732	DMR_68	chr7	32109831	32110673	842	*	0.382601	3.44341	378012	118207	118215	9	9	0.00132824	0.459	0.00595857	0.92	chr7	32108584	32112306	3723	*	17	3.76557e-35	1.17993e-08	0.00334779	1.52136e-11	0.051344	0.014284	PDE1C
DMR_1296	DMR_69	chr1	223566268	223567002	734	*	0.376894	3.76894	37199	12099	12108	10	11	0.00133394	0.461	0.00462843	0.8785	chr1	223565102	223567955	2854	*	14	2.93833e-24	3.55278e-07	0.00701123	1.26181e-08	0.0868054	0.0415483	C1orf65
DMR_998	DMR_70	chr4	57547347	57548141	794	*	0.396409	2.77486	311360	95369	95375	7	9	0.00149534	0.4885	0.010906	0.9805	chr4	57547347	57548746	1400	*	11	4.70757e-28	2.43387e-08	0.00219916	6.7503e-10	0.0816165	0.0355636	HOPX
DMR_95	DMR_72	chr4	96470053	96471143	1090	*	0.255782	4.60407	314666	96241	96258	18	18	0.00118678	0.503	0.00268402	0.7505	chr4	96468962	96472269	3308	*	27	2.98164e-65	2.24568e-29	0.00222073	1.71968e-26	0.0377259	0.0137737	RP11-710C12.1, UNC5C
DMR_190	DMR_73	chr15	93616894	93617402	508	*	0.287722	4.31583	149487	46537	46551	15	15	0.00137951	0.5265	0.00318626	0.799	chr15	93614970	93619295	4326	*	31	2.08524e-69	2.04321e-19	0.00125139	1.14182e-20	0.071248	0.0153766	RGMA
DMR_159	DMR_74	chr10	25463757	25464719	962	*	0.257855	4.12567	46392	14052	14067	16	16	0.00135957	0.541	0.00359166	0.8225	chr10	25463350	25467045	3696	*	27	1.40448e-55	3.55033e-25	0.00327261	2.24648e-22	0.0344945	0.014912	GPR158, GPR158-AS1
DMR_182	DMR_75	chr11	89223981	89225042	1061	*	0.254902	4.07844	80563	24935	24950	16	16	0.00139375	0.5525	0.00371604	0.831	chr11	89223981	89226580	2600	*	18	1.38067e-57	5.62937e-22	0.00103325	5.12503e-21	0.0495864	0.0205881	NOX4
DMR_180	DMR_76	chr18	12253749	12254976	1227	*	0.229048	4.35191	190911	60530	60548	19	19	0.00133109	0.554	0.00309986	0.792	chr18	12252860	12256976	4117	*	24	1.2496e-52	7.33311e-22	0.0027145	4.34353e-21	0.0547298	0.0156065	CIDEA
DMR_177	DMR_77	chr12	20521087	20523517	2430	*	0.225825	4.29068	91961	28388	28406	19	19	0.00135862	0.562	0.00322519	0.8005	chr12	20521087	20523517	2431	*	19	2.97962e-46	9.4114e-25	0.0025029	3.01454e-21	0.0312658	0.0130622	PDE3A, RP11-284H19.1
DMR_152	DMR_78	chr3	39850057	39851380	1323	*	0.2349	3.99331	282511	86931	86947	17	21	0.00138236	0.564	0.00393631	0.8455	chr3	39849356	39851931	2576	*	23	6.68999e-78	4.26988e-19	0.000283982	8.65951e-23	0.0685087	0.0181643	MYRIP
DMR_840	DMR_79	chr2	198650752	198651590	838	*	0.275688	4.13532	241305	76391	76405	15	16	0.00156085	0.569	0.00356413	0.8225	chr2	198649443	198652349	2907	*	30	6.33741e-36	1.25517e-10	0.0100862	7.70568e-11	0.0378628	0.00819688	BOLL
DMR_2526	DMR_80	chr5	157079404	157079825	421	*	0.377995	2.64596	342743	104346	104352	7	8	0.00192258	0.57	0.0124849	0.9865	chr5	157078082	157079900	1819	*	11	2.07295e-15	7.473e-07	0.0106694	3.48201e-06	0.0825191	0.0316293	SOX30
DMR_826	DMR_81	chr22	46449430	46450251	821	*	0.331048	3.64152	275423	85215	85225	11	11	0.00180105	0.5755	0.0050965	0.897	chr22	46448690	46451361	2672	*	17	1.68143e-31	2.74517e-10	0.00501995	6.9062e-11	0.0362542	0.0167912	RP6-109B7.5, RP6-109B7.3, FLJ27365, C22orf26
DMR_1138	DMR_82	chr6	31148332	31148666	334	*	0.278184	3.89457	353491	108879	108892	14	14	0.00163396	0.5775	0.00421069	0.859	chr6	31148332	31148666	335	*	14	3.84039e-21	6.23872e-12	0.0250212	2.81889e-09	0.0625409	0.045417	POU5F1
DMR_749	DMR_83	chr1	225117389	225117817	428	*	0.373041	2.98433	37488	12187	12194	8	8	0.00194062	0.5775	0.00887805	0.967	chr1	225116594	225117817	1224	*	12	3.01223e-30	9.91813e-09	0.00144271	2.1459e-11	0.031207	0.0140967	DNAH14
DMR_315	DMR_84	chr10	60935910	60937501	1591	*	0.216697	4.11724	49996	14837	14855	19	19	0.00141654	0.58	0.00361445	0.8235	chr10	60935910	60937501	1592	*	19	2.56746e-42	2.13657e-18	0.00238618	1.31414e-16	0.0364138	0.0154646	PHYHIPL
DMR_241	DMR_86	chr11	7041080	7042021	941	*	0.22828	3.88075	66307	19901	19917	17	17	0.00145546	0.5885	0.00425341	0.8615	chr11	7041080	7042754	1675	*	18	2.22175e-47	5.47921e-21	0.00171495	9.17828e-19	0.025367	0.0127383	NLRP14, ZNF214
DMR_329	DMR_87	chr16	6068831	6070292	1461	*	0.226958	3.85828	154051	48022	48038	17	17	0.00146686	0.5915	0.00432557	0.8655	chr16	6067747	6071073	3327	*	21	2.46124e-54	7.95728e-15	0.000301038	2.06276e-16	0.0448826	0.0179642	RP11-420N3.2, RBFOX1
DMR_93	DMR_88	chr1	165324990	165326455	1465	*	0.212089	4.02969	28259	9826	9844	19	19	0.00145831	0.592	0.00382712	0.8385	chr1	165321224	165327005	5782	*	33	1.81439e-70	1.75849e-25	0.000715254	1.22082e-26	0.0303698	0.0121511	LMX1A
DMR_2331	DMR_89	chr16	8806359	8807043	684	*	0.272224	3.81114	154246	48066	48079	14	15	0.0017251	0.5975	0.00449267	0.8745	chr16	8805422	8807308	1887	*	16	9.70681e-17	1.48394e-06	0.0325132	1.97077e-06	0.0749396	0.0344452	ABAT
DMR_362	DMR_90	chr2	75426249	75428132	1883	*	0.20858	3.96303	227642	72904	72922	19	19	0.00148585	0.5985	0.0040189	0.851	chr2	75425832	75428132	2301	*	20	1.42004e-42	2.47425e-16	0.00222841	4.6221e-16	0.0232262	0.0100417	TACR1
DMR_363	DMR_91	chr5	127873106	127873980	874	*	0.301882	3.92446	337223	102127	102139	13	13	0.00183523	0.6105	0.00413663	0.8575	chr5	127871606	127875163	3558	*	24	4.38109e-44	4.08793e-15	0.00250433	4.67562e-16	0.0424484	0.0158368	SLC27A6, FBN2
DMR_228	DMR_92	chr16	10275767	10277505	1738	*	0.212418	3.82352	154491	48120	48137	18	18	0.00155136	0.6175	0.00445754	0.871	chr16	10274064	10277505	3442	*	26	9.95099e-47	7.27518e-18	0.00168374	4.26714e-19	0.039259	0.0120436	GRIN2A
DMR_65	DMR_93	chr5	2751550	2752545	995	*	0.298296	3.87784	324398	98905	98917	13	13	0.00190359	0.625	0.00426101	0.862	chr5	2749302	2758088	8787	*	50	1.97872e-45	1.55844e-32	0.00397184	8.73511e-33	0.0393384	0.0132075	C5orf38, IRX2
DMR_134	DMR_94	chr7	27224311	27225396	1085	*	0.15807	3.31948	377023	117959	117979	21	35	0.00167383	0.628	0.00657475	0.934	chr7	27223682	27234975	11294	*	62	3.63255e-36	2.5776e-23	0.00699638	1.22252e-23	0.0463034	0.011863	HOXA11-AS, HOXA11, RP1-170O19.14, HOXA13
DMR_8	DMR_96	chr6	10419016	10421069	2053	*	0.212405	3.61089	349292	105798	105814	17	17	0.00160547	0.629	0.00521518	0.9005	chr6	10409510	10427224	17715	*	91	1.20677e-54	1.5565e-61	0.0017913	1.81858e-61	0.0396101	0.0122981	TFAP2A-AS1, TFAP2A, RP1-290I10.3
DMR_149	DMR_95	chr12	16757954	16759234	1280	*	0.180593	3.61185	91708	28335	28354	20	35	0.00164535	0.629	0.00521138	0.9005	chr12	16756662	16762264	5603	*	46	8.78887e-67	8.9309e-18	0.00281817	7.09307e-23	0.035488	0.0124548	MGST1, LMO3
DMR_754	DMR_97	chr5	146257347	146258785	1438	*	0.157579	3.30915	340867	103816	103836	21	22	0.00167858	0.629	0.00662602	0.9345	chr5	146256776	146259944	3169	*	26	4.63222e-31	1.07187e-11	0.00887527	2.23224e-11	0.0255462	0.00646211	PPP2R2B
DMR_572	DMR_98	chr6	123316988	123318023	1035	*	0.212002	3.60404	364268	115166	115182	17	17	0.00161022	0.6305	0.00523701	0.9005	chr6	123315566	123318023	2458	*	22	3.08249e-37	9.08322e-12	0.00412264	6.1854e-13	0.0317484	0.0141295	CLVS2
DMR_933	DMR_99	chr19	57018848	57019373	525	*	0.341005	3.06904	214197	69098	69106	9	10	0.00225868	0.631	0.00819067	0.958	chr19	57018614	57020358	1745	*	12	8.31553e-26	9.13584e-11	0.00350785	3.10805e-10	0.0612654	0.0236871	ZNF471
DMR_187	DMR_100	chr9	23821428	23822666	1238	*	0.258332	3.87497	417674	127680	127694	15	15	0.00187606	0.634	0.00427145	0.863	chr9	23820979	23824172	3194	*	18	1.92494e-49	9.04918e-23	0.00183306	8.03036e-21	0.0343955	0.0155485	ELAVL2
DMR_25	DMR_101	chr2	63275509	63276966	1457	*	0.193497	3.67644	225147	71909	71927	19	30	0.00164345	0.6365	0.00496263	0.8925	chr2	63273436	63287686	14251	*	93	5.20083e-83	4.29756e-41	0.00330067	9.70853e-48	0.031327	0.00985896	EHBP1, OTX1, AC009501.4
DMR_67	DMR_102	chr15	58357874	58358384	510	*	0.295531	3.84191	141616	44148	44160	13	13	0.0019672	0.64	0.00437589	0.8685	chr15	58356761	58359607	2847	*	27	9.70836e-87	7.60579e-35	0.000963335	4.84442e-32	0.0326346	0.0159615	CTD-2330J20.2, ALDH1A2
DMR_466	DMR_103	chr3	145878963	145879710	747	*	0.262626	3.67676	296340	91408	91421	14	14	0.00195201	0.6405	0.00496263	0.8925	chr3	145878177	145879710	1534	*	17	9.06181e-35	2.20593e-15	0.00523299	5.19704e-14	0.0950019	0.0218119	PLOD2
DMR_2069	DMR_104	chr14	97924757	97925289	532	*	0.362081	2.53456	133235	41471	41477	7	9	0.00241058	0.6415	0.0139651	0.99	chr14	97923971	97925676	1706	*	11	7.22939e-17	1.22396e-07	0.0169935	7.68728e-07	0.0685895	0.0283154	CTD-2506J14.1
DMR_385	DMR_105	chr5	72415429	72416677	1248	*	0.260955	3.65338	331425	100491	100504	14	14	0.00198429	0.644	0.00504903	0.896	chr5	72413856	72417012	3157	*	16	8.21864e-38	1.36596e-18	0.00172118	1.08835e-15	0.0366386	0.0174267	TMEM171
DMR_680	DMR_106	chr6	46702683	46703670	987	*	0.201136	3.62044	357895	113354	113371	18	20	0.00166529	0.6445	0.0051734	0.8995	chr6	46702683	46704077	1395	*	20	4.16825e-30	3.57201e-13	0.0102308	6.02108e-12	0.0292554	0.0120299	PLA2G7
DMR_359	DMR_107	chr5	128795472	128797456	1984	*	0.18924	3.59555	337273	102154	102172	19	21	0.00169567	0.646	0.00526834	0.901	chr5	128795058	128797456	2399	*	21	1.13867e-38	1.85163e-17	0.00699039	4.47877e-16	0.0181366	0.00902595	ADAMTS19, ADAMTS19-AS1
DMR_8	DMR_109	chr6	10415077	10416531	1454	*	0.170824	3.41648	349289	105778	105797	20	20	0.00174029	0.6475	0.0060839	0.9235	chr6	10409510	10427224	17715	*	91	1.20677e-54	1.5565e-61	0.0017913	1.81858e-61	0.0396101	0.0122981	TFAP2A-AS1, TFAP2A, RP1-290I10.3
DMR_510	DMR_108	chr20	11871282	11872647	1365	*	0.297209	3.56651	251921	78960	78971	12	12	0.00207449	0.6475	0.00538038	0.903	chr20	11870440	11873102	2663	*	20	3.55793e-37	4.43693e-15	0.00376075	1.58006e-13	0.0458464	0.0159562	BTBD3
DMR_779	DMR_110	chr10	128593624	128594417	793	*	0.335581	3.02023	61915	18144	18152	9	9	0.00242103	0.651	0.00856189	0.9635	chr10	128592524	128595419	2896	*	11	1.52615e-28	4.56684e-11	0.00259908	3.46225e-11	0.0468663	0.0191424	DOCK1
DMR_92	DMR_112	chr5	113697330	113698847	1517	*	0.198104	3.36776	335705	101634	101650	17	17	0.00176118	0.662	0.00630986	0.9285	chr5	113695858	113699683	3826	*	29	1.54594e-63	5.87182e-29	0.00227006	1.09842e-26	0.0257413	0.0110906	KCNN2
DMR_565	DMR_111	chr4	110223040	110224288	1248	*	0.181986	3.45774	315800	96631	96649	19	20	0.00177827	0.662	0.00589591	0.9175	chr4	110222806	110224951	2146	*	21	1.66445e-34	6.88363e-13	0.00505835	5.79798e-13	0.0183545	0.00964548	AC004051.2, COL25A1
DMR_663	DMR_113	chr7	19812479	19813525	1046	*	0.195885	3.33004	375840	117455	117471	17	18	0.00179631	0.6695	0.0064969	0.9325	chr7	19812327	19813525	1199	*	18	1.05788e-30	3.62337e-12	0.00546162	4.5469e-12	0.049776	0.0149072	TMEM196
DMR_789	DMR_114	chr3	125898783	125900180	1397	*	0.156408	3.12817	293091	90383	90402	20	20	0.00190834	0.6715	0.00776722	0.952	chr3	125897624	125901525	3902	*	26	1.49746e-31	4.80449e-12	0.00889987	4.10567e-11	0.0249667	0.00684318	ALDH1L1-AS2, ALDH1L1
DMR_276	DMR_115	chr8	109095264	109096406	1142	*	0.252862	3.54007	409192	126087	126100	14	14	0.00218557	0.68	0.00550095	0.909	chr8	109094228	109096406	2179	*	18	1.19377e-48	7.87317e-19	0.000264798	1.02423e-17	0.0594	0.0197274	RSPO2
DMR_543	DMR_116	chr3	154796701	154797958	1257	*	0.188751	3.20877	297516	91728	91744	17	19	0.00190549	0.6905	0.0072346	0.943	chr3	154796045	154798648	2604	*	21	2.4264e-33	1.09066e-13	0.0068152	3.44878e-13	0.0534031	0.0119135	MME
DMR_561	DMR_117	chr6	72130209	72131020	811	*	0.319729	3.19729	359605	113680	113689	10	10	0.0027106	0.691	0.00731625	0.945	chr6	72129198	72131020	1823	*	12	3.84885e-30	1.1923e-14	0.00370772	5.32188e-13	0.0674629	0.0237919	LINC00472
DMR_335	DMR_118	chr7	70597091	70597921	830	*	0.319501	3.19501	382191	118926	118935	10	10	0.00271915	0.6915	0.00732574	0.945	chr7	70595462	70599516	4055	*	17	9.41086e-43	9.42073e-16	0.00310417	2.56453e-16	0.0543261	0.022834	WBSCR17
DMR_107	DMR_119	chr5	50678451	50679374	923	*	0.212028	3.39245	328959	99760	99775	16	16	0.0019805	0.692	0.00620448	0.927	chr5	50673033	50686281	13249	*	54	1.91878e-42	8.40768e-25	0.00574055	1.07509e-25	0.0308436	0.0113331	ISL1, CTD-2314G24.2
DMR_3053	DMR_120	chr11	67383377	67384040	663	*	0.343302	2.74642	76324	23797	23804	8	8	0.00282738	0.692	0.0112193	0.9825	chr11	67382913	67384040	1128	*	9	3.79071e-12	7.1498e-07	0.0372199	1.28591e-05	0.0697976	0.0498795	DOC2GP
DMR_858	DMR_121	chr4	90758120	90759057	937	*	0.281092	3.65419	314354	96156	96168	13	17	0.00230045	0.694	0.00504143	0.896	chr4	90757139	90760483	3345	*	26	3.6763e-40	5.82163e-07	0.00219357	9.33756e-11	0.0329217	0.00648579	RP11-67M1.1, SNCA
DMR_691	DMR_122	chr19	46916520	46917255	735	*	0.318612	3.18612	210901	67621	67630	10	10	0.00275997	0.695	0.00739315	0.9455	chr19	46915570	46918365	2796	*	16	4.74262e-40	2.60478e-07	0.00136291	6.96953e-12	0.0762789	0.0201772	CCDC8
DMR_1653	DMR_123	chr12	54070114	54071264	1150	*	0.178928	3.2207	96567	30072	30089	18	21	0.00194062	0.6965	0.00715959	0.942	chr12	54068942	54072736	3795	*	27	3.37782e-23	3.14749e-08	0.0265175	1.22577e-07	0.0284133	0.0102562	ATP5G2
DMR_871	DMR_124	chr4	166793789	166795773	1984	*	0.166086	3.15564	320612	98059	98077	19	23	0.00199189	0.6965	0.00758588	0.95	chr4	166793789	166796212	2424	*	22	2.79443e-27	1.43009e-11	0.00989287	1.11051e-10	0.0309574	0.00863642	TLL1
DMR_791	DMR_125	chr12	58013109	58013942	833	*	0.142003	2.84006	97820	30948	30967	20	20	0.00206974	0.699	0.0101911	0.975	chr12	58011837	58015401	3565	*	30	3.87775e-32	3.22203e-11	0.0167712	4.17103e-11	0.0274428	0.0105454	ARHGEF25, SLC26A10, AC025165.8
DMR_2104	DMR_126	chr6	31126689	31127527	838	*	0.185036	3.14561	353475	108840	108856	17	33	0.00196056	0.7015	0.00765139	0.951	chr6	31125241	31127863	2623	*	38	1.4027e-30	0.000242426	0.00966425	8.63831e-07	0.0334075	0.00719408	TCF19, CCHCR1
DMR_372	DMR_127	chr12	85306323	85307598	1275	*	0.183956	3.12725	100572	31792	31808	17	17	0.00197005	0.7025	0.00777292	0.952	chr12	85304514	85308152	3639	*	24	8.6582e-42	2.29516e-14	0.00208262	7.98566e-16	0.0495961	0.0126411	SLC6A15
DMR_101	DMR_128	chr13	79169714	79171679	1965	*	0.2067	3.3072	116829	36490	36505	16	16	0.0020593	0.705	0.00663931	0.936	chr13	79168044	79171679	3636	*	21	1.45665e-56	4.32088e-29	0.00129794	5.59546e-26	0.0269859	0.0159752	RNF219-AS1, RP11-52L5.6
DMR_623	DMR_129	chr10	133999287	134000737	1450	*	0.246452	3.45033	63016	18343	18356	14	14	0.00235931	0.7055	0.00593199	0.919	chr10	133998621	134002740	4120	*	21	4.80516e-29	1.99113e-12	0.00508712	2.11783e-12	0.0387762	0.0141114	DPYSL4, RP11-140A10.3
DMR_109	DMR_130	chr5	83678796	83680326	1530	*	0.239976	3.59964	333129	100921	100935	15	15	0.00226057	0.707	0.00524936	0.901	chr5	83678141	83681955	3815	*	27	3.61362e-63	3.27308e-28	0.0013084	1.62504e-25	0.0312027	0.0124919	CTD-2269F5.1, EDIL3
DMR_1	DMR_131	chr2	176986026	176987605	1579	*	0.24608	3.44512	239143	75659	75672	14	14	0.00236786	0.707	0.00595003	0.9195	chr2	176943914	176989586	45673	*	163	1.16176e-54	2.88056e-106	0.00158403	3.58559e-112	0.0421614	0.0130757	HOXD13, HOXD12, HOXD11, AC009336.1, HOXD10, HOXD9, EVX2, HOXD-AS2
DMR_1435	DMR_132	chr10	72432177	72432573	396	*	0.346556	2.42589	51617	15364	15370	7	8	0.00295555	0.7075	0.0157547	0.992	chr10	72431132	72433218	2087	*	12	4.73084e-24	1.62174e-06	0.0022237	3.08158e-08	0.0444248	0.0154552	ADAMTS14
DMR_348	DMR_133	chr11	14994644	14995770	1126	*	0.15631	2.96988	68063	20402	20420	19	38	0.00211626	0.7085	0.00899673	0.9685	chr11	14992778	14997972	5195	*	49	3.60537e-42	2.25792e-16	0.00914787	3.69437e-16	0.0288318	0.00917731	CALCB, CALCA
DMR_366	DMR_134	chr2	189156425	189157566	1141	*	0.204575	3.2732	240286	76046	76061	16	21	0.00209538	0.7105	0.00684534	0.9375	chr2	189155551	189158532	2982	*	25	4.06209e-45	3.03059e-16	0.00262961	5.31131e-16	0.034534	0.0126083	GULP1
DMR_498	DMR_135	chr5	135265849	135266135	286	*	0.350013	2.10008	338549	102766	102771	6	9	0.00305999	0.713	0.0227719	0.997	chr5	135264631	135266896	2266	*	16	4.1667e-46	7.50384e-10	0.000417205	1.05825e-13	0.0352158	0.0142844	FBXL21, LECT2
DMR_428	DMR_136	chr20	13975853	13976403	550	*	0.272372	3.54084	252087	79028	79040	13	13	0.00248559	0.72	0.00549716	0.909	chr20	13975279	13977219	1941	*	20	1.32511e-36	6.91511e-16	0.0100244	1.13199e-14	0.0392001	0.0222792	MACROD2, SEL1L2
DMR_72	DMR_137	chr2	80531500	80532419	919	*	0.242112	3.38957	227940	72982	72995	14	14	0.0024666	0.7225	0.00622251	0.9275	chr2	80529315	80532937	3623	*	26	4.06082e-70	2.22639e-33	0.000831606	9.80869e-31	0.0475338	0.0162102	CTNNA2, LRRTM1
DMR_35	DMR_138	chr4	4859772	4860698	926	*	0.165797	2.98434	305712	93984	94001	18	18	0.00215709	0.7255	0.00887805	0.967	chr4	4855348	4871166	15819	*	92	2.14151e-64	2.82139e-36	0.00372429	4.11888e-41	0.0438885	0.0110875	MSX1
DMR_604	DMR_139	chr5	16180033	16180419	386	*	0.309468	3.09468	326252	99087	99096	10	10	0.0030486	0.726	0.00800458	0.9545	chr5	16178784	16181533	2750	*	18	2.18623e-39	6.1032e-10	0.00186236	1.37745e-12	0.0510334	0.0146975	RP11-19O2.2, MARCH11
DMR_97	DMR_140	chr4	185938720	185940173	1453	*	0.165092	2.97165	322460	98494	98511	18	18	0.00216658	0.727	0.00898818	0.9685	chr4	185934797	185943031	8235	*	46	3.54681e-47	1.90703e-23	0.00122792	1.79225e-26	0.0411053	0.0104528	HELT
DMR_2343	DMR_141	chr3	158449660	158450590	930	*	0.317263	2.85537	298007	91953	91961	9	10	0.00310556	0.728	0.0100373	0.974	chr3	158449660	158451358	1699	*	11	2.73491e-15	4.23432e-07	0.0128249	2.01926e-06	0.0300394	0.0163626	MFSD1, RP11-379F4.4, RARRES1
DMR_1652	DMR_143	chr3	142607280	142608671	1391	*	0.163755	2.94759	296095	91343	91360	18	18	0.00218272	0.7285	0.00917617	0.9685	chr3	142606818	142608671	1854	*	19	2.81732e-19	5.72794e-08	0.0223519	1.21902e-07	0.0370173	0.0093124	PCOLCE2
DMR_815	DMR_142	chr10	123355239	123356514	1275	*	0.27559	3.30708	60667	17856	17867	12	12	0.00266028	0.7285	0.00664026	0.936	chr10	123355239	123358914	3676	*	24	2.34274e-33	2.24362e-10	0.00332915	5.73444e-11	0.0641311	0.0242738	FGFR2
DMR_367	DMR_144	chr6	125283726	125284659	933	*	0.292292	3.21521	364341	115191	115201	11	11	0.00283687	0.734	0.00719282	0.943	chr6	125282870	125285324	2455	*	17	1.82209e-39	3.08954e-17	0.00241836	5.53996e-16	0.0350991	0.0149235	RNF217, RP11-510H23.1
DMR_1124	DMR_145	chr19	58609269	58610131	862	*	0.233064	3.49596	214538	69460	69474	15	15	0.00242198	0.7345	0.00570508	0.914	chr19	58609269	58611007	1739	*	16	1.65516e-23	1.57695e-10	0.00999291	2.45382e-09	0.0425861	0.0163699	ZSCAN18
DMR_591	DMR_146	chr5	161274307	161275588	1281	*	0.16868	2.86755	343353	104515	104531	17	27	0.00222829	0.735	0.00989963	0.9735	chr5	161273839	161276818	2980	*	30	1.61177e-39	2.66677e-12	0.00610239	1.00342e-12	0.041138	0.00810942	GABRA1
DMR_238	DMR_147	chr13	37004536	37005299	763	*	0.167788	2.85239	112987	35466	35482	17	25	0.00224918	0.738	0.0100667	0.9745	chr13	37004536	37007957	3422	*	37	9.39567e-47	5.80586e-18	0.00495656	6.9134e-19	0.027575	0.0100455	CCNA1
DMR_865	DMR_149	chr19	52390810	52391605	795	*	0.266139	3.4598	212970	68488	68500	13	14	0.00267262	0.743	0.00588547	0.9175	chr19	52390810	52392100	1291	*	15	2.90717e-26	3.9331e-12	0.0127209	1.03855e-10	0.0661163	0.0364183	CTC-429C10.2, ZNF577
DMR_1134	DMR_150	chr5	134734904	134736026	1122	*	0.164489	2.7963	338418	102700	102716	17	17	0.00230994	0.7455	0.0106829	0.9785	chr5	134733905	134736598	2694	*	23	1.60008e-27	4.25208e-09	0.0133618	2.65853e-09	0.0404308	0.010897	CTC-203F4.2, H2AFY
DMR_207	DMR_151	chr10	71332744	71333967	1223	*	0.153245	2.75841	51242	15238	15255	18	18	0.00236406	0.7465	0.0110997	0.981	chr10	71329040	71338674	9635	*	36	2.8974e-27	8.96511e-21	0.00453423	4.05135e-20	0.0299198	0.00828032	RP11-343J3.2, NEUROG3
DMR_1141	DMR_152	chr19	37328842	37329859	1017	*	0.163366	2.77722	208083	65979	65995	17	17	0.00232893	0.747	0.0108737	0.9805	chr19	37328842	37329859	1018	*	17	4.69771e-23	1.38451e-10	0.0101379	2.87367e-09	0.0391388	0.00960278	ZNF790
DMR_83	DMR_153	chr15	83953690	83954395	705	*	0.192622	3.08196	147561	45947	45962	16	16	0.00234317	0.752	0.00809572	0.9565	chr15	83951663	83955157	3495	*	34	2.91333e-69	1.99354e-27	0.00137596	5.8018e-28	0.0400936	0.0125293	RP11-382A20.4, BNC1
DMR_339	DMR_154	chr7	153584038	153584873	835	*	0.267608	3.2113	393254	122520	122531	12	12	0.00288719	0.7535	0.00721751	0.943	chr7	153582285	153586592	4308	*	23	1.99424e-37	1.90714e-17	0.00317591	3.1173e-16	0.0642562	0.0201491	DPP6
DMR_306	DMR_155	chr4	157997167	157997880	713	*	0.288026	3.16828	320007	97867	97877	11	14	0.00300207	0.755	0.00752132	0.9495	chr4	157996014	157999344	3331	*	18	4.79853e-49	4.45646e-15	0.00107389	7.84286e-17	0.0474079	0.0153466	GLRB
DMR_307	DMR_156	chr1	165414332	165415170	838	*	0.232115	3.24961	28277	9846	9859	14	15	0.00276567	0.7595	0.00699345	0.9405	chr1	165413323	165415805	2483	*	17	1.93983e-47	3.62973e-18	0.000504969	8.13318e-17	0.052681	0.0188937	RXRG
DMR_23	DMR_157	chr14	36982447	36984132	1685	*	0.157031	2.66953	123826	38445	38461	17	17	0.00246185	0.762	0.0121773	0.986	chr14	36982447	36994906	12460	*	61	1.71635e-48	4.90958e-55	0.00147009	1.50777e-49	0.0461055	0.0135925	NKX2-1-AS1, RP11-896J10.3, SFTA3, NKX2-1
DMR_170	DMR_158	chr3	73673893	73674815	922	*	0.22632	3.39481	288786	89254	89268	15	15	0.0026337	0.763	0.00618739	0.927	chr3	73672063	73674815	2753	*	20	2.00286e-57	1.6497e-22	0.00129776	4.50154e-22	0.0582581	0.0209537	PDZRN3-AS1, PDZRN3
DMR_892	DMR_159	chr15	45421578	45422393	815	*	0.187482	2.99972	139911	43467	43482	16	18	0.00245521	0.7635	0.00872424	0.9655	chr15	45421068	45423543	2476	*	20	1.63721e-28	4.91594e-10	0.00690921	1.66396e-10	0.0277607	0.0116477	DUOX1, DUOXA1
DMR_950	DMR_160	chr6	87646387	87647644	1257	*	0.155376	2.64139	360721	114118	114134	17	17	0.00249888	0.7645	0.0125409	0.9865	chr6	87646387	87647644	1258	*	17	4.09041e-26	5.96144e-11	0.00578155	4.08016e-10	0.0360751	0.0112413	HTR1E
DMR_1229	DMR_161	chr11	12030088	12031508	1420	*	0.145702	2.62263	67456	20245	20262	18	18	0.00247894	0.765	0.0127745	0.987	chr11	12029738	12032149	2412	*	21	3.87102e-25	6.90585e-07	0.0051221	6.76231e-09	0.0291736	0.0100212	DKK3
DMR_627	DMR_162	chr3	179754521	179755285	764	*	0.299551	2.99551	300102	92451	92460	10	10	0.00346444	0.7665	0.00876697	0.9655	chr3	179754521	179755696	1176	*	11	1.20616e-31	9.79413e-14	0.000838883	2.38291e-12	0.0251758	0.0126227	PEX5L
DMR_125	DMR_163	chr2	71126505	71127576	1071	*	0.183981	2.94369	226649	72373	72388	16	18	0.00252831	0.771	0.0092075	0.9685	chr2	71124762	71134936	10175	*	41	1.66162e-48	6.22879e-22	0.00232593	2.29154e-24	0.0281132	0.0122505	VAX2
DMR_529	DMR_164	chr7	94023308	94024254	946	*	0.283573	3.11931	384630	119723	119733	11	11	0.00317772	0.7725	0.00783653	0.9525	chr7	94022682	94024254	1573	*	12	1.69933e-35	2.84553e-14	0.000763355	2.72384e-13	0.0740071	0.0306387	COL1A2
DMR_1471	DMR_165	chr11	68924577	68924956	379	*	0.337628	1.68814	76844	23942	23946	5	8	0.00373598	0.7725	0.0379769	0.9995	chr11	68924577	68926414	1838	*	9	1.97108e-23	1.0362e-07	0.0017208	3.79056e-08	0.064539	0.0263293	RP11-554A11.9, RP11-554A11.8
DMR_1144	DMR_166	chr18	5543271	5544237	966	*	0.257419	3.34645	189903	60391	60403	13	16	0.00292612	0.7745	0.00640955	0.931	chr18	5542743	5545201	2459	*	20	4.88454e-28	2.04616e-07	0.0110202	2.88883e-09	0.0490735	0.00981428	EPB41L3
DMR_62	DMR_167	chr5	37839407	37840839	1432	*	0.221886	3.32829	327986	99405	99419	15	15	0.00274098	0.7775	0.00651399	0.9325	chr5	37833969	37840839	6871	*	52	6.05366e-43	9.84111e-40	0.00647937	2.88601e-33	0.0430312	0.0126682	GDNF-AS1, GDNF
DMR_727	DMR_169	chr17	6679254	6679564	310	*	0.296182	2.96182	171106	53237	53246	10	10	0.00362869	0.7815	0.00906129	0.9685	chr17	6678929	6679564	636	*	11	1.6158e-26	1.02171e-12	0.00512359	1.30909e-11	0.0340778	0.021008	XAF1, FBXO39
DMR_1122	DMR_170	chr4	103940711	103941300	589	*	0.303559	2.73203	315294	96410	96418	9	9	0.00373788	0.782	0.0113883	0.983	chr4	103940711	103941681	971	*	10	9.32796e-21	4.25934e-11	0.00729936	2.38006e-09	0.0321415	0.0141532	SLC9B1, SLC9B2
DMR_2079	DMR_171	chr7	89840731	89842043	1312	*	0.146943	2.49803	384089	119446	119462	17	21	0.00266978	0.7865	0.0145736	0.9905	chr7	89839865	89842741	2877	*	23	2.8736e-18	8.47557e-08	0.0452228	7.97188e-07	0.0404473	0.0113959	STEAP2, STEAP2-AS1
DMR_60	DMR_172	chr15	74421271	74421935	664	*	0.176647	2.82636	145450	45146	45161	16	16	0.00269446	0.79	0.0103535	0.9765	chr15	74419871	74429109	9239	*	59	5.31916e-62	3.93487e-33	0.00549553	1.32299e-33	0.025711	0.00926351	ISLR2, RP11-247C2.2
DMR_33	DMR_173	chr5	1886828	1887583	755	*	0.217364	3.26047	324147	98874	98888	15	15	0.00288719	0.7905	0.00692699	0.9395	chr5	1873721	1888218	14498	*	71	7.99084e-45	8.9517e-43	0.00584209	6.60753e-42	0.0393353	0.013474	CTD-2194D22.3, CTD-2194D22.4, IRX4
DMR_632	DMR_174	chr6	84562677	84563444	767	*	0.217073	3.2561	360525	114025	114039	15	16	0.00289764	0.792	0.00695547	0.9395	chr6	84562677	84563910	1234	*	17	3.2324e-30	4.6401e-13	0.00432511	2.47151e-12	0.0257859	0.0109686	RIPPLY2
DMR_196	DMR_175	chr12	45443735	45445385	1650	*	0.174495	2.79192	94202	29012	29027	16	16	0.00274098	0.793	0.0107304	0.98	chr12	45443735	45445864	2130	*	17	3.05728e-49	2.04945e-22	0.0014458	2.04816e-20	0.0664429	0.0196247	RP11-478B9.1, DBX2
DMR_1114	DMR_176	chr14	93389102	93389876	774	*	0.255602	3.06723	132107	41182	41193	12	15	0.00329924	0.7945	0.00820776	0.958	chr14	93388800	93391194	2395	*	16	2.70803e-29	2.73795e-09	0.002077	2.22344e-09	0.0461131	0.0208254	CHGA
DMR_1094	DMR_177	chr5	146888890	146889763	873	*	0.275689	3.03258	340944	103857	103867	11	13	0.00347773	0.7945	0.0084584	0.962	chr5	146888445	146891069	2625	*	18	9.69411e-32	1.16893e-06	0.00245041	1.91759e-09	0.0400927	0.00985974	DPYSL3
DMR_756	DMR_179	chr8	75896557	75897310	753	*	0.299693	2.69724	405580	125141	125149	9	13	0.0039401	0.796	0.0118108	0.984	chr8	75895997	75898238	2242	*	14	4.14072e-32	4.70319e-11	0.00210044	2.3165e-11	0.027976	0.0107131	CRISPLD1
DMR_16	DMR_180	chr12	114843188	114844265	1077	*	0.215975	3.23962	105409	33418	33432	15	15	0.00293277	0.7965	0.00704471	0.9415	chr12	114833665	114849055	15391	*	71	1.09955e-64	2.45209e-60	0.00332829	2.91688e-53	0.029012	0.0115645	TBX5-AS1, TBX5
DMR_535	DMR_181	chr10	54073642	54075082	1440	*	0.252723	3.03268	49677	14779	14790	12	17	0.00340083	0.801	0.00845745	0.962	chr10	54073047	54075528	2482	*	18	2.34942e-36	3.74076e-12	0.00392369	3.08272e-13	0.035699	0.0144641	DKK1, PRKG1-AS1
DMR_1159	DMR_182	chr19	58570319	58571052	733	*	0.273736	3.01109	214528	69449	69459	11	13	0.00354609	0.801	0.00864164	0.965	chr19	58569986	58571811	1826	*	14	8.96455e-24	8.86911e-09	0.00829156	3.41304e-09	0.0477107	0.0181566	ZNF135
DMR_340	DMR_183	chr6	110299415	110300573	1158	*	0.213947	3.2092	362912	114768	114782	15	15	0.00299543	0.8025	0.0072308	0.943	chr6	110298444	110301179	2736	*	19	5.7272e-43	5.23193e-17	0.00195636	3.15525e-16	0.034419	0.0139941	GPR6
DMR_527	DMR_185	chr4	48987578	48988801	1223	*	0.218815	3.06341	310672	95127	95140	14	14	0.00327741	0.811	0.00823624	0.958	chr4	48987024	48989713	2690	*	16	9.91585e-37	4.83961e-13	0.00104845	2.60397e-13	0.0451726	0.0183751	CWH43
DMR_767	DMR_184	chr16	55689851	55690564	713	*	0.246436	3.20367	160366	49958	49970	13	13	0.0032888	0.811	0.00727258	0.945	chr16	55688330	55691102	2773	*	23	2.92707e-36	2.75158e-09	0.00316627	2.80352e-11	0.0358273	0.010613	SLC6A2
DMR_960	DMR_186	chr5	140501117	140501812	695	*	0.245925	3.19702	339739	103373	103385	13	13	0.00330589	0.812	0.00731625	0.945	chr5	140499367	140502262	2896	*	16	1.98213e-23	1.44453e-11	0.00488574	4.54543e-10	0.0752354	0.0322713	AC005754.8, PCDHB4
DMR_74	DMR_187	chr17	50237205	50237844	639	*	0.21169	3.17534	181203	57674	57688	15	15	0.00307518	0.8125	0.00746436	0.947	chr17	50234775	50237844	3070	*	29	2.37369e-66	1.19998e-35	0.00304257	7.23544e-30	0.0492709	0.0238223	CA10
DMR_18	DMR_188	chr1	75593476	75594592	1116	*	0.245543	3.19206	18796	5710	5722	13	13	0.00332298	0.8135	0.00735612	0.945	chr1	75592950	75602925	9976	*	49	1.41561e-76	3.42725e-58	0.000649599	6.14583e-53	0.0355286	0.0155196	LHX8, RP11-510C10.2, RP11-510C10.3
DMR_395	DMR_189	chr5	140345461	140346403	942	*	0.217541	3.04557	339709	103324	103337	14	14	0.00332867	0.814	0.00836726	0.9595	chr5	140344290	140347293	3004	*	20	4.20223e-38	3.07563e-14	0.00392856	1.8028e-15	0.0458454	0.0162199	PCDHA1, PCDHA2, PCDHA3, PCDHA4, PCDHA5, PCDHA6, PCDHA7, PCDHA8, PCDHA9, PCDHA10, PCDHA11, PCDHA12, PCDHA13, PCDHAC1, PCDHAC2
DMR_221	DMR_190	chr4	156128904	156130208	1304	*	0.21723	3.04123	319831	97798	97811	14	14	0.00333722	0.815	0.00839764	0.96	chr4	156128904	156131884	2981	*	17	1.88702e-48	1.73778e-20	0.000895963	2.28921e-19	0.0380689	0.0145775	NPY2R, RP11-92A5.2
DMR_785	DMR_191	chr4	101111037	101112395	1358	*	0.165685	2.65096	314999	96341	96356	16	16	0.00299068	0.8155	0.0124146	0.9865	chr4	101110248	101112395	2148	*	19	2.16625e-29	3.53912e-11	0.00281603	3.9721e-11	0.0363611	0.0110624	RP11-15B17.1, RP11-588P8.1, DDIT4L
DMR_615	DMR_192	chr5	38258007	38259398	1391	*	0.164169	2.62671	328042	99420	99435	16	16	0.00301726	0.816	0.0127318	0.9865	chr5	38256147	38259398	3252	*	21	9.48924e-28	1.72466e-15	0.012125	1.74907e-12	0.0471864	0.0113946	EGFLAM
DMR_616	DMR_193	chr5	121647154	121648346	1192	*	0.216973	3.03762	336381	101923	101936	14	15	0.00335146	0.8165	0.00841853	0.961	chr5	121646553	121648409	1857	*	18	5.67646e-32	2.08793e-13	0.00635421	1.89332e-12	0.0266061	0.0135413	SNCAIP, CTD-2544H17.2
DMR_237	DMR_194	chr10	125650957	125651726	769	*	0.288013	2.88013	61172	18017	18026	10	10	0.0040265	0.8165	0.00977146	0.973	chr10	125650957	125652920	1964	*	14	4.23717e-60	6.21134e-16	0.000353582	6.40616e-19	0.0584407	0.0235582	CPXM2
DMR_245	DMR_195	chr8	57358130	57359414	1284	*	0.210457	3.15685	403493	124533	124547	15	15	0.00311695	0.8175	0.00757924	0.95	chr8	57357785	57361797	4013	*	28	8.4623e-49	9.81754e-19	0.00364367	1.0985e-18	0.0291563	0.013428	RP11-17A4.2, PENK
DMR_319	DMR_196	chr20	21378045	21379188	1143	*	0.210454	3.15681	252985	79303	79317	15	15	0.00311695	0.8175	0.00757924	0.95	chr20	21376337	21379188	2852	*	17	2.13009e-41	8.27849e-17	0.00147429	1.53409e-16	0.0593112	0.0172312	RP11-227D2.3, NKX2-4
DMR_458	DMR_197	chr12	88974137	88974893	756	*	0.216496	3.03094	100747	31872	31885	14	14	0.0033676	0.818	0.0084717	0.962	chr12	88972226	88975428	3203	*	18	1.03417e-37	1.86645e-15	0.00254634	3.72434e-14	0.0198559	0.0108004	RNU1-117P, KITLG
DMR_679	DMR_198	chr12	59313517	59314530	1013	*	0.21647	3.03058	98063	31079	31092	14	20	0.0033695	0.818	0.00847454	0.962	chr12	59313254	59315631	2378	*	23	5.29189e-34	1.05134e-11	0.00502088	5.9895e-12	0.0264556	0.00914082	RP11-150C16.1, LRIG3
DMR_277	DMR_199	chr15	27111884	27112430	546	*	0.267963	2.94759	136862	42387	42397	11	13	0.00379199	0.819	0.00917617	0.9685	chr15	27109950	27113913	3964	*	22	2.35886e-43	5.88013e-16	0.00178761	1.14756e-17	0.0469277	0.0182354	GABRA5, GABRB3
DMR_1333	DMR_200	chr2	1748112	1748675	563	*	0.325694	1.62847	215268	69702	69706	5	9	0.00448222	0.819	0.0409391	0.9995	chr2	1745630	1749076	3447	*	19	1.92389e-21	7.0147e-08	0.00414456	1.60575e-08	0.0453634	0.00999371	PXDN
DMR_213	DMR_201	chr1	114696350	114697113	763	*	0.216243	3.0274	23271	7475	7488	14	14	0.00337899	0.82	0.00850018	0.9625	chr1	114694190	114698730	4541	*	27	1.36706e-47	4.85575e-21	0.00253614	8.07063e-20	0.0290713	0.0125606	SYT6
DMR_856	DMR_202	chr8	143859399	143860090	691	*	0.266652	2.93317	414657	126860	126870	11	14	0.0038594	0.822	0.00929864	0.9685	chr8	143857492	143860090	2599	*	23	3.342e-30	3.70433e-10	0.0111522	9.16786e-11	0.0680726	0.0229611	LYNX1
DMR_689	DMR_204	chr5	5139334	5140029	695	*	0.215169	3.01236	324738	98946	98959	14	14	0.00341507	0.824	0.0086331	0.9645	chr5	5139334	5141391	2058	*	18	6.70297e-30	6.65137e-14	0.00772964	6.78177e-12	0.0455078	0.0196406	ADAMTS16, CTD-2297D10.2
DMR_293	DMR_205	chr18	28622200	28623390	1190	*	0.207228	3.10842	192246	60877	60891	15	17	0.00322234	0.825	0.00790679	0.953	chr18	28620915	28624074	3160	*	22	1.01678e-40	4.65202e-18	0.00550939	3.29603e-17	0.034434	0.0160646	DSC3
DMR_150	DMR_206	chr14	48143434	48144369	935	*	0.285593	2.85593	124396	38744	38753	10	10	0.00416037	0.825	0.0100297	0.974	chr14	48143434	48145588	2155	*	14	3.08259e-50	6.80391e-27	0.00126086	7.70611e-23	0.0556559	0.0204446	MDGA2, MDGA2
DMR_83	DMR_207	chr15	83951663	83953068	1405	*	0.159829	2.55727	147560	45931	45946	16	16	0.00313689	0.8255	0.013646	0.989	chr15	83951663	83955157	3495	*	34	2.91333e-69	1.99354e-27	0.00137596	5.8018e-28	0.0400936	0.0125293	RP11-382A20.4, BNC1
DMR_810	DMR_208	chr12	25055108	25056243	1135	*	0.158695	2.53912	92346	28530	28545	16	19	0.00316442	0.8265	0.0138995	0.9895	chr12	25054873	25057098	2226	*	21	1.68614e-27	2.26956e-11	0.0125026	5.20959e-11	0.0249395	0.00961675	AC026310.1, BCAT1
DMR_560	DMR_210	chr14	69726197	69727092	895	*	0.158113	2.5298	128167	40032	40047	16	22	0.00317677	0.8285	0.0140496	0.99	chr14	69725185	69728392	3208	*	27	3.0295e-37	2.70816e-11	0.0049562	5.12561e-13	0.0242382	0.00698672	GALNT16, RP11-363J20.2
DMR_268	DMR_209	chr7	19156902	19158041	1139	*	0.206051	3.09077	375795	117429	117443	15	15	0.00325652	0.8285	0.00803496	0.9545	chr7	19155785	19160621	4837	*	32	5.97351e-58	1.13447e-11	0.00181421	5.37346e-18	0.0298745	0.00874818	AC003986.7, TWIST1
DMR_1649	DMR_212	chr2	51259175	51260399	1224	*	0.156298	2.50076	223891	71558	71573	16	16	0.00322993	0.8305	0.0145309	0.9905	chr2	51259175	51260739	1565	*	17	2.16684e-19	3.93332e-08	0.0133848	1.19901e-07	0.0271501	0.00943321	AC007682.1, NRXN1
DMR_37	DMR_211	chr9	1049898	1051165	1267	*	0.205023	3.07534	415969	127438	127452	15	15	0.00329355	0.8305	0.00814794	0.9565	chr9	1042202	1052573	10372	*	37	1.05482e-46	1.03247e-42	0.000897637	2.04126e-40	0.0419592	0.0196208	DMRT2
DMR_74	DMR_213	chr17	50235279	50236572	1293	*	0.240129	3.12167	181202	57661	57673	13	13	0.00351571	0.8315	0.00781849	0.9525	chr17	50234775	50237844	3070	*	29	2.37369e-66	1.19998e-35	0.00304257	7.23544e-30	0.0492709	0.0238223	CA10
DMR_624	DMR_214	chr10	123871953	123872573	620	*	0.306963	2.4557	60759	17907	17914	8	8	0.00466546	0.832	0.0152449	0.9915	chr10	123871407	123873670	2264	*	12	1.28243e-32	3.33356e-13	0.00136785	2.16806e-12	0.0338361	0.0139043	TACC2
DMR_317	DMR_215	chr6	30853948	30854233	285	*	0.306914	2.45531	353343	108631	108638	8	8	0.00467211	0.832	0.0152534	0.9915	chr6	30849937	30855729	5793	*	53	3.13903e-46	8.91779e-13	0.00826457	1.37611e-16	0.0705287	0.0167564	DDR1
DMR_2639	DMR_216	chr6	28911199	28912166	967	*	0.239187	3.10943	352682	107039	107051	13	14	0.00354514	0.834	0.00789919	0.9525	chr6	28910953	28912166	1214	*	14	1.76756e-16	3.44631e-06	0.00980808	4.80335e-06	0.0445832	0.0172925	C6orf100
DMR_375	DMR_217	chr4	172733566	172734843	1277	*	0.263677	2.90045	321072	98183	98193	11	13	0.00400846	0.8345	0.00959961	0.9705	chr4	172732662	172735924	3263	*	18	1.20295e-42	9.52504e-16	0.00130025	8.07148e-16	0.0384449	0.0176126	GALNTL6
DMR_3485	DMR_218	chr4	85887382	85888001	619	*	0.318203	1.90922	313743	95958	95963	6	9	0.00482117	0.836	0.0287381	0.9995	chr4	85886384	85888587	2204	*	12	3.41206e-15	0.000501893	0.00724253	2.7671e-05	0.0458519	0.0117375	WDFY3-AS2, WDFY3
DMR_2601	DMR_219	chr10	92631135	92631876	741	*	0.153797	2.46075	55121	16081	16096	16	16	0.00330589	0.8365	0.0151357	0.9915	chr10	92630406	92632228	1823	*	18	3.18012e-16	3.558e-06	0.0303107	4.30767e-06	0.0111424	0.00397701	RPP30
DMR_523	DMR_220	chr11	132813504	132813577	73	*	0.320529	1.60265	87501	27096	27100	5	8	0.0048449	0.837	0.0423765	1	chr11	132812607	132814660	2054	*	14	6.51421e-35	1.16502e-13	0.00112552	2.39085e-13	0.0360902	0.0179236	OPCML
DMR_305	DMR_221	chr4	171011099	171011627	528	*	0.238135	3.09576	321031	98166	98178	13	15	0.00358882	0.8385	0.00800173	0.9545	chr4	171009629	171011760	2132	*	17	1.79055e-44	1.96957e-15	0.00142463	7.64719e-17	0.0244635	0.0116865	AADAT
DMR_402	DMR_222	chr7	24322873	24323939	1066	*	0.262186	2.88404	376492	117600	117610	11	11	0.00407872	0.839	0.00974012	0.973	chr7	24322873	24325371	2499	*	17	5.94812e-34	7.96844e-17	0.00287914	2.51261e-15	0.050544	0.0153453	NPY
DMR_12	DMR_223	chr2	45159434	45160759	1325	*	0.202706	3.04059	222847	71356	71370	15	17	0.00338184	0.8395	0.00840144	0.96	chr2	45155991	45173548	17558	*	76	6.0001e-51	3.73441e-60	0.0025283	1.58776e-56	0.0405998	0.01388	SIX3, RP11-89K21.1, SIX3-AS1
DMR_684	DMR_224	chr5	168727686	168728586	900	*	0.237493	3.0874	343976	104633	104645	13	15	0.00360875	0.8405	0.0080549	0.9545	chr5	168726141	168729847	3707	*	21	2.75891e-33	5.58454e-11	0.00667268	6.27701e-12	0.0282005	0.0121119	SLIT3
DMR_1167	DMR_225	chr5	140683196	140683772	576	*	0.310069	2.17048	339804	103452	103458	7	10	0.00492181	0.8405	0.0209433	0.996	chr5	140682503	140684561	2059	*	12	6.3342e-26	1.3558e-07	0.00221757	3.82067e-09	0.0560268	0.0254402	SLC25A2
DMR_1624	DMR_226	chr9	85677921	85678251	330	*	0.309924	2.16947	420424	128091	128097	7	8	0.00493225	0.8405	0.0209642	0.996	chr9	85677330	85679000	1671	*	11	5.2457e-19	1.17524e-08	0.0090653	1.02251e-07	0.0361858	0.017621	RASEF
DMR_1086	DMR_227	chr3	132756780	132757973	1193	*	0.210924	2.95294	294611	90822	90835	14	16	0.00361065	0.841	0.00913819	0.9685	chr3	132755839	132757973	2135	*	21	6.12444e-29	3.54375e-09	0.00622501	1.7604e-09	0.0289665	0.0108096	TMEM108, RP11-469L4.1
DMR_267	DMR_228	chr2	177052903	177053838	935	*	0.210805	2.95127	239197	75727	75740	14	19	0.00361635	0.8415	0.00915338	0.9685	chr2	177052295	177055168	2874	*	23	1.44006e-45	1.13192e-18	0.00181651	4.96978e-18	0.0300126	0.0131524	HOXD1, HOXD-AS1
DMR_463	DMR_229	chr11	98891211	98892033	822	*	0.236956	3.08042	81411	25219	25231	13	14	0.00363154	0.843	0.00810902	0.9565	chr11	98890591	98892283	1693	*	16	1.29629e-37	6.08549e-15	0.00173559	4.24452e-14	0.0278798	0.0120651	CNTN5
DMR_262	DMR_230	chr11	24518149	24518737	588	*	0.236523	3.0748	69280	20771	20783	13	13	0.00365053	0.8435	0.00814984	0.9565	chr11	24518149	24518737	589	*	13	7.40968e-42	2.32347e-21	0.00146578	4.39011e-18	0.0253716	0.0187732	LUZP2
DMR_559	DMR_232	chr2	180725622	180726697	1075	*	0.208786	2.923	239694	75856	75869	14	14	0.00368756	0.8455	0.00938124	0.969	chr2	180725105	180727677	2573	*	17	5.62338e-34	3.68051e-12	0.00255168	4.98424e-13	0.0295424	0.0117649	ZNF385B, MIR1258
DMR_3308	DMR_234	chr2	27664918	27665711	793	*	0.279364	2.79364	220038	70679	70688	10	11	0.00451925	0.848	0.0107114	0.9795	chr2	27663933	27666964	3032	*	14	8.01205e-14	5.84342e-06	0.0474917	2.09233e-05	0.0834619	0.0336279	NRBP1, KRTCAP3
DMR_2485	DMR_235	chr6	110678920	110680098	1178	*	0.302019	2.41615	362951	114795	114802	8	10	0.0050196	0.848	0.0159418	0.992	chr6	110677913	110680256	2344	*	11	8.58975e-18	4.414e-06	0.00361959	3.11242e-06	0.0504239	0.0222758	METTL24
DMR_612	DMR_236	chr4	104640197	104641554	1357	*	0.234305	3.04597	315336	96443	96455	13	13	0.00373883	0.8505	0.00836346	0.9595	chr4	104640197	104641896	1700	*	14	2.51671e-31	3.53692e-12	0.00341868	1.60688e-12	0.0522932	0.0212812	TACR3
DMR_285	DMR_237	chr21	40983994	40984886	892	*	0.257853	2.83638	265418	82524	82534	11	11	0.00431512	0.8545	0.0102443	0.9755	chr21	40983609	40986244	2636	*	15	1.42076e-42	3.70149e-19	0.00135299	1.88992e-17	0.0275594	0.0179607	B3GALT5, C21orf88
DMR_2087	DMR_238	chr3	238318	238618	300	*	0.313457	1.88074	277142	85527	85532	6	14	0.00512783	0.8545	0.0298138	0.9995	chr3	237955	240139	2185	*	23	5.79247e-20	9.04725e-07	0.0332166	8.14581e-07	0.0455683	0.0118514	CHL1, CHL1-AS2
DMR_345	DMR_239	chr1	229569608	229570582	974	*	0.205625	2.87875	38634	12514	12527	14	14	0.00383092	0.856	0.00978854	0.973	chr1	229566769	229571762	4994	*	24	2.34106e-39	6.40668e-15	0.00279489	3.57963e-16	0.0349523	0.0133184	ACTA1
DMR_499	DMR_240	chr16	49315302	49316197	895	*	0.276214	2.76214	159238	49742	49751	10	10	0.00468825	0.856	0.0110522	0.981	chr16	49311483	49317767	6285	*	27	6.17872e-28	6.35251e-13	0.00396329	1.14897e-13	0.0429897	0.0125128	CBLN1
DMR_121	DMR_241	chr8	85095275	85096037	762	*	0.284573	2.56116	406263	125285	125293	9	9	0.00487813	0.856	0.0135777	0.989	chr8	85094437	85097429	2993	*	19	1.41474e-56	3.69161e-27	0.00095938	5.93286e-25	0.036854	0.017855	RALYL
DMR_294	DMR_242	chr2	213403212	213403960	748	*	0.237766	2.8532	243208	76957	76968	12	12	0.00406543	0.8565	0.0100601	0.9745	chr2	213400697	213403960	3264	*	22	1.32496e-36	1.44856e-18	0.00366964	3.50154e-17	0.0341221	0.010659	ERBB4
DMR_657	DMR_243	chr5	57755773	57756161	388	*	0.275543	2.75543	329945	99989	99998	10	10	0.00472812	0.858	0.0111301	0.9815	chr5	57753672	57756980	3309	*	23	2.66578e-37	2.57651e-10	0.00258933	3.83706e-12	0.0290418	0.00960843	PLK2
DMR_796	DMR_244	chr10	18429126	18430612	1486	*	0.236598	2.83918	45521	13870	13881	12	15	0.00412429	0.861	0.0102025	0.975	chr10	18428843	18430612	1770	*	15	2.1877e-28	3.82695e-12	0.00394769	4.34751e-11	0.031828	0.0127088	CACNB2
DMR_286	DMR_245	chr1	179711583	179712740	1157	*	0.235954	2.83144	30349	10471	10482	12	12	0.00415467	0.862	0.0102917	0.9765	chr1	179711114	179715055	3942	*	21	9.48035e-43	1.89865e-17	0.00240668	1.95648e-17	0.0942725	0.0229226	RP11-12M5.1, FAM163A
DMR_1666	DMR_246	chr4	87514871	87515704	833	*	0.194291	2.91436	313878	95981	95995	15	15	0.0037037	0.863	0.00945815	0.969	chr4	87514125	87516742	2618	*	19	8.31104e-21	1.04754e-07	0.017783	1.30163e-07	0.024635	0.00839637	PTPN13, MAPK10
DMR_1172	DMR_247	chr1	901062	901892	830	*	0.297947	2.38358	65	29	36	8	12	0.0053405	0.864	0.0164725	0.992	chr1	900550	903543	2994	*	15	2.07819e-29	7.75773e-07	0.000954414	3.8642e-09	0.0791278	0.0189262	KLHL17, PLEKHN1
DMR_388	DMR_248	chr18	59000498	59001726	1228	*	0.230678	2.99881	195643	61623	61635	13	13	0.00390023	0.8645	0.00873184	0.9655	chr18	59000498	59003270	2773	*	14	8.58909e-39	2.29182e-17	0.00172855	1.22022e-15	0.0272156	0.0165389	CDH20
DMR_326	DMR_249	chr21	31311797	31312643	846	*	0.193276	2.89914	263477	82058	82072	15	16	0.00375402	0.8655	0.0096091	0.9705	chr21	31310508	31312905	2398	*	19	1.14831e-44	9.41827e-17	0.00259307	1.94826e-16	0.0580458	0.0116849	GRIK1
DMR_173	DMR_251	chr5	63256926	63257941	1015	*	0.229777	2.9871	330477	100127	100139	13	13	0.003942	0.8675	0.00886001	0.967	chr5	63255045	63259058	4014	*	26	1.33382e-51	6.12334e-24	0.00289651	7.56656e-22	0.0258242	0.0155323	RP11-158J3.2, HTR1A
DMR_590	DMR_252	chr1	3567550	3568245	695	*	0.191751	2.87626	1828	519	533	15	34	0.00381098	0.868	0.00980943	0.973	chr1	3566304	3569624	3321	*	42	1.09759e-40	6.69305e-09	0.00553806	9.97916e-13	0.0345338	0.00898485	TP73, WRAP73
DMR_504	DMR_253	chr13	108519880	108521062	1182	*	0.272782	2.72782	119356	36923	36932	10	10	0.00487244	0.868	0.0114453	0.984	chr13	108518152	108521062	2911	*	20	1.74499e-36	1.3065e-13	0.00278256	1.27718e-13	0.0317653	0.0103737	FAM155A
DMR_1769	DMR_254	chr17	80541549	80542340	791	*	0.297107	2.37685	188907	60070	60077	8	8	0.00540981	0.8685	0.0166016	0.9925	chr17	80540647	80542340	1694	*	11	5.30138e-18	1.10317e-08	0.0170005	2.20232e-07	0.043484	0.0262719	FOXK2
DMR_292	DMR_255	chr8	106330881	106332188	1307	*	0.272563	2.72563	408963	126066	126075	10	10	0.00488858	0.869	0.0114766	0.984	chr8	106329625	106332188	2564	*	14	3.69815e-40	9.88204e-20	0.00251842	3.17097e-17	0.0412066	0.017863	RP11-127H5.1, ZFPM2
DMR_922	DMR_256	chr4	114900050	114900720	670	*	0.309989	1.54994	316333	96781	96785	5	13	0.00568419	0.869	0.0454175	1	chr4	114900050	114902039	1990	*	14	2.71536e-32	5.1503e-09	0.000893509	2.6347e-10	0.043374	0.0151519	ARSJ
DMR_2025	DMR_257	chr10	62332352	62332846	494	*	0.2815	2.5335	50200	14890	14898	9	9	0.00510315	0.8695	0.0139859	0.99	chr10	62332352	62333840	1489	*	11	3.03729e-18	1.9269e-07	0.0113662	6.23795e-07	0.0314457	0.020228	ANK3
DMR_1540	DMR_258	chr21	42688468	42688886	418	*	0.300256	2.10179	265599	82556	82562	7	9	0.00568419	0.87	0.0227187	0.997	chr21	42687544	42688886	1343	*	12	6.14934e-21	2.68122e-07	0.00368741	6.28629e-08	0.0278867	0.00859275	FAM3B
DMR_327	DMR_259	chr5	63801660	63802993	1333	*	0.19014	2.8521	330498	100150	100164	15	15	0.00388409	0.872	0.0100705	0.9745	chr5	63800306	63802993	2688	*	18	8.77061e-43	1.22896e-16	0.00148106	1.97715e-16	0.0205462	0.00938704	RGS7BP
DMR_48	DMR_260	chr17	35290307	35291580	1273	*	0.232666	2.79199	176515	55403	55414	12	12	0.00432937	0.875	0.0107285	0.98	chr17	35289351	35300874	11524	*	63	5.89637e-48	5.65549e-37	0.00162074	1.49167e-38	0.0393544	0.0112871	LHX1, RP11-445F12.1, RP11-445F12.2
DMR_866	DMR_261	chr7	1250038	1251125	1087	*	0.188321	2.82482	372588	116884	116898	15	15	0.00398093	0.8755	0.0103696	0.977	chr7	1248693	1251125	2433	*	21	2.72996e-33	3.03352e-11	0.0023629	1.03961e-10	0.0471908	0.0205137	NA
DMR_1974	DMR_262	chr8	120220292	120220484	192	*	0.307206	1.53603	410149	126291	126295	5	10	0.00593484	0.8765	0.0462416	1	chr8	120219151	120221797	2647	*	16	1.52049e-18	1.16455e-06	0.0223415	5.25e-07	0.0369358	0.0160262	MAL2
DMR_202	DMR_263	chr7	155249019	155250299	1280	*	0.198476	2.77866	393525	122572	122585	14	14	0.0041841	0.878	0.0108604	0.9805	chr7	155247711	155252701	4991	*	22	6.24088e-52	4.97817e-19	0.00108844	2.86132e-20	0.0295613	0.0108757	EN2, AC008060.8
DMR_430	DMR_264	chr8	69243285	69244553	1268	*	0.226629	2.94618	404828	124921	124933	13	13	0.00411195	0.8785	0.00918756	0.9685	chr8	69241746	69244553	2808	*	21	3.76714e-37	2.12637e-15	0.00282842	1.26939e-14	0.0297338	0.0111322	C8orf34, RP11-664D7.4
DMR_447	DMR_265	chr13	110438906	110439453	547	*	0.295206	2.36165	119599	36959	36966	8	8	0.00556267	0.879	0.0168684	0.9925	chr13	110436740	110441343	4604	*	21	5.40215e-33	6.5563e-15	0.00406868	2.20812e-14	0.0499321	0.0165264	IRS2
DMR_1136	DMR_266	chr5	8457124	8458089	965	*	0.277984	2.50186	325230	99015	99023	9	9	0.00537278	0.881	0.014511	0.9905	chr5	8457124	8458392	1269	*	10	1.11244e-20	1.10516e-10	0.00929457	2.79207e-09	0.0652212	0.0440585	MIR4458HG, RP11-480D4.1, RP11-480D4.2
DMR_44	DMR_267	chr11	32456759	32457496	737	*	0.225837	2.93588	69986	21038	21050	13	15	0.00415467	0.8815	0.00927111	0.9685	chr11	32453715	32461240	7526	*	52	1.17063e-62	3.57843e-41	0.00268634	6.1443e-39	0.0518968	0.0124688	WT1-AS, WT1
DMR_86	DMR_268	chr7	27204663	27205658	995	*	0.196835	2.75569	377001	117908	117921	14	14	0.00426955	0.883	0.0111282	0.9815	chr7	27200959	27214460	13502	*	77	9.00563e-38	1.80226e-26	0.0101955	1.72578e-27	0.0291322	0.00900005	HOXA10-AS, HOXA9, RP1-170O19.20, MIR196B, HOXA10
DMR_832	DMR_269	chr2	18058717	18059752	1035	*	0.195964	2.74349	218171	70048	70061	14	14	0.00432272	0.885	0.0112459	0.9825	chr2	18057814	18061326	3513	*	21	3.54418e-29	3.75766e-11	0.0104959	7.28975e-11	0.0376645	0.0144476	KCNS3
DMR_490	DMR_270	chr2	155554130	155555414	1284	*	0.183326	2.74989	236414	74829	74843	15	17	0.0041841	0.887	0.0111794	0.9825	chr2	155553986	155556790	2805	*	20	2.47312e-37	4.90593e-11	0.00301033	9.9495e-14	0.0249473	0.0101311	KCNJ3, AC061961.2
DMR_28	DMR_271	chr16	54964677	54965142	465	*	0.264016	2.64016	160235	49905	49914	10	10	0.00548481	0.8875	0.0125552	0.9865	chr16	54962832	54974287	11456	*	60	6.1377e-52	1.28721e-43	0.00195803	2.93622e-44	0.0316737	0.0119449	IRX5, CTD-3032H12.2, CRNDE, CTD-3032H12.1
DMR_2061	DMR_272	chr18	31158105	31159082	977	*	0.245232	2.69756	192507	60974	60984	11	11	0.00505283	0.888	0.0118089	0.984	chr18	31157607	31159082	1476	*	13	2.41037e-15	1.65851e-08	0.0198084	7.39019e-07	0.0280975	0.00942813	ASXL3, RP11-258B16.1
DMR_621	DMR_273	chr7	122526408	122526940	532	*	0.223288	2.90274	388472	121053	121065	13	13	0.00425911	0.8885	0.00957682	0.97	chr7	122525949	122527522	1574	*	20	7.93459e-32	8.532e-13	0.00677167	2.00324e-12	0.0219745	0.00957425	CADPS2
DMR_188	DMR_274	chr11	129245558	129245988	430	*	0.275229	2.47706	86884	26971	26979	9	10	0.00557311	0.8885	0.0148869	0.9915	chr11	129241467	129246718	5252	*	22	6.01867e-44	6.20932e-23	0.00170881	9.33583e-21	0.0266377	0.0119595	BARX2
DMR_683	DMR_275	chr4	168155124	168155980	856	*	0.182179	2.73269	320659	98082	98096	15	15	0.00422968	0.889	0.0113798	0.983	chr4	168154307	168157126	2820	*	20	1.45946e-31	4.58937e-12	0.00573169	6.23332e-12	0.0292478	0.00709059	SPOCK3
DMR_530	DMR_276	chr2	79739863	79740322	459	*	0.290822	2.32658	227867	72966	72973	8	8	0.00589496	0.889	0.0175235	0.994	chr2	79738545	79740322	1778	*	14	3.69628e-30	3.34932e-15	0.00342278	2.84118e-13	0.0412331	0.0179012	CTNNA2
DMR_968	DMR_277	chr15	27215898	27216819	921	*	0.2285	2.742	136887	42402	42413	12	16	0.00458571	0.892	0.0112677	0.9825	chr15	27214606	27217366	2761	*	19	2.3292e-30	8.18751e-07	0.00424021	4.83862e-10	0.0411332	0.0137882	TVP23BP1, GABRG3
DMR_52	DMR_278	chr5	170735973	170736572	599	*	0.244265	2.68691	344299	104711	104721	11	11	0.00511264	0.893	0.0119409	0.985	chr5	170734312	170745466	11155	*	40	8.17606e-54	2.47951e-39	0.00068703	1.26105e-37	0.0298615	0.0142619	TLX3
DMR_77	DMR_279	chr14	29234282	29235469	1187	*	0.192957	2.7014	122975	38133	38146	14	14	0.00448982	0.8935	0.0117586	0.984	chr14	29234282	29238731	4450	*	28	1.20993e-63	1.00407e-33	0.00294976	2.83653e-29	0.0468348	0.0161915	FOXG1, RP11-966I7.1
DMR_1300	DMR_280	chr7	82792105	82792379	274	*	0.298816	1.79289	383666	119277	119282	6	8	0.00643234	0.894	0.0332716	0.9995	chr7	82791318	82793116	1799	*	13	1.80438e-24	1.84655e-06	0.00179174	1.27295e-08	0.0306072	0.0100591	PCLO
DMR_964	DMR_281	chr15	26108391	26108817	426	*	0.180308	2.70462	136753	42348	42362	15	29	0.00431892	0.8945	0.0117225	0.984	chr15	26107382	26110506	3125	*	35	8.49843e-32	6.26291e-10	0.0152905	4.67873e-10	0.0200258	0.00423456	RP11-2C7.1, ATP10A
DMR_556	DMR_283	chr10	22633916	22635143	1227	*	0.179893	2.6984	45974	13996	14010	15	15	0.00433886	0.895	0.0117966	0.984	chr10	22632995	22635143	2149	*	17	8.66855e-35	1.79826e-12	0.00367402	4.57081e-13	0.0317255	0.0159395	SPAG6
DMR_494	DMR_282	chr1	50489319	50489827	508	*	0.221449	2.87884	15256	4643	4655	13	14	0.00434076	0.895	0.0097876	0.973	chr1	50489240	50490953	1714	*	17	3.36623e-37	7.58042e-14	0.00198225	1.01029e-13	0.0265521	0.0139708	AGBL4
DMR_178	DMR_284	chr8	50821904	50822565	661	*	0.273199	2.45879	402804	124348	124356	9	9	0.00571267	0.8955	0.0151756	0.9915	chr8	50820975	50824749	3775	*	20	9.25595e-51	3.03673e-23	0.00166836	3.0371e-21	0.0467648	0.0168013	SNTG1
DMR_2375	DMR_285	chr1	248020436	248021163	727	*	0.294042	2.0583	41741	13168	13174	7	8	0.00626049	0.896	0.023953	0.998	chr1	248020337	248021163	827	*	8	2.42874e-15	5.14604e-07	0.00673581	2.20731e-06	0.0221199	0.0145731	TRIM58
DMR_3709	DMR_286	chr6	48036280	48036676	396	*	0.259666	2.59666	358111	113386	113395	10	10	0.00579243	0.8965	0.013102	0.9885	chr6	48035236	48037415	2180	*	15	4.06437e-14	8.84776e-06	0.023211	3.95485e-05	0.0362057	0.0156779	PTCHD4
DMR_4	DMR_287	chr2	223176167	223177785	1618	*	0.179073	2.68609	245045	77498	77512	15	15	0.00436924	0.898	0.0119523	0.985	chr2	223155306	223177785	22480	*	93	2.35516e-51	1.65037e-75	0.00123415	1.95628e-70	0.0433172	0.0129864	CCDC140, PAX3
DMR_1901	DMR_288	chr4	82135784	82136940	1156	*	0.225638	2.70766	313269	95783	95794	12	13	0.004768	0.9005	0.0117007	0.984	chr4	82135607	82136940	1334	*	13	2.10922e-17	1.1819e-07	0.010063	3.93891e-07	0.0269564	0.00943651	PRKG2
DMR_745	DMR_289	chr8	110656096	110656442	346	*	0.297173	1.78304	409350	126164	126169	6	8	0.00660608	0.9005	0.0336751	0.9995	chr8	110654995	110658029	3035	*	15	5.34169e-32	1.49086e-10	0.00160426	2.02745e-11	0.047926	0.0178653	RP11-422N16.3, SYBU
DMR_3095	DMR_291	chr4	176986080	176987453	1373	*	0.189841	2.65777	321444	98317	98330	14	15	0.00467401	0.901	0.012315	0.9865	chr4	176986080	176987577	1498	*	15	1.8728e-14	2.34258e-06	0.0301892	1.39546e-05	0.0194277	0.00897203	WDR17
DMR_607	DMR_290	chr1	70033219	70034139	920	*	0.225385	2.70463	18512	5591	5602	12	12	0.00478224	0.901	0.0117225	0.984	chr1	70031930	70036106	4177	*	21	1.28293e-35	2.65681e-10	0.00458869	1.49837e-12	0.0280081	0.00824911	LRRC7
DMR_299	DMR_293	chr4	778827	779880	1053	*	0.287831	2.30265	304047	93565	93572	8	8	0.00617314	0.903	0.0179982	0.9945	chr4	774393	781272	6880	*	22	1.59895e-37	1.44679e-17	0.00186258	4.21192e-17	0.0709585	0.0188913	RP11-440L14.1, CPLX1
DMR_22	DMR_294	chr4	174449488	174450722	1234	*	0.241094	2.65203	321244	98235	98245	11	11	0.00533575	0.904	0.0123995	0.9865	chr4	174438312	174453287	14976	*	71	2.69309e-84	3.95854e-51	0.00209198	7.25505e-50	0.0339306	0.0133998	HAND2-AS1, HAND2
DMR_133	DMR_295	chr2	162273011	162274436	1425	*	0.188298	2.63618	237194	75030	75043	14	14	0.00478129	0.9045	0.0126026	0.9865	chr2	162270453	162275925	5473	*	38	1.85095e-65	8.05583e-22	0.00215819	7.82537e-24	0.0354525	0.0116043	TBR1
DMR_1019	DMR_296	chr16	55512724	55513961	1237	*	0.176851	2.65276	160322	49929	49943	15	21	0.00447653	0.905	0.0123871	0.9865	chr16	55511390	55515248	3859	*	23	3.47701e-31	1.00173e-07	0.00564551	8.78212e-10	0.0190721	0.00705017	MMP2
DMR_485	DMR_297	chr14	33403743	33404244	501	*	0.286931	2.29545	123380	38273	38280	8	9	0.00625859	0.9055	0.0181511	0.9945	chr14	33401638	33404466	2829	*	18	7.85814e-34	3.51998e-14	0.00209801	9.09665e-14	0.0352843	0.0108485	NPAS3
DMR_736	DMR_298	chr11	92702373	92703536	1163	*	0.216645	2.81639	80735	24988	25000	13	13	0.00460375	0.906	0.0104522	0.9775	chr11	92702373	92703536	1164	*	13	5.20543e-27	7.22355e-13	0.00671822	1.55887e-11	0.0457988	0.0299094	MTNR1B
DMR_122	DMR_299	chr15	89921672	89922989	1317	*	0.240084	2.64093	148493	46171	46181	11	11	0.00538512	0.906	0.0125495	0.9865	chr15	89919993	89922989	2997	*	18	2.15833e-60	1.29293e-27	0.000853341	9.77917e-25	0.0436992	0.0248661	LINC00925
DMR_881	DMR_300	chr10	23982350	23983888	1538	*	0.17593	2.63895	46204	14029	14043	15	15	0.00452115	0.908	0.0125694	0.9865	chr10	23982350	23985722	3373	*	18	7.87099e-24	4.01769e-10	0.00194618	1.25804e-10	0.0240138	0.0103092	KIAA1217
DMR_54	DMR_301	chr3	62359390	62360893	1503	*	0.186949	2.61728	287127	88988	89001	14	14	0.00485724	0.908	0.0128333	0.987	chr3	62353312	62365402	12091	*	63	3.65254e-43	4.2221e-39	0.00321167	1.93328e-35	0.0340478	0.012311	PTPRG-AS1, FEZF2
DMR_759	DMR_302	chr16	69140530	69141478	948	*	0.222162	2.66594	162798	51066	51077	12	12	0.00495314	0.909	0.0122105	0.986	chr16	69138779	69141478	2700	*	24	1.33512e-31	2.43919e-12	0.00438142	2.47277e-11	0.0425399	0.00951156	HAS3
DMR_165	DMR_303	chr5	174151334	174152033	699	*	0.285235	2.28188	345299	104926	104933	8	13	0.00642094	0.909	0.0184406	0.9945	chr5	174146368	174154199	7832	*	26	5.38843e-38	2.96298e-23	0.00240101	2.9241e-22	0.0422991	0.0145918	MSX2
DMR_987	DMR_304	chr6	100441722	100442603	881	*	0.186403	2.60964	361748	114494	114507	14	14	0.00488573	0.9105	0.0129159	0.9875	chr6	100440411	100442603	2193	*	16	3.1251e-29	1.11108e-09	0.00135942	5.95164e-10	0.0351075	0.0181487	MCHR2-AS1, MCHR2
DMR_822	DMR_305	chr16	22825046	22826243	1197	*	0.184981	2.58973	156632	48645	48658	14	15	0.00496928	0.911	0.0131856	0.9885	chr16	22824489	22827393	2905	*	17	1.18797e-29	1.18629e-10	0.00607681	6.48129e-11	0.0399518	0.0123752	HS3ST2
DMR_2435	DMR_306	chr19	11784246	11785188	942	*	0.221194	2.65433	203300	63820	63831	12	12	0.00501105	0.9115	0.0123653	0.9865	chr19	11784246	11785188	943	*	12	6.1636e-14	1.49231e-07	0.0357658	2.74053e-06	0.0394619	0.0197058	ZNF833P
DMR_33	DMR_307	chr5	1882775	1883514	739	*	0.264251	2.37826	324143	98865	98873	9	10	0.00651494	0.912	0.0165674	0.9925	chr5	1873721	1888218	14498	*	71	7.99084e-45	8.9517e-43	0.00584209	6.60753e-42	0.0393353	0.013474	CTD-2194D22.3, CTD-2194D22.4, IRX4
DMR_4281	DMR_308	chr8	11666281	11666810	529	*	0.284054	2.27243	397292	123039	123046	8	14	0.00653962	0.912	0.0186637	0.9945	chr8	11665358	11666810	1453	*	16	1.84885e-15	0.0013293	0.0369946	9.1094e-05	0.0508158	0.0199561	FDFT1
DMR_30	DMR_310	chr14	38068340	38069659	1319	*	0.172584	2.58877	123982	38549	38563	15	16	0.00466831	0.9135	0.0132017	0.9885	chr14	38057472	38072498	15027	*	58	4.1203e-54	3.7217e-47	0.0045843	1.2165e-43	0.0350443	0.0126774	TTC6, FOXA1
DMR_662	DMR_309	chr12	14720529	14721288	759	*	0.220231	2.64277	91434	28248	28259	12	13	0.00507276	0.9135	0.0125257	0.9865	chr12	14720100	14722220	2121	*	16	2.15306e-33	1.09751e-12	0.00141916	4.50149e-12	0.052512	0.0164437	RP11-695J4.2, PLBD1
DMR_216	DMR_311	chr6	134209681	134211217	1536	*	0.172055	2.58082	365402	115470	115484	15	15	0.0046873	0.914	0.0133014	0.989	chr6	134208883	134214649	5767	*	24	2.09152e-43	2.19052e-20	0.00226196	1.74912e-19	0.0578767	0.0146597	TCF21, RP3-323P13.2
DMR_40	DMR_312	chr11	2162211	2162616	405	*	0.171482	2.57223	65034	19122	19136	15	22	0.00471293	0.914	0.0134125	0.989	chr11	2158438	2165434	6997	*	72	5.44697e-96	6.61366e-42	0.00475643	5.12128e-40	0.0334435	0.00998938	IGF2-AS, IGF2, INS-IGF2
DMR_243	DMR_313	chr10	73848320	73849167	847	*	0.219159	2.62991	52123	15419	15430	12	15	0.00515631	0.9155	0.0126919	0.9865	chr10	73846448	73850604	4157	*	24	1.49211e-49	8.79268e-19	0.00178255	9.41565e-19	0.0349983	0.0147026	SPOCK2
DMR_518	DMR_314	chr8	93977688	93978529	841	*	0.218545	2.62253	406935	125491	125502	12	14	0.00521043	0.916	0.0127754	0.987	chr8	93977688	93979580	1893	*	16	1.46974e-36	1.16012e-11	0.00165902	2.01307e-13	0.0188439	0.00914821	CTD-3239E11.2, TRIQK
DMR_3065	DMR_315	chr1	209848479	209848864	385	*	0.286168	2.00318	35201	11598	11604	7	9	0.00704187	0.9175	0.0256429	0.999	chr1	209847618	209849445	1828	*	12	9.69617e-14	1.96069e-06	0.021169	1.31372e-05	0.0425166	0.0192358	G0S2, RP1-28O10.1
DMR_603	DMR_316	chr1	110008870	110010089	1219	*	0.235533	2.59086	22198	6955	6965	11	12	0.00569843	0.9185	0.0131685	0.9885	chr1	110007630	110010384	2755	*	15	3.55859e-32	3.14081e-13	0.00240232	1.35205e-12	0.0315672	0.0146977	SYPL2
DMR_532	DMR_317	chr4	48484638	48485624	986	*	0.235329	2.58862	310569	95075	95085	11	11	0.00571457	0.9185	0.0132027	0.9885	chr4	48483244	48486472	3229	*	15	1.42109e-30	5.7841e-15	0.0029121	2.93842e-13	0.0587486	0.0168087	SLC10A4
DMR_558	DMR_318	chr5	136834155	136834492	337	*	0.285211	1.99647	338761	102809	102815	7	8	0.00714535	0.919	0.0258585	0.999	chr5	136833216	136834863	1648	*	10	1.01447e-30	5.42985e-15	0.00162121	4.88828e-13	0.0312794	0.0181316	SPOCK1
DMR_99	DMR_319	chr4	20254322	20255346	1024	*	0.211342	2.74744	308114	94464	94476	13	13	0.00489522	0.9195	0.0112136	0.9825	chr4	20253130	20257590	4461	*	23	3.09595e-61	3.32473e-29	0.00139033	3.2961e-26	0.0264222	0.0148766	SLIT2
DMR_364	DMR_320	chr4	21950155	21950952	797	*	0.260416	2.34375	308219	94501	94509	9	10	0.00687667	0.92	0.0172206	0.994	chr4	21949853	21951046	1194	*	11	6.56462e-39	2.88039e-18	0.000883304	5.02768e-16	0.0559124	0.0243468	RP11-17E2.2, KCNIP4
DMR_401	DMR_321	chr1	200011273	200012526	1253	*	0.169144	2.53715	32521	10941	10955	15	15	0.00483351	0.9205	0.0139309	0.9895	chr1	200008808	200012526	3719	*	24	1.45968e-36	1.12356e-14	0.00342149	2.47724e-15	0.0190698	0.00868964	NR5A2
DMR_144	DMR_322	chr2	176994142	176994764	622	*	0.249343	2.49343	239151	75681	75690	10	10	0.00663266	0.9205	0.014642	0.991	chr2	176991968	176997311	5344	*	27	3.32233e-64	2.14969e-23	0.000810856	3.10927e-23	0.044263	0.0140414	HOXD8, HOXD-AS2
DMR_309	DMR_323	chr12	54446019	54446576	557	*	0.249267	2.49267	96734	30232	30241	10	10	0.00663931	0.9205	0.0146572	0.991	chr12	54444463	54448913	4451	*	28	3.28201e-43	8.6536e-17	0.00382074	9.21922e-17	0.0488663	0.017969	HOXC4, HOXC4
DMR_536	DMR_324	chr18	5196738	5197632	894	*	0.216623	2.59948	189865	60340	60351	12	12	0.00532626	0.921	0.0130508	0.9885	chr18	5195574	5197632	2059	*	14	1.86516e-33	1.10181e-12	0.00201307	3.10042e-13	0.023878	0.0121233	C18orf42
DMR_841	DMR_325	chr10	61121956	61123096	1140	*	0.168875	2.53312	50023	14856	14870	15	15	0.0048449	0.9215	0.0139907	0.99	chr10	61121956	61123096	1141	*	15	1.06101e-28	3.34216e-10	0.00206444	7.88738e-11	0.0197073	0.0096385	FAM13C
DMR_807	DMR_326	chr5	139927007	139927754	747	*	0.247915	2.47915	339563	103183	103192	10	12	0.00676653	0.9215	0.0148461	0.9915	chr5	139926783	139928823	2041	*	13	3.27547e-29	4.84024e-12	0.00218741	4.97937e-11	0.0353264	0.0099703	ANKHD1, ANKHD1-EIF4EBP3, EIF4EBP3, SRA1
DMR_1796	DMR_327	chr10	131988874	131989849	975	*	0.258784	2.32905	62591	18274	18282	9	9	0.00702003	0.9215	0.0174751	0.994	chr10	131988212	131989849	1638	*	11	6.81031e-17	6.05928e-09	0.018494	2.50015e-07	0.0573388	0.0234076	NA
DMR_654	DMR_328	chr4	5052618	5053596	978	*	0.246938	2.46938	305752	94051	94060	10	14	0.00684344	0.923	0.0150075	0.9915	chr4	5052379	5054483	2105	*	16	2.43086e-34	2.57452e-12	0.000547885	3.74925e-12	0.0232043	0.0108686	STK32B
DMR_1261	DMR_329	chr8	143781204	143781985	781	*	0.233291	2.5662	414623	126827	126837	11	11	0.00587503	0.9235	0.0135131	0.989	chr8	143780032	143782973	2942	*	19	4.67894e-25	1.50875e-08	0.0103844	9.28782e-09	0.05527	0.0173747	LY6K
DMR_214	DMR_330	chr12	54331892	54333323	1431	*	0.208781	2.71415	96633	30113	30125	13	13	0.0050158	0.924	0.0116314	0.984	chr12	54329010	54333823	4814	*	22	1.20594e-43	2.53044e-21	0.00222709	1.07248e-19	0.0286391	0.0142235	HOXC13, HOXC13-AS
DMR_68	DMR_331	chr7	35292896	35293892	996	*	0.215681	2.58817	378359	118278	118289	12	12	0.00538512	0.924	0.0132055	0.9885	chr7	35291644	35301861	10218	*	36	5.34501e-41	5.16454e-35	0.00189222	7.58518e-32	0.0379843	0.0148447	TBX20, AC009531.2
DMR_2098	DMR_332	chr4	91048412	91049007	595	*	0.232701	2.55971	314374	96173	96183	11	11	0.0059168	0.924	0.0136043	0.989	chr4	91047852	91049728	1877	*	15	3.76657e-18	6.19854e-06	0.00865986	8.51676e-07	0.0363288	0.0108678	CCSER1
DMR_921	DMR_333	chr5	41510076	41511150	1074	*	0.215253	2.58304	328541	99530	99541	12	14	0.00540696	0.9245	0.0132691	0.989	chr5	41509352	41511497	2146	*	16	2.1055e-30	1.18672e-08	0.00256127	2.5813e-10	0.0396404	0.0158475	PLCXD3
DMR_369	DMR_334	chr11	101454317	101454996	679	*	0.214893	2.57872	81554	25247	25258	12	15	0.0054307	0.925	0.0133327	0.989	chr11	101453106	101455563	2458	*	18	6.48844e-43	5.25743e-16	0.00215722	5.98239e-16	0.0368583	0.0141572	RP11-748H22.1, TRPC6
DMR_981	DMR_335	chr9	133027791	133028661	870	*	0.25802	2.32218	428090	129252	129260	9	9	0.00709978	0.925	0.0176156	0.994	chr9	133027040	133028661	1622	*	12	3.07996e-26	2.22853e-10	0.00264754	5.45902e-10	0.0246715	0.00984045	NA
DMR_1453	DMR_336	chr7	11871535	11872073	538	*	0.257897	2.32108	375133	117276	117284	9	9	0.00711497	0.925	0.0176355	0.994	chr7	11871535	11872745	1211	*	10	1.46308e-19	4.43974e-09	0.00465425	3.36396e-08	0.0507003	0.021297	THSD7A
DMR_141	DMR_337	chr4	46391159	46391929	770	*	0.207822	2.70168	310360	94970	94982	13	13	0.00507276	0.926	0.0117567	0.984	chr4	46390730	46393299	2570	*	22	1.57752e-59	2.82199e-25	0.0014377	2.6805e-23	0.0445937	0.0134736	RP11-436F23.1, GABRA2
DMR_222	DMR_338	chr6	85473773	85474803	1030	*	0.20718	2.69334	360605	114071	114083	13	13	0.00510694	0.926	0.0118602	0.984	chr6	85471973	85476921	4949	*	21	3.76704e-35	4.11682e-23	0.00317124	2.2955e-19	0.0350135	0.013439	TBX18
DMR_1847	DMR_339	chr10	124220091	124221066	975	*	0.21332	2.55984	60868	17938	17949	12	12	0.00552944	0.9265	0.0136033	0.989	chr10	124219564	124222607	3044	*	16	1.66947e-19	4.61862e-07	0.0112264	3.23275e-07	0.0306716	0.0128893	HTRA1
DMR_984	DMR_340	chr3	89156071	89156830	759	*	0.21323	2.55876	289362	89363	89374	12	12	0.00553798	0.9265	0.0136233	0.989	chr3	89155298	89156830	1533	*	13	1.21338e-25	4.65785e-10	0.00251422	5.65642e-10	0.0361764	0.0164276	EPHA3
DMR_1348	DMR_341	chr1	41174571	41175199	628	*	0.279214	2.23371	13032	3821	3828	8	8	0.00701243	0.927	0.0194954	0.995	chr1	41174259	41175199	941	*	9	7.17422e-20	1.00756e-08	0.00373993	1.82859e-08	0.0280955	0.0176108	NFYC
DMR_123	DMR_342	chr5	72594461	72596188	1727	*	0.205669	2.67369	331472	100513	100525	13	13	0.00518764	0.9275	0.0121184	0.9855	chr5	72593919	72599786	5868	*	29	1.84919e-42	9.02913e-28	0.00392203	1.27669e-24	0.0240373	0.011911	NA
DMR_63	DMR_343	chr15	96873850	96874052	202	*	0.244968	2.44968	149888	46593	46602	10	10	0.00703522	0.9275	0.0153493	0.9915	chr15	96865032	96878385	13354	*	64	1.08753e-55	1.67353e-34	0.00310185	3.05164e-33	0.0298793	0.00967731	NR2F2, MIR1469, NR2F2-AS1
DMR_905	DMR_344	chr3	79068292	79068787	495	*	0.282372	1.97661	289008	89269	89275	7	10	0.00746911	0.9275	0.0264651	0.999	chr3	79067085	79069897	2813	*	18	6.5757e-32	2.16386e-10	0.00245987	2.06e-10	0.0205753	0.00755632	ROBO1
DMR_1306	DMR_346	chr12	79257337	79258438	1101	*	0.165677	2.48516	100149	31670	31684	15	15	0.00500725	0.928	0.0147692	0.9915	chr12	79257337	79258438	1102	*	15	3.44575e-21	2.16621e-08	0.00576902	1.35182e-08	0.019591	0.0103342	SYT1
DMR_553	DMR_345	chr11	64739253	64739852	599	*	0.205173	2.66725	75030	22900	22912	13	13	0.00521423	0.928	0.0121991	0.986	chr11	64738312	64739852	1541	*	14	6.79992e-34	5.82348e-13	0.00170097	4.02205e-13	0.032657	0.020081	C11orf85
DMR_588	DMR_347	chr6	30698584	30698987	403	*	0.244592	2.44592	353281	108509	108518	10	10	0.00707035	0.929	0.015411	0.9915	chr6	30698584	30700616	2033	*	14	5.24615e-34	1.21669e-12	0.00203722	9.54893e-13	0.0369353	0.0150789	FLOT1
DMR_620	DMR_349	chr1	177133536	177134338	802	*	0.164409	2.46613	29954	10328	10342	15	16	0.00505188	0.9295	0.0150588	0.9915	chr1	177131972	177134454	2483	*	17	3.83532e-32	1.34065e-11	0.00365146	1.99655e-12	0.0168012	0.00842889	ASTN1
DMR_839	DMR_348	chr4	86395989	86396739	750	*	0.204104	2.65335	313763	95967	95979	13	14	0.00527309	0.9295	0.0123757	0.9865	chr4	86395989	86396765	777	*	14	8.02403e-27	3.0538e-09	0.00385389	7.70002e-11	0.024162	0.0101713	ARHGAP24
DMR_91	DMR_350	chr10	134599783	134599984	201	*	0.256572	2.30915	63380	18403	18411	9	9	0.00725264	0.9295	0.0178548	0.9945	chr10	134597358	134602530	5173	*	42	3.44467e-67	1.05302e-28	0.00486937	1.04539e-26	0.0376375	0.0179129	RP11-288G11.3, NKX6-2
DMR_331	DMR_351	chr11	30038615	30039113	498	*	0.230135	2.53149	69696	20883	20893	11	11	0.00614181	0.9305	0.0140106	0.99	chr11	30037031	30041473	4443	*	23	6.42724e-36	2.95473e-19	0.00480083	2.16739e-16	0.0475344	0.0167862	KCNA4
DMR_1152	DMR_352	chr10	21462441	21463009	568	*	0.276286	2.21029	45758	13915	13922	8	13	0.00730011	0.9305	0.0199787	0.995	chr10	21461979	21464296	2318	*	17	1.31533e-27	4.04233e-07	0.00172707	3.15986e-09	0.0406957	0.0133415	NEBL-AS1, NEBL
DMR_575	DMR_353	chr3	139257713	139258948	1235	*	0.17658	2.47212	295581	91232	91245	14	14	0.0054981	0.931	0.0149705	0.9915	chr3	139257229	139260099	2871	*	19	2.20771e-35	1.10727e-10	0.00329257	6.90975e-13	0.0355143	0.0121673	RP11-319G6.1, RBP1
DMR_156	DMR_354	chr14	85995655	85996873	1218	*	0.203555	2.64622	130863	40833	40845	13	13	0.00531487	0.9315	0.012484	0.9865	chr14	85994527	86001111	6585	*	30	6.46585e-47	5.55347e-26	0.00495435	1.31166e-22	0.0241477	0.0108081	RP11-497E19.2, FLRT2, RP11-497E19.1
DMR_77	DMR_355	chr14	29235904	29236535	631	*	0.211414	2.53697	122976	38147	38158	12	12	0.0056671	0.9315	0.0139347	0.9895	chr14	29234282	29238731	4450	*	28	1.20993e-63	1.00407e-33	0.00294976	2.83653e-29	0.0468348	0.0161915	FOXG1, RP11-966I7.1
DMR_746	DMR_356	chr19	44763979	44764603	624	*	0.255623	2.30061	210114	67225	67233	9	9	0.00735897	0.932	0.0180514	0.9945	chr19	44763979	44764603	625	*	9	7.65242e-26	4.11262e-13	0.00241976	2.08298e-11	0.0339033	0.0215965	ZNF233, ZNF235
DMR_570	DMR_357	chr11	131779583	131780357	774	*	0.175903	2.46265	87366	27079	27092	14	17	0.00554653	0.9335	0.0151072	0.9915	chr11	131778850	131782213	3364	*	25	7.90824e-39	1.27497e-12	0.00261938	5.98526e-13	0.0367859	0.0151565	NTM
DMR_2173	DMR_358	chr1	241520286	241520941	655	*	0.24287	2.4287	40620	12930	12939	10	10	0.00724409	0.934	0.0157139	0.9915	chr1	241519213	241520941	1729	*	14	7.72737e-17	2.8195e-07	0.0151511	1.09304e-06	0.0257051	0.0122906	RGS7
DMR_426	DMR_359	chr8	35092683	35093411	728	*	0.254979	2.29481	400855	123936	123944	9	9	0.00743303	0.934	0.0181643	0.9945	chr8	35091430	35095362	3933	*	16	7.22144e-43	2.80408e-13	0.00121143	1.06974e-14	0.0418418	0.0188747	UNC5D
DMR_416	DMR_360	chr14	38725312	38726189	877	*	0.25466	2.29194	124048	38586	38594	9	9	0.00746531	0.9345	0.0182261	0.9945	chr14	38724255	38727024	2770	*	16	1.32218e-38	9.2651e-14	0.00280989	6.43939e-15	0.045881	0.0173723	CLEC14A
DMR_1246	DMR_361	chr1	110282835	110283342	507	*	0.274404	2.19523	22297	7046	7053	8	8	0.0074805	0.935	0.0203442	0.9955	chr1	110282274	110284423	2150	*	11	1.31659e-22	2.8169e-09	0.00424023	7.70764e-09	0.0370293	0.0155819	GSTM5, RP4-735C1.4, GSTM3
DMR_1675	DMR_363	chr17	71160748	71162393	1645	*	0.16026	2.4039	184558	58460	58474	15	18	0.00523132	0.9355	0.0161554	0.992	chr17	71160417	71162393	1977	*	18	4.13567e-19	8.94934e-09	0.0228753	1.34272e-07	0.013422	0.0066618	RP11-143K11.5, SSTR2
DMR_336	DMR_362	chr5	33891893	33892705	812	*	0.209722	2.51666	327431	99234	99245	12	14	0.00578198	0.9355	0.0142489	0.9905	chr5	33890324	33893097	2774	*	15	2.94151e-45	8.52199e-16	0.00106253	2.66471e-16	0.0431637	0.0158739	ADAMTS12
DMR_137	DMR_364	chr7	28997866	28998595	729	*	0.208889	2.50667	377372	118056	118067	12	13	0.0058418	0.937	0.014435	0.9905	chr7	28994601	28999224	4624	*	28	2.33131e-56	6.97261e-26	0.00362079	1.86939e-23	0.0370779	0.0146558	AC005013.5, AC005013.1, TRIL
DMR_508	DMR_365	chr7	79083445	79084011	566	*	0.25177	2.26593	383342	119255	119263	9	14	0.00776912	0.938	0.0187815	0.995	chr7	79080535	79085293	4759	*	35	2.17799e-39	2.46799e-11	0.00718777	1.42998e-13	0.0403432	0.0102027	MAGI2-AS3, MAGI2
DMR_2585	DMR_366	chr19	57182816	57183342	526	*	0.251744	2.2657	214234	69107	69115	9	9	0.00777007	0.938	0.0187843	0.995	chr19	57182127	57183342	1216	*	10	2.27457e-14	2.93185e-06	0.0229835	4.09622e-06	0.0330578	0.0186728	ZNF835
DMR_1349	DMR_369	chr5	19988018	19988944	926	*	0.172609	2.41653	326594	99131	99144	14	14	0.00575825	0.9385	0.0159294	0.992	chr5	19988018	19989519	1502	*	15	6.91183e-22	3.57141e-08	0.00774478	1.83134e-08	0.034901	0.0165828	CDH18
DMR_6118	DMR_368	chr7	12443191	12444115	924	*	0.207943	2.49531	375162	117297	117308	12	13	0.00591585	0.9385	0.0146164	0.991	chr7	12443146	12444115	970	*	13	7.72195e-11	0.00134335	0.00696218	0.00116175	0.0464212	0.0156494	VWDE
DMR_2400	DMR_373	chr7	27195602	27196825	1223	*	0.155265	2.32898	376992	117884	117898	15	15	0.00544873	0.939	0.017477	0.994	chr7	27194614	27197713	3100	*	22	1.21354e-18	4.50525e-06	0.0339932	2.40007e-06	0.0138464	0.00492136	HOXA-AS3, HOXA7
DMR_845	DMR_370	chr2	46465	47452	987	*	0.200455	2.60592	214724	69650	69662	13	16	0.0055114	0.939	0.0129672	0.9885	chr2	45264	47889	2626	*	20	2.20014e-27	5.17416e-11	0.00813999	8.63095e-11	0.0357173	0.0128348	FAM110C
DMR_1182	DMR_371	chr8	68864012	68865187	1175	*	0.207871	2.49445	404799	124909	124920	12	12	0.00591965	0.939	0.0146221	0.991	chr8	68862901	68865187	2287	*	14	1.15344e-24	4.40647e-07	0.00517662	4.38618e-09	0.0220175	0.0098871	PREX2
DMR_2018	DMR_372	chr1	24194965	24195659	694	*	0.207558	2.4907	8267	1879	1890	12	12	0.00595573	0.939	0.0146914	0.991	chr1	24193498	24197017	3520	*	20	1.07278e-21	4.45226e-07	0.00518914	6.02895e-07	0.049205	0.0117931	FUCA1, CNR2
DMR_95	DMR_374	chr4	96468962	96469634	672	*	0.271651	2.1732	314665	96233	96240	8	8	0.00780045	0.939	0.0208693	0.996	chr4	96468962	96472269	3308	*	27	2.98164e-65	2.24568e-29	0.00222073	1.71968e-26	0.0377259	0.0137737	RP11-710C12.1, UNC5C
DMR_758	DMR_375	chr13	61989412	61990113	701	*	0.172079	2.40911	115830	36257	36270	14	18	0.00578863	0.9395	0.0160642	0.992	chr13	61987935	61990741	2807	*	20	2.84178e-30	3.33191e-10	0.00538191	2.39891e-11	0.0406435	0.0106086	PCDH20
DMR_1276	DMR_378	chr1	186649153	186649985	832	*	0.154323	2.31484	31641	10770	10784	15	15	0.00548861	0.94	0.0177447	0.994	chr1	186648244	186650479	2236	*	18	2.20418e-24	2.38451e-09	0.00240012	1.0205e-08	0.0309738	0.00889843	RP5-973M2.2, PTGS2
DMR_943	DMR_376	chr4	122301573	122302331	758	*	0.206724	2.48069	316748	96921	96932	12	12	0.00601269	0.94	0.0148281	0.9915	chr4	122300140	122302816	2677	*	16	4.90954e-29	2.31536e-09	0.00373427	3.55254e-10	0.0192972	0.0100505	QRFPR
DMR_1017	DMR_377	chr12	71833017	71833838	821	*	0.225172	2.47689	99490	31504	31514	11	11	0.00657095	0.94	0.0148907	0.9915	chr12	71833017	71834859	1843	*	16	3.55042e-26	4.20827e-11	0.00322829	8.71756e-10	0.0146316	0.00622445	LGR5, TSPAN8
DMR_506	DMR_379	chr8	1900353	1901041	688	*	0.239804	2.39804	395855	122779	122788	10	11	0.00752702	0.9405	0.0162513	0.992	chr8	1897020	1901041	4022	*	24	3.45456e-36	1.14022e-12	0.00183429	1.37407e-13	0.0626748	0.0244559	ARHGEF10
DMR_622	DMR_380	chr7	151106990	151108340	1350	*	0.199062	2.58781	392833	122430	122442	13	13	0.00560064	0.941	0.0132103	0.9885	chr7	151106043	151109656	3614	*	18	1.44838e-29	1.99028e-14	0.00879631	2.10048e-12	0.0410801	0.0160847	WDR86-AS1, WDR86
DMR_1368	DMR_381	chr12	89748726	89749377	651	*	0.23907	2.3907	100840	31916	31925	10	10	0.00760392	0.941	0.0163547	0.992	chr12	89742886	89749822	6937	*	50	8.44552e-23	2.7262e-06	0.024235	2.10876e-08	0.0630477	0.00925178	DUSP6
DMR_645	DMR_382	chr4	141489963	141490428	465	*	0.269421	2.15537	318159	97332	97339	8	10	0.00805015	0.9415	0.0213316	0.9965	chr4	141488964	141491214	2251	*	14	3.76871e-30	2.75231e-12	0.00216715	3.3744e-12	0.0343808	0.0147789	UCP1
DMR_1723	DMR_383	chr4	156680050	156681047	997	*	0.268578	2.14863	319885	97844	97851	8	15	0.00815839	0.9415	0.0215025	0.9965	chr4	156679085	156681475	2391	*	18	6.29063e-22	1.25456e-07	0.0110132	1.65688e-07	0.0355506	0.00859693	GUCY1B3
DMR_20	DMR_384	chr1	91191583	91192803	1220	*	0.198524	2.58081	20368	6126	6138	13	13	0.00564147	0.9425	0.0133014	0.989	chr1	91180913	91196332	15420	*	64	2.4518e-69	7.75354e-52	0.00162222	1.12633e-50	0.0333606	0.0145717	BARHL2
DMR_1415	DMR_385	chr13	113655370	113656212	842	*	0.170803	2.39125	120782	37151	37164	14	15	0.00588737	0.9425	0.0163472	0.992	chr13	113654235	113656424	2190	*	18	1.6168e-23	5.95198e-08	0.0107222	2.68056e-08	0.0324433	0.0129361	MCF2L
DMR_843	DMR_386	chr10	125033770	125034818	1048	*	0.238482	2.38482	61038	18007	18016	10	10	0.00765139	0.9425	0.0164506	0.992	chr10	125033770	125034818	1049	*	10	8.97598e-27	2.14989e-12	0.000818283	8.18797e-11	0.0745755	0.0324166	NA
DMR_589	DMR_387	chr15	30114291	30115149	858	*	0.205245	2.46294	137247	42454	42465	12	13	0.00611903	0.943	0.0151034	0.9915	chr15	30113651	30115299	1649	*	19	6.00028e-32	2.75425e-13	0.0054646	9.9217e-13	0.0257164	0.0105906	RP11-680F8.3, TJP1
DMR_599	DMR_388	chr1	177139933	177140609	676	*	0.205163	2.46196	29959	10344	10355	12	14	0.00612567	0.943	0.0151148	0.9915	chr1	177138584	177140812	2229	*	17	3.94078e-36	3.56229e-13	0.00182866	1.27421e-12	0.0281276	0.0114252	BRINP2
DMR_487	DMR_389	chr10	128076910	128077369	459	*	0.238175	2.38175	61851	18125	18134	10	11	0.00768652	0.943	0.0165048	0.992	chr10	128074961	128078010	3050	*	18	2.32387e-37	2.52086e-14	0.00213546	9.23653e-14	0.0402723	0.0164404	ADAM12
DMR_250	DMR_391	chr3	138665654	138666885	1231	*	0.152788	2.29182	295487	91164	91178	15	15	0.00555982	0.944	0.0182289	0.9945	chr3	138661840	138669434	7595	*	35	1.7263e-27	9.23483e-20	0.0107711	1.25367e-18	0.0265318	0.0104942	C3orf72, RP11-548O1.3, FOXL2
DMR_688	DMR_390	chr3	23244051	23244824	773	*	0.170305	2.38427	280438	86362	86375	14	14	0.00592819	0.944	0.0164611	0.992	chr3	23243625	23245916	2292	*	19	2.03396e-28	2.87682e-14	0.0135242	6.66117e-12	0.0251702	0.00997095	UBE2E2, UBE2E2-AS1
DMR_1269	DMR_392	chr12	71003576	71003964	388	*	0.247816	2.23035	99416	31483	31491	9	9	0.00824668	0.944	0.0195676	0.995	chr12	71003108	71004372	1265	*	11	9.68985e-22	2.33249e-09	0.00218023	9.68914e-09	0.0239936	0.00913902	PTPRB
DMR_6126	DMR_394	chr1	75198211	75199177	966	*	0.170203	2.38284	18766	5696	5709	14	14	0.00593864	0.9445	0.0164839	0.992	chr1	75198211	75199496	1286	*	15	1.5549e-10	0.0018827	0.0223762	0.00117476	0.0271604	0.00565932	TYW3, CRYZ
DMR_199	DMR_393	chr11	13030309	13030929	620	*	0.20444	2.45328	67776	20274	20285	12	12	0.00617884	0.9445	0.0152904	0.9915	chr11	13029722	13032613	2892	*	18	8.41982e-54	5.14716e-21	0.00142473	2.56541e-20	0.032513	0.0117014	RASSF10, CTC-497E21.3
DMR_186	DMR_396	chr8	102503892	102504903	1011	*	0.169499	2.37298	408327	125927	125940	14	14	0.00598611	0.945	0.0166719	0.9925	chr8	102502535	102507837	5303	*	25	3.11434e-53	1.26511e-19	0.00180132	6.9112e-21	0.0376832	0.0127705	GRHL2, KB-1562D12.1
DMR_1224	DMR_395	chr2	208890222	208890802	580	*	0.22052	2.42572	242885	76838	76848	11	12	0.00695167	0.945	0.0157557	0.992	chr2	208889973	208890802	830	*	12	4.25698e-22	1.08617e-08	0.00274685	6.49023e-09	0.05565	0.0198746	PLEKHM3
DMR_517	DMR_397	chr8	38964784	38965492	708	*	0.236953	2.36953	401561	124113	124122	10	14	0.00779571	0.945	0.0167298	0.9925	chr8	38964297	38965492	1196	*	14	1.46668e-37	6.23922e-13	0.00117947	1.94124e-13	0.0401074	0.0196498	ADAM32
DMR_3174	DMR_398	chr3	30936070	30936426	356	*	0.265632	2.12505	281208	86588	86595	8	10	0.00852771	0.945	0.0221234	0.9965	chr3	30935143	30936955	1813	*	12	1.18833e-13	4.14171e-07	0.0547708	1.62142e-05	0.0248616	0.0142443	GADL1
DMR_1793	DMR_399	chr19	58545001	58545837	836	*	0.218979	2.40877	214514	69436	69446	11	11	0.00711972	0.9455	0.0160728	0.992	chr19	58545001	58546307	1307	*	12	8.9914e-18	6.28555e-08	0.00821131	2.47176e-07	0.0416242	0.0218192	ZSCAN1
DMR_6737	DMR_400	chr8	17433625	17434123	498	*	0.273609	1.91526	397757	123132	123138	7	18	0.00844986	0.9455	0.0285339	0.9995	chr8	17433625	17435008	1384	*	18	7.77875e-14	0.0388801	0.00167853	0.00467519	0.0382526	0.0137267	PDGFRL
DMR_718	DMR_401	chr19	55865825	55866907	1082	*	0.195965	2.54755	213846	68936	68948	13	13	0.00581901	0.946	0.0137799	0.9895	chr19	55865076	55866907	1832	*	16	4.17041e-30	4.53754e-11	0.00466002	1.13564e-11	0.0428069	0.0110168	COX6B2, CTD-2105E13.6, FAM71E2
DMR_233	DMR_402	chr3	6902271	6903327	1056	*	0.2032	2.4384	277661	85647	85658	12	14	0.00628423	0.946	0.0155373	0.9915	chr3	6901652	6905031	3380	*	21	2.59006e-50	1.79566e-20	0.0019527	5.49236e-19	0.0337166	0.0170473	GRM7
DMR_1051	DMR_403	chr5	191292	192103	811	*	0.218507	2.40357	323234	98686	98696	11	13	0.00716719	0.946	0.0161649	0.992	chr5	190822	192650	1829	*	15	6.36529e-26	1.98291e-10	0.00376644	1.29058e-09	0.0630513	0.0220528	LRRC14B
DMR_203	DMR_404	chr11	105481283	105481702	419	*	0.21839	2.40229	82017	25394	25404	11	14	0.00717573	0.9465	0.0161829	0.992	chr11	105479843	105481988	2146	*	26	5.70284e-56	2.35313e-19	0.00204198	3.16923e-20	0.021458	0.0106589	GRIA4
DMR_162	DMR_405	chr13	88323992	88324879	887	*	0.263705	2.10964	117189	36551	36558	8	9	0.00876887	0.9475	0.0224918	0.997	chr13	88323266	88329884	6619	*	32	1.46078e-43	7.78201e-26	0.0036405	2.64884e-22	0.0578	0.0183415	SLITRK5, MIR4500HG
DMR_105	DMR_406	chr20	21686080	21686728	648	*	0.192436	2.50167	253045	79330	79342	13	16	0.00606111	0.9485	0.0145157	0.9905	chr20	21681966	21690789	8824	*	34	2.50569e-37	2.03745e-27	0.00354578	7.61618e-26	0.0289713	0.0119748	PAX1
DMR_368	DMR_407	chr2	229045958	229047110	1152	*	0.201232	2.41479	245851	77626	77637	12	12	0.00643803	0.9485	0.0159607	0.992	chr2	229045020	229047701	2682	*	16	9.6196e-40	3.67658e-17	0.00166465	5.57774e-16	0.0497629	0.0181843	SPHKAP
DMR_1831	DMR_408	chr6	152128426	152129036	610	*	0.167304	2.34225	368189	116105	116118	14	21	0.00614846	0.949	0.017252	0.994	chr6	152127812	152130332	2521	*	28	1.92947e-25	2.70666e-06	0.0221657	2.96554e-07	0.0164264	0.00516261	ESR1
DMR_13	DMR_409	chr21	38071673	38072186	513	*	0.262322	2.09858	264742	82412	82419	8	8	0.00896255	0.949	0.0228156	0.997	chr21	38064236	38081976	17741	*	69	1.35013e-59	9.25034e-62	0.00152433	1.53493e-55	0.0290516	0.0118582	SIM2, AP000697.6
DMR_726	DMR_410	chr18	31020168	31021298	1130	*	0.192318	2.50013	192504	60961	60973	13	15	0.00607061	0.9495	0.0145395	0.9905	chr18	31019946	31021298	1353	*	15	9.18606e-33	1.05096e-12	0.00176897	1.30901e-11	0.0519696	0.0146218	CCDC178
DMR_1364	DMR_411	chr20	58508076	58509559	1483	*	0.200738	2.40886	260655	81504	81515	12	12	0.00648171	0.9495	0.0160718	0.992	chr20	58508076	58509559	1484	*	12	2.55622e-20	8.16224e-10	0.00756957	2.02765e-08	0.0379867	0.0224922	FAM217B, SYCP2
DMR_520	DMR_412	chr17	32483560	32484259	699	*	0.192046	2.4966	175907	55167	55179	13	13	0.006082	0.95	0.0146002	0.9905	chr17	32482817	32485152	2336	*	15	1.5593e-34	3.00002e-14	0.0023543	2.20438e-13	0.0279784	0.0148615	ASIC2
DMR_1880	DMR_413	chr2	20212423	20213313	890	*	0.192034	2.49644	218428	70115	70127	13	13	0.00608485	0.95	0.0146002	0.9905	chr2	20211771	20213850	2080	*	16	1.61704e-17	3.1378e-08	0.0197017	3.72675e-07	0.036145	0.0130028	MATN3
DMR_1304	DMR_414	chr17	6616351	6617470	1119	*	0.166169	2.32636	171093	53213	53226	14	14	0.00622726	0.9505	0.0175292	0.994	chr17	6616351	6618703	2353	*	15	1.99147e-20	1.83459e-09	0.00614845	1.33168e-08	0.0388284	0.00932454	SLC13A5
DMR_3992	DMR_415	chr8	97657072	97658325	1253	*	0.16605	2.3247	407492	125699	125712	14	14	0.00623201	0.9505	0.0175643	0.994	chr8	97656120	97658774	2655	*	16	3.82307e-14	2.93648e-05	0.0447749	6.11073e-05	0.02032	0.00779269	CPQ
DMR_192	DMR_416	chr2	45240373	45241222	849	*	0.261791	2.09433	222903	71403	71410	8	8	0.00903755	0.9505	0.0229304	0.997	chr2	45235241	45241578	6338	*	29	1.41536e-36	4.26547e-20	0.00336925	1.31963e-20	0.0315561	0.0122471	SIX2, AC093702.1
DMR_1	DMR_417	chr2	176947764	176949017	1253	*	0.216321	2.37953	239101	75616	75626	11	11	0.00735612	0.951	0.0165475	0.992	chr2	176943914	176989586	45673	*	163	1.16176e-54	2.88056e-106	0.00158403	3.58559e-112	0.0421614	0.0130757	HOXD13, HOXD12, HOXD11, AC009336.1, HOXD10, HOXD9, EVX2, HOXD-AS2
DMR_3855	DMR_418	chr11	26353484	26353811	327	*	0.261581	2.09265	69331	20784	20791	8	9	0.00907838	0.951	0.0229874	0.997	chr11	26352489	26354057	1569	*	13	8.00413e-15	0.000955037	0.0167534	4.97206e-05	0.0375953	0.0102173	ANO3
DMR_829	DMR_419	chr1	1141617	1142254	637	*	0.26119	2.08952	260	78	85	8	9	0.00913249	0.951	0.0230719	0.997	chr1	1140664	1145848	5185	*	20	5.4509e-21	1.48404e-10	0.00599261	6.97037e-11	0.0263886	0.0128237	TNFRSF18
DMR_185	DMR_420	chr18	76737392	76739026	1634	*	0.190812	2.48056	197679	61874	61886	13	16	0.00617884	0.9515	0.0148309	0.9915	chr18	76736785	76741157	4373	*	25	8.40829e-46	1.62808e-21	0.00243887	6.80522e-21	0.0285862	0.0120192	SALL3, RP11-849I19.1
DMR_1751	DMR_421	chr22	46692440	46692881	441	*	0.190482	2.47626	275537	85250	85262	13	13	0.00619878	0.9515	0.0148993	0.9915	chr22	46691950	46693348	1399	*	17	2.51806e-21	7.90327e-06	0.00630067	1.98342e-07	0.0159763	0.00373254	GTSE1
DMR_993	DMR_422	chr14	38091034	38092175	1141	*	0.232622	2.32622	123992	38566	38575	10	11	0.00825618	0.9515	0.0175349	0.994	chr14	38090803	38092845	2043	*	12	1.8112e-27	2.3621e-07	0.00215763	6.65133e-10	0.0597426	0.0223186	TTC6
DMR_258	DMR_424	chr10	8096220	8096818	598	*	0.144329	2.16493	43999	13529	13543	15	45	0.00585699	0.9525	0.0210762	0.9965	chr10	8088801	8097689	8889	*	61	7.39193e-35	5.74871e-17	0.00646502	3.54286e-18	0.0334093	0.00677565	RP11-379F12.4, GATA3, GATA3-AS1, RP11-379F12.3
DMR_505	DMR_423	chr7	136553088	136553884	796	*	0.163647	2.29106	390498	121669	121682	14	14	0.00636398	0.9525	0.0182517	0.9945	chr7	136553088	136556271	3184	*	22	3.18413e-34	7.72811e-14	0.000770845	1.32808e-13	0.0380237	0.0111172	CHRM2, hsa-mir-490
DMR_65	DMR_425	chr5	2754753	2756361	1608	*	0.215438	2.36982	324402	98927	98937	11	11	0.00743872	0.953	0.016725	0.9925	chr5	2749302	2758088	8787	*	50	1.97872e-45	1.55844e-32	0.00397184	8.73511e-33	0.0393384	0.0132075	C5orf38, IRX2
DMR_462	DMR_426	chr1	103573989	103574619	630	*	0.243103	2.18793	21765	6743	6751	9	11	0.00884672	0.953	0.020518	0.9955	chr1	103572615	103575172	2558	*	14	5.6568e-39	3.20691e-13	0.00125383	4.18311e-14	0.0510734	0.0192995	COL11A1
DMR_496	DMR_427	chr4	157892159	157892765	606	*	0.242322	2.1809	319987	97855	97863	9	12	0.0089597	0.9535	0.0206727	0.996	chr4	157891938	157894506	2569	*	16	1.58591e-39	1.35029e-12	0.00154733	1.02592e-13	0.0308328	0.0101034	RP11-612J15.3, PDGFC
DMR_1011	DMR_428	chr3	134369828	134370147	319	*	0.258698	2.06958	294968	90946	90953	8	10	0.00947808	0.9535	0.0236454	0.9975	chr3	134369339	134371285	1947	*	15	4.13728e-25	1.30356e-10	0.00757667	8.17778e-10	0.0294481	0.0108346	EPHB1, KY
DMR_608	DMR_429	chr5	17217877	17219239	1362	*	0.231261	2.31261	326438	99121	99130	10	10	0.00842422	0.954	0.0177912	0.9945	chr5	17215163	17220477	5315	*	26	3.07581e-30	1.52757e-12	0.00470187	1.51116e-12	0.0460693	0.0102125	BASP1, AC091878.1
DMR_2138	DMR_435	chr7	90225378	90226732	1354	*	0.161443	2.2602	384142	119506	119519	14	22	0.00650259	0.9545	0.0188964	0.995	chr7	90224158	90227416	3259	*	25	3.32556e-16	1.24725e-06	0.0235945	9.40817e-07	0.0226122	0.00777013	CDK14, AC002456.2
DMR_2063	DMR_430	chr13	36871646	36872346	700	*	0.197734	2.37281	112965	35433	35444	12	12	0.00672286	0.9545	0.0166766	0.9925	chr13	36870809	36872346	1538	*	13	3.04176e-17	5.67786e-07	0.00614337	7.41154e-07	0.0222164	0.00911185	SOHLH2, CCDC169-SOHLH2, CCDC169
DMR_717	DMR_431	chr2	56150255	56151179	924	*	0.19745	2.3694	224420	71745	71756	12	12	0.00674944	0.9545	0.0167336	0.9925	chr2	56149825	56151179	1355	*	13	5.21365e-26	4.10756e-14	0.00775028	1.11645e-11	0.0299901	0.0129914	EFEMP1
DMR_1442	DMR_432	chr3	11033866	11035357	1491	*	0.197374	2.36849	278433	85951	85962	12	12	0.00675799	0.9545	0.0167516	0.9925	chr3	11033246	11035357	2112	*	12	6.68556e-21	1.73346e-06	0.0125319	3.19743e-08	0.0315373	0.0142182	SLC6A1
DMR_816	DMR_433	chr2	11809681	11810683	1002	*	0.197217	2.36661	217435	69940	69951	12	12	0.00677603	0.9545	0.0167905	0.9925	chr2	11808487	11811228	2742	*	14	1.49267e-28	4.50486e-09	0.00188464	5.76331e-11	0.0500496	0.0206129	NTSR2
DMR_1674	DMR_434	chr9	137966942	137967652	710	*	0.213788	2.35166	429833	129406	129416	11	11	0.00758683	0.9545	0.0170659	0.9935	chr9	137965900	137967652	1753	*	14	3.50526e-19	1.02603e-07	0.0148518	1.34041e-07	0.0399124	0.0139263	OLFM1
DMR_1360	DMR_436	chr2	228029433	228029924	491	*	0.241646	2.17482	245693	77599	77607	9	9	0.00905369	0.9545	0.0208256	0.996	chr2	228027989	228029924	1936	*	17	1.76795e-26	1.65613e-07	0.00385368	1.95203e-08	0.0249654	0.00919442	COL4A3, COL4A4
DMR_1035	DMR_437	chr6	154360344	154360894	550	*	0.241232	2.17109	368406	116154	116162	9	9	0.0091154	0.9545	0.0209215	0.996	chr6	154358882	154361687	2806	*	13	2.00501e-29	2.63006e-07	0.00117245	1.07211e-09	0.0300355	0.010528	OPRM1
DMR_869	DMR_438	chr3	126113244	126114078	834	*	0.189201	2.45961	293163	90403	90415	13	14	0.00631271	0.955	0.0151604	0.9915	chr3	126112561	126114706	2146	*	17	7.71234e-30	3.14212e-11	0.00476077	1.08554e-10	0.0300458	0.01532	CCDC37, RP11-71E19.5
DMR_1470	DMR_439	chr19	58095011	58095659	648	*	0.230709	2.30709	214395	69303	69312	10	10	0.00849828	0.955	0.0178976	0.9945	chr19	58094517	58096559	2043	*	13	1.03749e-20	1.48479e-08	0.00895922	3.78664e-08	0.0249351	0.00897766	ZIK1
DMR_3547	DMR_440	chr5	63461371	63462187	816	*	0.265144	1.85601	330487	100143	100149	7	10	0.00962145	0.955	0.0307129	0.9995	chr5	63461216	63462187	972	*	10	3.00777e-14	0.000120385	0.00820448	3.09881e-05	0.0496489	0.0207693	RNF180
DMR_1842	DMR_441	chr4	1004641	1005405	764	*	0.135578	2.03367	304214	93597	93611	15	24	0.00604687	0.956	0.0246859	0.999	chr4	1003208	1006278	3071	*	39	1.15238e-29	0.000301331	0.0057231	3.14053e-07	0.0216765	0.00424126	FGFRL1
DMR_1075	DMR_442	chr2	185462269	185463218	949	*	0.194627	2.33553	240094	75971	75982	12	12	0.00699914	0.9565	0.0173497	0.994	chr2	185462269	185463803	1535	*	16	4.55406e-24	2.80508e-09	0.00687297	1.57933e-09	0.0250847	0.00947127	ZNF804A
DMR_130	DMR_443	chr14	95234658	95235489	831	*	0.239683	2.15715	132600	41329	41337	9	9	0.0092901	0.9565	0.0212804	0.9965	chr14	95233665	95242007	8343	*	43	5.15911e-34	3.36769e-27	0.00320023	2.84134e-24	0.0231253	0.00999153	GSC
DMR_5257	DMR_444	chr11	70507825	70508659	834	*	0.239293	2.15363	77490	24067	24075	9	9	0.00935086	0.9565	0.0213715	0.9965	chr11	70507825	70509330	1506	*	10	3.53644e-10	6.35661e-05	0.0295461	0.000332639	0.0538506	0.0234811	SHANK2
DMR_112	DMR_445	chr13	28366427	28366814	387	*	0.257676	2.06141	111655	35155	35162	8	8	0.00963759	0.9565	0.0238694	0.998	chr13	28363281	28372843	9563	*	33	2.46038e-35	1.18525e-24	0.00288814	2.32297e-25	0.0364273	0.0119085	GSX1
DMR_484	DMR_446	chr4	163084858	163085697	839	*	0.194565	2.33478	320347	97934	97945	12	12	0.00700579	0.957	0.0173659	0.994	chr4	163084858	163085697	840	*	12	7.4803e-34	2.16956e-15	0.00105496	8.86926e-14	0.0300534	0.0122058	FSTL5
DMR_1104	DMR_447	chr5	126625742	126626719	977	*	0.19438	2.33256	337074	102094	102105	12	12	0.00702098	0.957	0.0174067	0.994	chr5	126625742	126627355	1614	*	14	7.31743e-23	2.82687e-10	0.0120142	2.00868e-09	0.0376725	0.0139218	MEGF10
DMR_6119	DMR_449	chr7	150019973	150020401	428	*	0.239168	2.15251	392378	122107	122115	9	9	0.0093632	0.957	0.0213981	0.9965	chr7	150019973	150020401	429	*	9	2.88505e-10	0.000312461	0.0468908	0.00116182	0.0413676	0.0216769	LRRC61, ACTR3C
DMR_161	DMR_450	chr3	26663551	26664621	1070	*	0.187226	2.43394	280806	86495	86507	13	13	0.00647031	0.9575	0.0156085	0.9915	chr3	26663551	26666903	3353	*	23	5.28299e-53	5.58636e-24	0.00239925	2.63322e-22	0.039322	0.0138661	LRRC3B, AC099754.1
DMR_804	DMR_451	chr7	123673331	123673754	423	*	0.262685	1.83879	388608	121084	121090	7	9	0.00998697	0.958	0.0313585	0.9995	chr7	123671355	123674510	3156	*	17	3.17906e-27	6.21181e-11	0.00645772	4.77511e-11	0.0381683	0.0168779	RP5-921G16.1, TMEM229A
DMR_288	DMR_452	chr10	77163316	77164227	911	*	0.210601	2.31661	52839	15699	15709	11	11	0.00792388	0.9585	0.0177124	0.994	chr10	77159988	77165293	5306	*	42	5.5248e-45	2.62019e-18	0.00632927	2.08617e-17	0.0246859	0.00790646	ZNF503-AS2, RP11-399K21.11, ZNF503
DMR_1074	DMR_453	chr20	57875094	57875735	641	*	0.210225	2.31247	260487	81484	81494	11	12	0.00795236	0.959	0.0177931	0.9945	chr20	57874597	57876201	1605	*	15	3.17352e-24	4.8025e-09	0.00519033	1.5715e-09	0.0411003	0.013342	EDN3
DMR_792	DMR_454	chr3	64673301	64673741	440	*	0.269625	1.61775	287501	89091	89096	6	8	0.0100525	0.9595	0.0415505	0.9995	chr3	64670459	64674466	4008	*	28	7.65649e-22	1.52267e-12	0.016268	4.17345e-11	0.0237722	0.00885448	ADAMTS9-AS2, ADAMTS9
DMR_1189	DMR_455	chr1	233749230	233750313	1083	*	0.18589	2.41657	39515	12703	12715	13	13	0.00657285	0.96	0.0159285	0.992	chr1	233749230	233751191	1962	*	15	2.03173e-22	4.38519e-09	0.00569538	4.67596e-09	0.0255973	0.0109594	KCNK1
DMR_4251	DMR_456	chr5	135364328	135365012	684	*	0.185413	2.41037	338587	102773	102785	13	14	0.00660798	0.96	0.0160424	0.992	chr5	135364060	135365890	1831	*	16	1.3162e-13	8.5816e-05	0.0446899	8.8536e-05	0.0260726	0.0137768	TGFBI
DMR_204	DMR_457	chr10	28034669	28035178	509	*	0.237787	2.14008	46669	14201	14209	9	10	0.00955404	0.9605	0.0217285	0.9965	chr10	28029852	28037266	7415	*	41	3.51742e-34	1.98992e-20	0.00616242	3.44632e-20	0.0350038	0.00941887	RP11-360I20.2, MKX
DMR_320	DMR_458	chr18	24765473	24765880	407	*	0.237238	2.13515	192121	60866	60874	9	9	0.00962145	0.9605	0.0218595	0.9965	chr18	24764599	24765880	1282	*	12	1.25532e-38	3.85484e-19	0.00197685	1.56194e-16	0.0578168	0.0215919	AQP4-AS1, CHST9
DMR_357	DMR_459	chr2	115919785	115920764	979	*	0.255388	2.0431	232159	74051	74058	8	9	0.00996514	0.9605	0.0244068	0.998	chr2	115918326	115921258	2933	*	19	4.08758e-42	2.96159e-16	0.00224091	4.30714e-16	0.0368633	0.0166382	DPP10, DPP10-AS1
DMR_1185	DMR_460	chr4	57975738	57976775	1037	*	0.184162	2.3941	311449	95396	95408	13	16	0.00670102	0.961	0.0163168	0.992	chr4	57975738	57977040	1303	*	16	2.91486e-25	4.52821e-08	0.00355235	4.48677e-09	0.0264614	0.00772574	IGFBP7-AS1, IGFBP7
DMR_310	DMR_461	chr12	72666976	72667707	731	*	0.236449	2.12804	99606	31556	31564	9	9	0.00974202	0.9615	0.0220427	0.9965	chr12	72665282	72668470	3189	*	19	3.2897e-45	1.6886e-17	0.00127661	9.43375e-17	0.0306778	0.0146557	TRHDE, TRHDE-AS1
DMR_2487	DMR_462	chr11	126152357	126152983	626	*	0.189893	2.27872	86290	26848	26859	12	12	0.00744442	0.962	0.0185099	0.9945	chr11	126151328	126153561	2234	*	17	4.27433e-20	4.20613e-05	0.00697093	3.11706e-06	0.0288509	0.00790782	snoU13, TIRAP
DMR_687	DMR_463	chr11	7272804	7273735	931	*	0.225916	2.25916	66329	19919	19928	10	11	0.00909262	0.962	0.0189172	0.995	chr11	7271955	7275418	3464	*	14	3.55716e-28	7.6251e-12	0.00119795	6.64372e-12	0.0375941	0.0199388	SYT9
DMR_1043	DMR_464	chr7	91808598	91809117	519	*	0.23587	2.12283	384305	119566	119574	9	9	0.00981988	0.962	0.0221681	0.9965	chr7	91808223	91809117	895	*	10	4.6969e-22	1.53973e-10	0.00414862	1.16337e-09	0.047421	0.0252014	CTB-161K23.1, LRRD1
DMR_1241	DMR_465	chr15	71184476	71185028	552	*	0.207679	2.28447	144757	44898	44908	11	17	0.00822864	0.9625	0.018378	0.9945	chr15	71183514	71185422	1909	*	19	3.62268e-26	9.49119e-07	0.00732317	7.34695e-09	0.0302944	0.00690152	LRRC49, THAP10
DMR_3126	DMR_466	chr8	16858909	16859833	924	*	0.225579	2.25579	397657	123085	123094	10	13	0.00913439	0.9625	0.0189922	0.995	chr8	16858909	16860121	1213	*	13	4.18122e-13	8.12597e-07	0.0410163	1.48863e-05	0.0236511	0.0151713	FGF20
DMR_4296	DMR_467	chr1	231155746	231156359	613	*	0.235547	2.11993	39026	12618	12626	9	14	0.00986355	0.9625	0.0222469	0.9965	chr1	231155449	231157174	1726	*	15	8.02235e-14	0.000134211	0.0408328	9.31117e-05	0.0416388	0.0198618	FAM89A, MIR1182
DMR_763	DMR_468	chr3	10857688	10858003	315	*	0.235492	2.11943	278394	85942	85950	9	14	0.00987114	0.9625	0.0222573	0.9965	chr3	10857258	10858952	1695	*	19	1.15246e-32	3.29042e-09	0.00400399	2.53144e-11	0.0383272	0.0144692	SLC6A11
DMR_432	DMR_470	chr3	42307519	42307902	383	*	0.234687	2.11219	282828	87039	87047	9	10	0.00998697	0.9625	0.0224386	0.997	chr3	42304070	42307961	3892	*	28	4.10241e-37	1.94112e-14	0.00833577	1.35401e-14	0.05953	0.0171358	CCK
DMR_4881	DMR_471	chr4	122853464	122854405	941	*	0.23456	2.11104	316819	96993	97001	9	10	0.0100031	0.9625	0.0224614	0.997	chr4	122853464	122854532	1069	*	10	1.8491e-10	1.44146e-05	0.047469	0.000207407	0.0475097	0.0301304	TRPC3
DMR_582	DMR_472	chr20	42875503	42876091	588	*	0.188759	2.2651	256745	80459	80470	12	12	0.00757259	0.9635	0.0187986	0.995	chr20	42873864	42876939	3076	*	17	7.19037e-35	1.04955e-11	0.00177967	8.33041e-13	0.0429045	0.0143946	GDAP1L1
DMR_2517	DMR_473	chr3	159557493	159558254	761	*	0.253589	2.02871	298134	91986	91993	8	8	0.01023	0.9635	0.0248369	0.999	chr3	159556950	159559191	2242	*	10	3.78171e-14	3.88996e-07	0.0212827	3.38107e-06	0.0500996	0.0328442	IQCJ-SCHIP1, SCHIP1
DMR_1012	DMR_474	chr2	187713876	187714279	403	*	0.22456	2.2456	240203	76031	76040	10	12	0.00926067	0.964	0.019204	0.995	chr2	187713554	187714279	726	*	12	2.46676e-24	9.13461e-11	0.00275709	8.22217e-10	0.0316718	0.0111646	ZSWIM2
DMR_500	DMR_475	chr2	107501733	107502801	1068	*	0.252685	2.02148	231027	73853	73860	8	8	0.0103629	0.964	0.0250714	0.999	chr2	107501733	107504523	2791	*	18	2.31295e-32	4.06255e-15	0.00451737	1.18495e-13	0.0456416	0.0139303	ST6GAL2
DMR_1556	DMR_476	chr10	1779432	1780263	831	*	0.179483	2.33328	42571	13355	13367	13	13	0.00707889	0.9645	0.0173887	0.994	chr10	1778529	1781013	2485	*	18	1.67127e-20	4.64823e-08	0.0232122	7.18107e-08	0.0194691	0.00703691	ADARB2
DMR_720	DMR_477	chr16	66878568	66879016	448	*	0.232259	2.09033	161922	50475	50483	9	16	0.0103563	0.9645	0.0230491	0.997	chr16	66876847	66879807	2961	*	20	6.01945e-34	3.14262e-11	0.00360966	1.16898e-11	-0.0459472	0.00223137	CA7, NAE1, RP11-61A14.1
DMR_844	DMR_478	chr3	96533290	96533824	534	*	0.252177	2.01742	289484	89402	89409	8	8	0.0104379	0.9645	0.0251815	0.999	chr3	96532006	96533824	1819	*	13	6.22317e-29	1.52565e-10	0.00281791	8.44429e-11	0.0347076	0.0126906	EPHA6
DMR_1465	DMR_479	chr4	5710016	5710411	395	*	0.251932	2.01546	305815	94062	94069	8	9	0.010474	0.9645	0.0252309	0.999	chr4	5709858	5713546	3689	*	27	1.98753e-16	1.43761e-06	0.0113812	3.72428e-08	0.0252512	0.0087982	EVC, EVC2
DMR_847	DMR_480	chr4	11430353	11430903	550	*	0.251479	2.01183	307322	94257	94264	8	8	0.01055	0.9645	0.0253458	0.999	chr4	11428985	11431537	2553	*	19	2.53012e-27	3.7619e-12	0.00348363	8.83118e-11	0.030342	0.0146022	HS3ST1
DMR_626	DMR_481	chr1	47690981	47691601	620	*	0.251199	2.00959	14889	4552	4559	8	10	0.0105861	0.9645	0.0254236	0.999	chr1	47689769	47698521	8753	*	49	9.09145e-23	7.57264e-10	0.00866508	2.23705e-12	0.0208324	0.00559735	RP1-18D14.7, TAL1
DMR_1350	DMR_482	chr1	75138964	75139746	782	*	0.258386	1.8087	18759	5688	5694	7	8	0.0106895	0.9645	0.0326402	0.9995	chr1	75138964	75140289	1326	*	9	1.08285e-20	1.82851e-08	0.00496319	1.84267e-08	0.0266251	0.0142222	C1orf173
DMR_2365	DMR_483	chr19	18698825	18699433	608	*	0.223205	2.23205	205567	65059	65068	10	12	0.00943441	0.965	0.0195353	0.995	chr19	18698825	18700553	1729	*	16	2.16787e-19	2.82863e-05	0.0106999	2.13879e-06	0.0590201	0.0211513	C19orf60, CRLF1
DMR_281	DMR_484	chr2	154727925	154728468	543	*	0.250174	2.0014	236372	74819	74826	8	11	0.0107608	0.965	0.0257037	0.999	chr2	154727485	154730326	2842	*	19	3.09185e-48	1.13803e-17	0.00135104	1.39358e-17	0.0417352	0.0136217	GALNT13
DMR_2089	DMR_485	chr4	145566200	145567592	1392	*	0.205649	2.26214	318510	97427	97437	11	12	0.0084603	0.9655	0.0188603	0.995	chr4	145566200	145568399	2200	*	16	2.72351e-16	8.39967e-08	0.0266926	8.24636e-07	0.0509056	0.015533	HHIP, HHIP-AS1
DMR_1668	DMR_486	chr3	10806047	10806569	522	*	0.250147	2.00117	278385	85929	85936	8	11	0.0107674	0.9655	0.0257113	0.999	chr3	10805672	10807454	1783	*	12	9.66217e-21	3.83905e-07	0.00423241	1.30738e-07	0.0505866	0.02244	LINC00606
DMR_815	DMR_487	chr10	123357603	123358317	714	*	0.249949	1.99959	60669	17868	17875	8	8	0.0108006	0.9655	0.0257654	0.999	chr10	123355239	123358914	3676	*	24	2.34274e-33	2.24362e-10	0.00332915	5.73444e-11	0.0641311	0.0242738	FGFR2
DMR_1377	DMR_492	chr14	57856758	57857666	908	*	0.15112	2.11569	125884	39266	39279	14	16	0.00715105	0.9665	0.0223437	0.997	chr14	57856465	57859336	2872	*	19	2.74209e-20	8.80511e-10	0.0115026	2.20922e-08	0.0262329	0.00808434	NAA30
DMR_788	DMR_488	chr1	165204410	165205506	1096	*	0.178693	2.32301	28238	9813	9825	13	13	0.00715105	0.9665	0.0176023	0.994	chr1	165203646	165205506	1861	*	14	1.62385e-27	3.68728e-12	0.00401687	4.08773e-11	0.0226042	0.011689	LMX1A
DMR_898	DMR_489	chr6	17101478	17102536	1058	*	0.204843	2.25327	350806	106035	106045	11	11	0.00856094	0.9665	0.0190416	0.995	chr6	17101478	17102945	1468	*	13	4.58825e-24	1.32928e-12	0.00775163	1.85158e-10	0.0264077	0.0123651	STMND1
DMR_437	DMR_490	chr7	116962950	116964012	1062	*	0.221725	2.21725	388055	120936	120945	10	10	0.00960815	0.9665	0.0198296	0.995	chr7	116962452	116964841	2390	*	16	1.26774e-35	8.50785e-17	0.00264988	1.69741e-14	0.031298	0.0143625	WNT2
DMR_23	DMR_491	chr14	36989922	36991101	1179	*	0.220227	2.20227	123834	38471	38480	10	10	0.00982557	0.9665	0.0201667	0.995	chr14	36982447	36994906	12460	*	61	1.71635e-48	4.90958e-55	0.00147009	1.50777e-49	0.0461055	0.0135925	NKX2-1-AS1, RP11-896J10.3, SFTA3, NKX2-1
DMR_1	DMR_493	chr2	176987918	176988939	1021	*	0.249439	1.99551	239144	75673	75680	8	8	0.0109003	0.9665	0.0258851	0.999	chr2	176943914	176989586	45673	*	163	1.16176e-54	2.88056e-106	0.00158403	3.58559e-112	0.0421614	0.0130757	HOXD13, HOXD12, HOXD11, AC009336.1, HOXD10, HOXD9, EVX2, HOXD-AS2
DMR_2290	DMR_494	chr8	95962078	95962463	385	*	0.249203	1.99362	407242	125620	125627	8	8	0.0109373	0.9665	0.0259468	0.999	chr8	95960752	95962463	1712	*	14	2.40147e-16	1.14853e-05	0.00855198	1.74361e-06	0.0342369	0.0168658	NDUFAF6, RP11-347C18.3, TP53INP1
DMR_1464	DMR_495	chr4	164264229	164265012	783	*	0.249159	1.99327	320394	97976	97983	8	8	0.0109421	0.9665	0.0259534	0.999	chr4	164264229	164265822	1594	*	11	8.89035e-23	1.06047e-07	0.00126687	3.71806e-08	0.0241573	0.0117597	NPY5R, NPY1R
DMR_1999	DMR_496	chr1	221053904	221055097	1193	*	0.219796	2.19796	36811	12034	12043	10	14	0.00989868	0.967	0.0202778	0.9955	chr1	221052143	221055790	3648	*	26	4.32626e-21	3.46204e-07	0.0267511	5.71055e-07	0.0504526	0.0102396	HLX, HLA-AS1
DMR_797	DMR_497	chr3	61547104	61547524	420	*	0.219277	2.19277	286988	88957	88966	10	10	0.00996893	0.967	0.0204059	0.9955	chr3	61546220	61548332	2113	*	19	7.92212e-28	2.52759e-11	0.00323729	4.35867e-11	0.025264	0.00960402	PTPRG
DMR_2171	DMR_498	chr10	118608473	118609402	929	*	0.186248	2.23498	59805	17653	17664	12	12	0.00782039	0.9675	0.0194651	0.995	chr10	118608138	118610187	2050	*	18	9.36342e-17	1.53287e-08	0.0408847	1.08457e-06	-0.0213157	0.00385631	ENO4, RP11-539I5.1
DMR_705	DMR_499	chr5	59189120	59190211	1091	*	0.185092	2.2211	330126	100044	100055	12	13	0.00793622	0.9675	0.0197651	0.995	chr5	59188112	59190211	2100	*	15	1.33376e-32	1.24214e-12	0.000923139	8.50836e-12	0.0484058	0.0163996	PDE4D
DMR_2806	DMR_500	chr20	33999865	34000519	654	*	0.24582	1.96656	254944	79835	79842	8	11	0.0115013	0.968	0.0267747	0.999	chr20	33999335	34000519	1185	*	12	1.69013e-14	1.53472e-05	0.0192623	7.1266e-06	0.0499079	0.0158037	UQCC1
DMR_5592	DMR_501	chr7	92465230	92466386	1156	*	0.147316	2.06243	384441	119631	119644	14	19	0.00734188	0.9685	0.0238514	0.998	chr7	92464881	92466386	1506	*	19	1.82734e-11	0.000103036	0.0459095	0.000515972	0.0127227	0.00439235	AC002454.1, CDK6
DMR_16	DMR_502	chr12	114845747	114846503	756	*	0.177408	2.3063	105411	33433	33445	13	13	0.00727163	0.969	0.0179213	0.9945	chr12	114833665	114849055	15391	*	71	1.09955e-64	2.45209e-60	0.00332829	2.91688e-53	0.029012	0.0115645	TBX5-AS1, TBX5
DMR_3207	DMR_503	chr19	52900882	52901307	425	*	0.203314	2.23646	213062	68622	68632	11	11	0.00874608	0.969	0.0194337	0.995	chr19	52900882	52901639	758	*	12	1.11685e-12	8.89552e-07	0.0332582	1.72525e-05	0.0199508	0.0108031	ZNF528, CTD-3018O17.3
DMR_852	DMR_504	chr1	67217769	67218505	736	*	0.203151	2.23466	18155	5490	5500	11	12	0.00876697	0.969	0.0194755	0.995	chr1	67217673	67218505	833	*	12	5.57961e-26	2.96536e-12	0.00344456	9.0015e-11	0.0247041	0.0108999	TCTEX1D1
DMR_3	DMR_505	chr7	96649956	96650668	712	*	0.244543	1.95635	384944	119936	119943	8	8	0.0117491	0.969	0.0271117	0.999	chr7	96625586	96657023	31438	*	130	5.70271e-49	2.41886e-73	0.0040398	6.32953e-72	0.0602277	0.0129751	DLX6, DLX6-AS1, DLX6-AS2, DLX5
DMR_569	DMR_506	chr6	101846779	101847656	877	*	0.145826	2.04156	361874	114528	114541	14	18	0.00740929	0.9695	0.0244562	0.9985	chr6	101845219	101848236	3018	*	20	5.98792e-33	3.51311e-14	0.0100566	5.94183e-13	0.0292091	0.0127642	GRIK2
DMR_1003	DMR_507	chr8	17270347	17271215	868	*	0.202731	2.23004	397734	123119	123129	11	13	0.00880684	0.97	0.0195771	0.995	chr8	17270347	17272520	2174	*	16	6.32228e-30	2.03378e-08	0.00414264	7.13976e-10	0.0290576	0.0149064	MTMR7
DMR_337	DMR_508	chr1	200003800	200004757	957	*	0.22997	2.06973	32513	10932	10940	9	9	0.0107721	0.97	0.0236435	0.9975	chr1	200002343	200006247	3905	*	17	1.40434e-46	6.58194e-17	0.000663629	2.72101e-16	0.0223996	0.0125402	NR5A2
DMR_1352	DMR_509	chr2	210444075	210444475	400	*	0.243964	1.95171	243017	76899	76906	8	9	0.0118478	0.97	0.0272655	0.9995	chr2	210442856	210444754	1899	*	11	2.254e-23	5.65662e-07	0.00199603	1.87024e-08	0.0499823	0.021208	MAP2
DMR_1644	DMR_510	chr7	12609818	12610689	871	*	0.181944	2.18333	375185	117309	117320	12	18	0.00826282	0.9705	0.0206148	0.996	chr7	12609818	12611607	1790	*	19	2.13748e-24	2.51114e-06	0.00445106	1.16405e-07	0.0240617	0.00869469	SCIN, AC005281.2
DMR_4185	DMR_511	chr19	38182773	38183460	687	*	0.181803	2.18163	208196	66136	66147	12	12	0.00827706	0.9705	0.0206556	0.996	chr19	38182381	38183460	1080	*	13	3.31031e-12	4.81839e-05	0.0141094	8.07181e-05	0.0178304	0.00962225	ZFP30, ZNF781, CTD-2528L19.4
DMR_750	DMR_513	chr6	117197545	117198560	1015	*	0.181159	2.17391	363803	115024	115035	12	13	0.00835207	0.9705	0.0208503	0.996	chr6	117196995	117199067	2073	*	15	4.05499e-29	2.69222e-12	0.00320292	2.1466e-11	0.0303271	0.0139471	RFX6
DMR_110	DMR_514	chr2	14772312	14772963	651	*	0.229478	2.0653	217747	69961	69969	9	9	0.0108434	0.9705	0.0237593	0.9975	chr2	14772312	14776096	3785	*	28	1.71335e-57	1.18137e-29	0.00161606	1.73278e-25	0.0325997	0.0180947	FAM84A, AC011897.1
DMR_22	DMR_515	chr4	174451141	174451564	423	*	0.180989	2.17187	321245	98246	98257	12	12	0.00836346	0.971	0.0209006	0.996	chr4	174438312	174453287	14976	*	71	2.69309e-84	3.95854e-51	0.00209198	7.25505e-50	0.0339306	0.0133998	HAND2-AS1, HAND2
DMR_1710	DMR_516	chr14	35183881	35184805	924	*	0.18062	2.16743	123584	38326	38337	12	21	0.00840429	0.971	0.0210107	0.9965	chr14	35182801	35185437	2637	*	22	3.84572e-23	6.11912e-07	0.00539677	1.58711e-07	0.0926475	0.0102405	CFL2
DMR_1038	DMR_517	chr11	15136059	15136505	446	*	0.228786	2.05907	68087	20421	20429	9	9	0.0109592	0.971	0.023933	0.998	chr11	15135329	15136505	1177	*	12	5.36327e-26	1.13985e-08	0.00259366	1.11494e-09	0.0220522	0.0114962	INSC
DMR_1373	DMR_518	chr16	80966033	80966860	827	*	0.228242	2.05418	164861	51679	51687	9	9	0.0110551	0.9715	0.0240717	0.998	chr16	80966033	80966860	828	*	9	5.86481e-18	5.70626e-10	0.010076	2.16011e-08	0.058697	0.0186467	NA
DMR_443	DMR_519	chr15	78913147	78913699	552	*	0.227965	2.05169	146628	45671	45679	9	13	0.0111111	0.9715	0.0241457	0.998	chr15	78911099	78914367	3269	*	18	2.02627e-38	7.54537e-12	0.00197012	2.00042e-14	0.0296591	0.0143017	CHRNA3
DMR_1376	DMR_520	chr21	32931732	32932496	764	*	0.227734	2.04961	263675	82075	82083	9	10	0.0111491	0.9715	0.0242055	0.998	chr21	32929871	32933274	3404	*	16	2.06663e-19	1.08911e-07	0.00788254	2.1987e-08	0.0206397	0.00806928	AP000251.3, TIAM1
DMR_3141	DMR_521	chr16	14402939	14403425	486	*	0.242726	1.94181	155416	48305	48312	8	8	0.0120823	0.9715	0.0275978	0.9995	chr16	14402157	14403425	1269	*	9	7.54148e-13	4.2107e-06	0.0153955	1.53365e-05	0.0461581	0.021038	RP11-65J21.3, MIR365A
DMR_1184	DMR_522	chr11	86382900	86383585	685	*	0.179738	2.15685	80360	24879	24890	12	19	0.00851727	0.972	0.0212898	0.9965	chr11	86382900	86384908	2009	*	22	5.65165e-31	1.37498e-07	0.00224169	4.45275e-09	0.0203797	0.00702849	ME3
DMR_461	DMR_523	chr3	123603306	123603624	318	*	0.227645	2.0488	292644	90277	90285	9	9	0.0111662	0.972	0.024234	0.998	chr3	123601558	123603624	2067	*	13	1.08842e-35	7.71797e-15	0.00158452	4.11614e-14	0.0271715	0.0112476	MYLK
DMR_378	DMR_524	chr11	79151611	79152112	501	*	0.227507	2.04757	79793	24665	24673	9	9	0.0111842	0.972	0.0242682	0.998	chr11	79147209	79152969	5761	*	28	1.31641e-30	1.28393e-16	0.00408915	8.62568e-16	0.0334356	0.0122215	TENM4
DMR_356	DMR_525	chr5	115297989	115299088	1099	*	0.174319	2.26614	335885	101767	101779	13	19	0.00753177	0.9725	0.0187796	0.995	chr5	115296978	115299828	2851	*	21	2.84e-41	4.30078e-17	0.00316052	4.29455e-16	0.0357617	0.0171215	AQPEP
DMR_2640	DMR_532	chr17	1958002	1958478	476	*	0.140157	1.9622	169607	52711	52724	14	46	0.00761817	0.9725	0.0268924	0.999	chr17	1954986	1959620	4635	*	57	3.69811e-29	0.0012931	0.011544	4.815e-06	0.0292755	0.00355355	HIC1
DMR_1277	DMR_526	chr5	92956474	92957098	624	*	0.215346	2.15346	333872	101097	101106	10	10	0.0105196	0.9725	0.0213753	0.9965	chr5	92955518	92957400	1883	*	12	1.31435e-21	3.99157e-09	0.00249214	1.02266e-08	0.0174279	0.0080564	FAM172A, MIR2277
DMR_5190	DMR_527	chr2	43903470	43904011	541	*	0.215303	2.15303	222646	71301	71310	10	11	0.0105281	0.9725	0.0213895	0.9965	chr2	43903227	43904011	785	*	11	1.1884e-09	2.46656e-05	0.060201	0.000304723	0.0357907	0.0211871	PLEKHH2, AC011242.6
DMR_1079	DMR_528	chr5	35229908	35230792	884	*	0.215111	2.15111	327644	99316	99325	10	12	0.0105471	0.9725	0.0214342	0.9965	chr5	35229788	35232164	2377	*	15	5.487e-30	1.16433e-07	0.00133763	1.65591e-09	0.0512624	0.0167028	PRLR
DMR_5192	DMR_529	chr11	41481148	41481891	743	*	0.214998	2.14998	71026	21321	21330	10	10	0.0105642	0.9725	0.0214636	0.9965	chr11	41481148	41481891	744	*	10	2.34322e-09	1.75776e-05	0.0563422	0.000305126	0.0310841	0.0165756	LRRC4C
DMR_1771	DMR_530	chr5	45695241	45696491	1250	*	0.227364	2.04628	328881	99737	99745	9	11	0.0112041	0.9725	0.0243005	0.998	chr5	45694523	45696784	2262	*	12	4.73825e-17	6.07851e-09	0.0248994	2.25638e-07	0.0374365	0.019208	HCN1
DMR_579	DMR_531	chr12	81331457	81332050	593	*	0.227297	2.04568	100380	31714	31722	9	9	0.0112165	0.9725	0.024327	0.998	chr12	81329566	81332744	3179	*	19	4.09336e-33	8.50295e-15	0.00642226	7.59093e-13	0.0290923	0.012743	ACSS3, LIN7A, MIR618
DMR_644	DMR_533	chr21	42218932	42219299	367	*	0.251873	1.76311	265530	82544	82550	7	10	0.011807	0.9725	0.034521	0.9995	chr21	42217749	42219853	2105	*	12	8.50989e-33	4.23143e-12	0.00186239	3.35944e-12	0.0412435	0.0197579	DSCAM
DMR_1420	DMR_534	chr19	56135916	56136339	423	*	0.20009	2.20099	213991	69008	69018	11	12	0.00911161	0.973	0.0201952	0.995	chr19	56135916	56136561	646	*	11	5.01039e-20	7.91308e-09	0.0042306	2.70656e-08	0.0172806	0.00671015	ZNF784
DMR_1753	DMR_535	chr19	39522747	39523395	648	*	0.226901	2.04211	208673	66386	66394	9	15	0.0112829	0.973	0.0244353	0.998	chr19	39521869	39524492	2624	*	15	3.18988e-20	1.37059e-07	0.00924421	2.00573e-07	0.0467241	0.0183089	CTB-189B5.3, FBXO27
DMR_44	DMR_536	chr11	32454718	32455735	1017	*	0.172649	2.24444	69984	21025	21037	13	13	0.00768178	0.9735	0.0192287	0.995	chr11	32453715	32461240	7526	*	52	1.17063e-62	3.57843e-41	0.00268634	6.1443e-39	0.0518968	0.0124688	WT1-AS, WT1
DMR_2220	DMR_537	chr1	60392140	60392651	511	*	0.213933	2.13933	17173	5200	5209	10	13	0.0107199	0.9735	0.0217579	0.9965	chr1	60392140	60393834	1695	*	14	2.10557e-17	1.22172e-05	0.00920172	1.34174e-06	0.0215947	0.00992753	CYP2J2
DMR_96	DMR_538	chr6	75911448	75912711	1263	*	0.2136	2.136	359959	113797	113806	10	10	0.0107674	0.9735	0.0218301	0.9965	chr6	75910011	75917560	7550	*	32	9.98375e-59	1.06046e-26	0.000735526	1.7391e-26	0.0338376	0.0131813	COL12A1
DMR_1418	DMR_539	chr20	25129126	25129562	436	*	0.213577	2.13577	253594	79383	79392	10	10	0.0107721	0.9735	0.0218348	0.9965	chr20	25128129	25130869	2741	*	23	2.52184e-32	3.43376e-05	0.00353715	2.69881e-08	0.0189868	0.00815593	RP4-738P15.1
DMR_13	DMR_540	chr21	38070524	38071066	542	*	0.213153	2.13153	264741	82401	82410	10	11	0.0108472	0.9735	0.021944	0.9965	chr21	38064236	38081976	17741	*	69	1.35013e-59	9.25034e-62	0.00152433	1.53493e-55	0.0290516	0.0118582	SIM2, AP000697.6
DMR_1359	DMR_541	chr8	105478683	105479500	817	*	0.22548	2.02932	408893	126054	126062	9	12	0.0115307	0.9735	0.0248198	0.999	chr8	105478683	105480414	1732	*	13	2.07788e-26	6.4149e-06	0.00123709	1.94008e-08	0.0390352	0.0169108	DPYS
DMR_1303	DMR_542	chr1	27709634	27709928	294	*	0.199317	2.19249	9495	2482	2492	11	15	0.0092056	0.974	0.0204135	0.9955	chr1	27709634	27711185	1552	*	16	4.19924e-26	7.63209e-07	0.00223001	1.30851e-08	0.0425612	0.0108594	CD164L2
DMR_511	DMR_543	chr6	169653905	169654390	485	*	0.212769	2.12769	371531	116610	116619	10	11	0.0109022	0.974	0.0220522	0.9965	chr6	169653618	169655497	1880	*	16	1.46683e-36	1.59732e-12	0.00251784	1.60686e-13	0.0437038	0.01713	THBS2
DMR_813	DMR_544	chr3	87039536	87040452	916	*	0.224446	2.02002	289254	89315	89323	9	13	0.0117149	0.974	0.0251198	0.999	chr3	87038972	87041442	2471	*	16	1.93542e-30	6.10458e-11	0.0033012	5.63708e-11	0.0601223	0.0113953	VGLL3
DMR_1009	DMR_545	chr20	42544648	42545022	374	*	0.22421	2.01789	256642	80437	80445	9	9	0.0117633	0.974	0.025173	0.999	chr20	42542449	42545443	2995	*	25	1.46885e-28	1.92634e-10	0.0141549	7.84432e-10	0.0377628	0.0104627	TOX2
DMR_350	DMR_546	chr4	122685352	122685675	323	*	0.250027	1.75019	316785	96945	96951	7	9	0.0121678	0.974	0.0350831	0.9995	chr4	122684903	122687996	3094	*	20	2.83083e-41	6.04603e-18	0.00314571	3.78559e-16	0.0544076	0.0172546	AC079341.1, TMEM155
DMR_5020	DMR_547	chr8	144120106	144120635	529	*	0.249928	1.7495	414720	126898	126904	7	8	0.0121811	0.974	0.0351058	0.9995	chr8	144120106	144120648	543	*	8	1.10554e-09	7.76367e-05	0.0187834	0.000241833	0.0695444	0.0399017	C8orf31
DMR_942	DMR_548	chr7	150497065	150497663	598	*	0.2224	2.0016	392533	122171	122179	9	13	0.0120966	0.9745	0.0256942	0.999	chr7	150495791	150498843	3053	*	21	3.65428e-35	3.87031e-06	0.00415685	3.53084e-10	0.0502727	0.0130394	TMEM176A, TMEM176B
DMR_468	DMR_550	chr8	54164051	54164391	340	*	0.249349	1.74544	403062	124407	124413	7	8	0.0123102	0.9745	0.0352729	0.9995	chr8	54162969	54165363	2395	*	15	3.64842e-31	3.7884e-16	0.00210442	5.22145e-14	0.0558777	0.0223418	OPRK1
DMR_405	DMR_549	chr1	147012684	147013123	439	*	0.24121	1.92968	24350	7941	7948	8	10	0.0123786	0.9745	0.0280089	0.9995	chr1	147012684	147013236	553	*	10	3.42234e-39	1.22063e-15	0.000589787	3.03579e-15	0.0287328	0.0146253	BCL9
DMR_899	DMR_551	chr2	217236630	217237043	413	*	0.1782	2.13841	243687	77020	77031	12	14	0.00869576	0.975	0.0217779	0.9965	chr2	217236040	217237937	1898	*	16	2.64233e-27	3.01293e-11	0.00296237	1.85826e-10	0.0202114	0.00823646	MARCH4
DMR_4222	DMR_553	chr1	202310824	202311492	668	*	0.211491	2.11491	33248	11136	11145	10	10	0.011094	0.975	0.022357	0.997	chr1	202310824	202312120	1297	*	12	3.31451e-13	0.000331418	0.0160421	8.60133e-05	0.0172743	0.00633215	UBE2T
DMR_284	DMR_554	chr1	82268588	82269526	938	*	0.222215	1.99994	19360	5874	5882	9	9	0.0121251	0.975	0.0257521	0.999	chr1	82264795	82269526	4732	*	28	1.13694e-34	7.18754e-20	0.00683497	1.64658e-17	0.048749	0.0122341	LPHN2
DMR_1	DMR_555	chr2	176980837	176981654	817	*	0.222201	1.99981	239137	75649	75657	9	12	0.012126	0.975	0.0257578	0.999	chr2	176943914	176989586	45673	*	163	1.16176e-54	2.88056e-106	0.00158403	3.58559e-112	0.0421614	0.0130757	HOXD13, HOXD12, HOXD11, AC009336.1, HOXD10, HOXD9, EVX2, HOXD-AS2
DMR_630	DMR_557	chr8	12990213	12991259	1046	*	0.198418	2.1826	397448	123064	123074	11	11	0.00930529	0.9755	0.0206338	0.996	chr8	12987449	12992570	5122	*	18	6.94837e-27	5.37423e-12	0.00315837	2.41657e-12	0.0880574	0.0131477	DLC1
DMR_476	DMR_558	chr17	28562142	28563108	966	*	0.210331	2.10331	175272	55036	55045	10	11	0.0112715	0.9755	0.0226751	0.997	chr17	28560965	28564834	3870	*	17	5.18725e-43	3.8468e-12	0.00121201	6.68588e-14	0.0528947	0.0147143	SLC6A4
DMR_2769	DMR_559	chr10	134901208	134902278	1070	*	0.209934	2.09934	63617	18436	18445	10	12	0.0113304	0.9755	0.0227899	0.997	chr10	134900225	134903046	2822	*	17	3.97849e-17	4.67684e-06	0.012571	6.61439e-06	0.0302492	0.0131856	GPR123
DMR_212	DMR_560	chr12	85673860	85674694	834	*	0.209914	2.09914	100591	31824	31833	10	10	0.0113314	0.9755	0.0227994	0.997	chr12	85671811	85674694	2884	*	20	2.52961e-45	2.23996e-22	0.00145801	5.48183e-20	0.041165	0.012682	ALX1
DMR_2263	DMR_561	chr17	2615074	2615720	646	*	0.239597	1.91678	169825	52765	52772	8	10	0.0126757	0.9755	0.028476	0.9995	chr17	2614217	2616198	1982	*	12	9.6914e-18	1.17825e-05	0.00841652	1.58855e-06	0.030995	0.0104737	RP11-74E22.3, CLUH
DMR_1372	DMR_563	chr15	35046760	35047411	651	*	0.221763	1.99587	137909	42597	42605	9	11	0.0122058	0.976	0.0258775	0.999	chr15	35045695	35048680	2986	*	14	9.30638e-19	2.93469e-09	0.012864	2.1559e-08	0.0312942	0.0138397	RP11-814P5.1, GJD2
DMR_2386	DMR_565	chr8	495736	496128	392	*	0.255349	1.5321	395161	122709	122714	6	11	0.0126558	0.976	0.0464951	1	chr8	494156	496739	2584	*	18	8.56375e-20	0.000122243	0.00883554	2.27728e-06	0.0352254	0.0102436	TDRP
DMR_4941	DMR_566	chr15	27786349	27786770	421	*	0.255293	1.53176	136948	42414	42419	6	10	0.0126681	0.976	0.0465207	1	chr15	27786349	27787311	963	*	10	5.98763e-12	0.000613512	0.00429471	0.000222506	0.039894	0.00742235	RP11-100M12.3
DMR_5162	DMR_564	chr5	78281684	78282099	415	*	-0.239159	1.91327	332456	100750	100757	8	8	0.0127574	0.976	0.0285976	0.9995	chr5	78281103	78282099	997	*	9	1.86541e-10	3.94901e-05	0.0353869	0.000292109	-0.0348769	-0.0149892	ARSB
DMR_502	DMR_567	chr15	55880894	55881246	352	*	0.221538	1.99385	141242	44020	44028	9	14	0.0122362	0.9765	0.0259401	0.999	chr15	55878912	55881889	2978	*	22	9.34412e-42	1.39255e-12	0.00181303	1.22961e-13	0.0302037	0.00898493	PYGO1
DMR_4830	DMR_568	chr9	100069608	100070142	534	*	0.246209	1.72346	422606	128403	128409	7	8	0.0129302	0.9765	0.0362442	0.9995	chr9	100069608	100070423	816	*	8	1.32092e-09	2.62728e-05	0.032629	0.000194932	0.0514966	0.0321734	CCDC180, RP11-23J9.4
DMR_467	DMR_569	chr6	84419189	84419465	276	*	0.245258	1.7168	360518	114014	114020	7	11	0.013141	0.9765	0.0365556	0.9995	chr6	84417445	84419827	2383	*	21	8.86943e-36	1.88979e-14	0.00492134	5.20769e-14	0.0383871	0.0160842	SNAP91
DMR_1103	DMR_570	chr19	9473058	9474128	1070	*	0.196343	2.15978	202442	63293	63303	11	11	0.00956543	0.977	0.021212	0.9965	chr19	9472695	9474128	1434	*	12	3.77764e-23	2.95647e-10	0.00398514	2.00091e-09	0.0341749	0.0149115	ZNF559-ZNF177, ZNF177
DMR_2568	DMR_571	chr9	136243027	136243715	688	*	0.17608	2.11296	429132	129382	129393	12	12	0.00894641	0.9775	0.0224149	0.997	chr9	136241865	136243715	1851	*	14	8.47123e-19	9.94354e-05	0.00274557	3.9038e-06	0.0434775	0.00882794	C9orf96, SURF4
DMR_42	DMR_572	chr7	121943990	121944755	765	*	0.207402	2.07402	388415	121030	121039	10	24	0.011733	0.9775	0.0235191	0.9975	chr7	121939827	121951622	11796	*	54	1.74658e-62	9.16494e-42	0.00210411	1.06303e-39	0.040731	0.0133145	FEZF1-AS1, FEZF1
DMR_2277	DMR_573	chr5	140552105	140552600	495	*	0.244121	1.70885	339753	103404	103410	7	10	0.0133907	0.9775	0.0369648	0.9995	chr5	140551227	140553150	1924	*	16	6.60264e-16	2.77158e-07	0.018339	1.68085e-06	0.0957012	0.0432789	PCDHB7
DMR_1468	DMR_574	chr14	37666810	37667230	420	*	0.194436	2.1388	123931	38538	38548	11	13	0.00982462	0.978	0.0217684	0.9965	chr14	37666489	37667929	1441	*	15	1.88691e-20	1.09599e-08	0.0101491	3.76915e-08	0.0271289	0.00986984	MIPOL1
DMR_1007	DMR_575	chr14	58332480	58333384	904	*	0.193869	2.13256	125925	39281	39291	11	11	0.00989393	0.978	0.0219279	0.9965	chr14	58331189	58333384	2196	*	13	4.8805e-24	1.64836e-11	0.00514531	7.74044e-10	0.0258404	0.0138391	SLC35F4
DMR_1519	DMR_576	chr4	150999899	151000235	336	*	0.237197	1.89758	319060	97584	97591	8	8	0.0131201	0.978	0.0291739	0.9995	chr4	150998949	151000684	1736	*	18	4.38084e-22	3.94658e-08	0.0124407	5.14987e-08	0.0295792	0.00785974	DCLK2
DMR_1014	DMR_579	chr12	14132940	14133887	947	*	0.235967	1.88774	91367	28229	28236	8	8	0.0133793	0.978	0.0295346	0.9995	chr12	14131975	14135228	3254	*	14	1.81232e-28	3.44195e-08	0.0020423	8.54082e-10	0.0426642	0.011828	GRIN2B
DMR_181	DMR_580	chr20	37352612	37353158	546	*	0.23593	1.88744	255972	80242	80249	8	8	0.0133878	0.978	0.0295441	0.9995	chr20	37351841	37359998	8158	*	30	1.08476e-26	1.63407e-23	0.00442624	4.63608e-21	0.0285109	0.0108812	SLC32A1
DMR_1071	DMR_581	chr6	105627791	105628179	388	*	0.192927	2.12219	362019	114553	114563	11	11	0.0100174	0.979	0.0221861	0.9965	chr6	105626199	105628737	2539	*	15	5.75315e-25	1.0967e-10	0.00293564	1.53399e-09	0.0211628	0.00777944	POPDC3
DMR_404	DMR_582	chr8	114448659	114449487	828	*	0.19239	2.11629	409466	126188	126198	11	11	0.0101057	0.979	0.0223342	0.997	chr8	114444356	114450647	6292	*	31	8.33182e-32	4.33343e-11	0.00161611	2.7569e-15	0.0233909	0.00711851	CSMD3
DMR_14	DMR_583	chr14	37125004	37125997	993	*	0.206167	2.06167	123866	38490	38499	10	15	0.0119266	0.979	0.0238618	0.998	chr14	37123678	37136391	12714	*	63	3.1774e-47	1.97168e-58	0.000901571	8.80679e-55	0.0357083	0.0137637	PAX9, RP11-964E11.2
DMR_2029	DMR_584	chr12	39299326	39300236	910	*	0.205689	2.05689	93711	28863	28872	10	10	0.012014	0.979	0.0239957	0.998	chr12	39298639	39301280	2642	*	16	1.22777e-23	1.60217e-06	0.00179198	6.49425e-07	0.0222862	0.00616373	RP11-396F22.1, CPNE8
DMR_1242	DMR_585	chr8	105235184	105236155	971	*	0.217299	1.95569	408828	126045	126053	9	9	0.0130954	0.979	0.0271288	0.999	chr8	105235184	105236155	972	*	9	1.33116e-21	2.98108e-08	0.00288907	7.39853e-09	0.0207453	0.0108864	RIMS2
DMR_2527	DMR_586	chr1	26126415	26126528	113	*	0.242276	1.69593	8890	2124	2130	7	8	0.0138074	0.979	0.0376038	0.9995	chr1	26126233	26127185	953	*	10	4.61714e-16	1.59806e-05	0.0054966	3.51905e-06	0.0159865	0.00729714	SEPN1
DMR_2196	DMR_587	chr5	68787696	68788497	801	*	0.164363	2.13672	331133	100404	100416	13	13	0.00844131	0.9795	0.0218196	0.9965	chr5	68787166	68789894	2729	*	18	4.39871e-17	9.40264e-07	0.0172847	1.19126e-06	0.0362501	0.00900688	OCLN, RP11-241G9.3
DMR_4026	DMR_588	chr19	44645078	44645662	584	*	0.249814	1.49888	210095	67191	67196	6	10	0.0138331	0.9795	0.0485705	1	chr19	44645078	44646248	1171	*	10	9.34508e-13	0.000139218	0.00321541	6.45483e-05	0.050054	0.0145709	ZNF234
DMR_706	DMR_589	chr15	61521439	61522112	673	*	0.191745	2.10919	142262	44299	44309	11	11	0.0101778	0.98	0.0225004	0.997	chr15	61519232	61522112	2881	*	22	7.5811e-27	1.03311e-13	0.0120999	8.60887e-12	0.0187825	0.00748435	RORA
DMR_268	DMR_590	chr7	19158566	19158747	181	*	0.241598	1.69119	375796	117446	117452	7	10	0.0139603	0.98	0.0378288	0.9995	chr7	19155785	19160621	4837	*	32	5.97351e-58	1.13447e-11	0.00181421	5.37346e-18	0.0298745	0.00874818	AC003986.7, TWIST1
DMR_316	DMR_591	chr8	65291287	65292498	1211	*	0.163572	2.12644	404357	124687	124699	13	13	0.00849733	0.9805	0.0220874	0.9965	chr8	65289139	65293734	4596	*	24	6.76581e-41	1.80063e-17	0.00316117	1.35576e-16	0.0243582	0.0133512	LINC00966, MIR124-2
DMR_764	DMR_593	chr7	137028165	137028617	452	*	0.233747	1.86997	390555	121683	121690	8	8	0.0138445	0.9805	0.0301964	0.9995	chr7	137027135	137029392	2258	*	11	3.47839e-29	1.22236e-11	0.00173062	2.62271e-11	0.0428715	0.0152093	PTN
DMR_1267	DMR_594	chr6	146864390	146864885	495	*	0.232593	1.86074	367268	115878	115885	8	14	0.0141274	0.9805	0.0305429	0.9995	chr6	146863647	146865487	1841	*	19	3.70074e-23	6.19057e-09	0.0114479	9.63072e-09	0.0349939	0.0122113	RAB32
DMR_2067	DMR_595	chr7	871984	872293	309	*	0.248078	1.48847	372297	116791	116796	6	9	0.0142584	0.9805	0.0492589	1	chr7	870753	872797	2045	*	12	3.16299e-19	3.58658e-06	0.00336814	7.5863e-07	0.0367808	0.01666	SUN1
DMR_521	DMR_596	chr3	164913627	164915015	1388	*	0.162441	2.11174	298436	92108	92120	13	14	0.00858753	0.981	0.0224481	0.997	chr3	164911348	164915115	3768	*	18	4.88243e-32	5.4632e-12	0.00257041	2.33755e-13	0.0351168	0.0123573	SLITRK3
DMR_1568	DMR_599	chr2	75787718	75788798	1080	*	0.161667	2.10167	227684	72923	72935	13	14	0.00865778	0.981	0.0227244	0.997	chr2	75786714	75789908	3195	*	18	2.32401e-21	2.92893e-08	0.0104615	7.63101e-08	0.0228312	0.00775688	EVA1A
DMR_1895	DMR_601	chr5	33936171	33936756	585	*	0.160568	2.08739	327439	99248	99260	13	13	0.00875367	0.981	0.0231289	0.997	chr5	33935027	33937673	2647	*	16	2.79482e-19	7.50946e-06	0.0146026	3.87788e-07	0.0158519	0.00702004	RXFP3
DMR_773	DMR_600	chr19	42805767	42806556	789	*	0.174481	2.09377	209732	66961	66972	12	12	0.00912585	0.981	0.0229494	0.997	chr19	42804950	42807683	2734	*	25	4.59416e-31	1.2397e-09	0.0087474	3.23129e-11	0.0480811	0.0104633	PRR19, PAFAH1B3
DMR_2245	DMR_597	chr8	119964037	119964729	692	*	0.19159	2.10748	410111	126275	126285	11	11	0.0102034	0.981	0.0225564	0.997	chr8	119964037	119965139	1103	*	13	8.69074e-18	6.51995e-07	0.00260164	1.46805e-06	0.0271917	0.010254	TNFRSF11B
DMR_531	DMR_598	chr15	93632611	93633408	797	*	0.191533	2.10687	149497	46552	46562	11	11	0.010212	0.981	0.0225678	0.997	chr15	93630456	93633408	2953	*	23	1.90136e-38	3.96143e-11	0.00410098	2.8717e-13	0.0242715	0.00897978	RGMA
DMR_2503	DMR_602	chr19	56879418	56879994	576	*	0.204391	2.04391	214174	69063	69072	10	14	0.0122485	0.981	0.0243745	0.998	chr19	56879036	56880388	1353	*	15	1.31461e-16	4.34721e-06	0.017622	3.2698e-06	0.028257	0.0115091	ZNF542, ZSCAN5A, AC006116.21
DMR_17	DMR_603	chr1	50888710	50889510	800	*	0.204198	2.04198	15323	4684	4693	10	10	0.0122865	0.981	0.024441	0.998	chr1	50880150	50893830	13681	*	58	2.8265e-57	5.30171e-55	0.00103619	5.29015e-53	0.0327553	0.013591	DMRTA2
DMR_110	DMR_604	chr2	14774786	14775187	401	*	0.231885	1.85508	217750	69970	69977	8	8	0.0142803	0.981	0.030747	0.9995	chr2	14772312	14776096	3785	*	28	1.71335e-57	1.18137e-29	0.00161606	1.73278e-25	0.0325997	0.0180947	FAM84A, AC011897.1
DMR_158	DMR_605	chr7	25897148	25898770	1622	*	0.160102	2.08133	376742	117648	117660	13	17	0.0087945	0.982	0.0233112	0.997	chr7	25895751	25902138	6388	*	31	1.04874e-52	2.42945e-22	0.00144783	1.99214e-22	0.0317656	0.0141464	NA
DMR_2210	DMR_606	chr14	53417998	53419337	1339	*	0.160101	2.08131	125129	39074	39086	13	13	0.0087945	0.982	0.0233112	0.997	chr14	53417060	53419701	2642	*	20	2.43091e-21	3.06381e-05	0.00960079	1.29935e-06	0.0267915	0.00592277	FERMT2
DMR_1477	DMR_607	chr16	58498119	58499074	955	*	0.172737	2.07285	161284	50308	50319	12	23	0.00932902	0.982	0.0235485	0.9975	chr16	58496542	58499074	2533	*	25	1.68117e-25	6.16114e-07	0.0112553	3.90449e-08	0.0227574	0.00691706	NDRG4
DMR_1982	DMR_608	chr11	65264681	65265971	1290	*	0.172694	2.07232	75297	23100	23111	12	12	0.00933472	0.982	0.0235628	0.9975	chr11	65263917	65266561	2645	*	15	1.13324e-16	7.66305e-08	0.0134003	5.40047e-07	0.0240084	0.00638798	MALAT1, AP000769.7
DMR_2964	DMR_610	chr5	140588139	140588424	285	*	0.239383	1.67568	339771	103422	103428	7	8	0.0144682	0.982	0.0386092	0.9995	chr5	140586788	140589613	2826	*	11	2.12842e-19	0.000194293	0.000874204	1.04473e-05	0.051701	0.0257579	PCDHB12
DMR_3823	DMR_609	chr11	111169795	111170595	800	*	0.230961	1.84768	82591	25669	25676	8	12	0.01451	0.982	0.0310043	0.9995	chr11	111168594	111171330	2737	*	27	1.73743e-21	0.00202407	0.010872	4.69312e-05	0.0270675	0.00568453	COLCA2, COLCA1
DMR_1686	DMR_611	chr15	80696264	80697055	791	*	0.239058	1.67341	146987	45780	45786	7	12	0.014547	0.982	0.0387117	0.9995	chr15	80695761	80697783	2023	*	13	5.98927e-22	1.06006e-06	0.0033939	1.40913e-07	0.0211019	0.00829447	ARNT2, RP11-210M15.2
DMR_4161	DMR_614	chr10	70286987	70287493	506	*	0.15796	2.05348	51005	15115	15127	13	13	0.00897394	0.9825	0.0240897	0.998	chr10	70286653	70288456	1804	*	17	1.04067e-12	9.94373e-06	0.0627743	7.79022e-05	0.0159905	0.00671073	SLC25A16
DMR_917	DMR_615	chr6	29945012	29945948	936	*	0.157782	2.05116	352953	107390	107402	13	13	0.00899388	0.9825	0.0241618	0.998	chr6	29942505	29945948	3444	*	25	1.04779e-24	7.71944e-12	0.0137479	2.45804e-10	0.033823	0.0107074	HCG9
DMR_1877	DMR_612	chr8	61193715	61194801	1086	*	0.17232	2.06784	403903	124587	124598	12	12	0.00937175	0.9825	0.0236947	0.9975	chr8	61193066	61195417	2352	*	15	7.51146e-19	5.60602e-07	0.00832261	3.6984e-07	0.0130509	0.00594559	CA8
DMR_2118	DMR_613	chr5	80255793	80256867	1074	*	0.171403	2.05683	332734	100840	100851	12	12	0.00949232	0.9825	0.0239967	0.998	chr5	80255244	80257322	2079	*	15	1.47225e-17	1.24663e-07	0.00462096	8.92319e-07	0.0450876	0.0131487	RASGRF2, CTC-459I6.1
DMR_977	DMR_616	chr9	17578725	17579227	502	*	0.20239	2.0239	417211	127588	127597	10	10	0.0125969	0.9825	0.0249888	0.999	chr9	17578174	17580832	2659	*	13	8.44861e-27	4.10411e-09	0.00285741	5.12304e-10	0.025823	0.0104597	SH3GL2
DMR_910	DMR_617	chr1	237204939	237205999	1060	*	0.215468	1.93921	40241	12921	12929	9	9	0.0134666	0.9825	0.0276852	0.9995	chr1	237204939	237207256	2318	*	14	4.33415e-25	6.33953e-11	0.00687587	2.16371e-10	0.0395002	0.0147635	RYR2
DMR_240	DMR_618	chr14	79745997	79746780	783	*	0.215212	1.93691	130523	40768	40776	9	9	0.0135169	0.9825	0.0277678	0.9995	chr14	79744991	79748641	3651	*	20	2.32456e-40	3.7831e-20	0.00204267	7.18955e-19	0.0314707	0.0132661	NRXN3
DMR_3905	DMR_619	chr1	60280088	60281077	989	*	0.157214	2.04378	17160	5187	5199	13	13	0.00905749	0.983	0.0243802	0.998	chr1	60279071	60281077	2007	*	15	3.88995e-12	5.34124e-06	0.0453527	5.41341e-05	0.035328	0.0113121	HOOK1
DMR_399	DMR_620	chr4	183061830	183062729	899	*	0.214834	1.93351	321780	98354	98362	9	9	0.0135891	0.983	0.027876	0.9995	chr4	183060943	183065519	4577	*	21	1.65271e-34	1.27985e-16	0.00546333	2.21686e-15	0.0905931	0.0160605	TENM3, AC108142.1
DMR_88	DMR_621	chr16	67197084	67197640	556	*	0.214711	1.9324	162068	50569	50577	9	9	0.0136185	0.983	0.0279064	0.9995	chr16	67192409	67208728	16320	*	73	6.39222e-43	2.69228e-25	0.00390331	3.91801e-27	0.0403643	0.00860635	FBXL8, RP11-5A19.5, HSF4, NOL3, TRADD
DMR_1206	DMR_622	chr11	115630531	115631143	612	*	0.214585	1.93127	83498	25978	25986	9	15	0.0136451	0.983	0.0279605	0.9995	chr11	115630531	115631855	1325	*	15	8.86015e-25	1.19545e-08	0.00956522	5.47302e-09	0.0243261	0.00888151	AP000797.3, LINC00900
DMR_71	DMR_623	chr12	106978920	106979874	954	*	0.213868	1.92482	103411	32673	32681	9	9	0.0137866	0.983	0.0281808	0.9995	chr12	106974225	106981513	7289	*	40	1.6768e-48	1.3761e-35	0.00344983	3.11473e-31	0.0356699	0.0106947	RFX4, RP11-144F15.1
DMR_948	DMR_624	chr11	3253581	3254065	484	*	0.213673	1.92306	65562	19622	19630	9	15	0.0138312	0.983	0.0282415	0.9995	chr11	3253581	3254504	924	*	15	1.14992e-28	4.43883e-09	0.00501654	3.89671e-10	0.0451472	0.0210273	AC109309.4, MRGPRE
DMR_2405	DMR_625	chr8	65711067	65711522	455	*	0.236581	1.65607	404397	124736	124742	7	13	0.0150825	0.983	0.0395112	0.9995	chr8	65710790	65712412	1623	*	13	8.7432e-21	1.82233e-05	0.0010255	2.41705e-06	0.0298677	0.0108722	CYP7B1
DMR_2180	DMR_626	chr16	68270129	68271177	1048	*	0.156248	2.03122	162514	50940	50952	13	13	0.00915528	0.984	0.0247695	0.999	chr16	68269295	68272111	2817	*	22	1.3151e-18	1.36867e-07	0.0207232	1.11252e-06	0.0384362	0.0120861	ESRP2, RP11-96D1.6
DMR_4066	DMR_627	chr15	60883569	60884773	1204	*	0.15598	2.02774	142128	44282	44294	13	17	0.00917522	0.984	0.0248673	0.999	chr15	60883569	60885338	1770	*	17	1.51603e-13	1.52836e-05	0.0431575	6.73822e-05	0.0108152	0.00490706	RP11-219B17.1, RORA
DMR_1244	DMR_628	chr8	49647579	49648168	589	*	0.229769	1.83815	402696	124328	124335	8	12	0.0148015	0.984	0.0313813	0.9995	chr8	49647579	49649640	2062	*	13	1.45974e-23	1.84781e-08	0.00531526	7.61217e-09	0.0300091	0.0159035	EFCAB1
DMR_855	DMR_629	chr6	132272342	132272982	640	*	0.229705	1.83764	365163	115392	115399	8	10	0.0148138	0.984	0.0313964	0.9995	chr6	132270526	132273157	2632	*	15	2.63616e-25	7.58395e-12	0.0121665	9.07375e-11	0.0369785	0.0163752	RP11-69I8.3, CTGF
DMR_3343	DMR_630	chr11	67417958	67418365	407	*	0.229191	1.83353	76344	23805	23812	8	8	0.0149287	0.984	0.0315749	0.9995	chr11	67417958	67418365	408	*	8	2.89615e-11	1.84794e-06	0.0277776	2.24261e-05	0.0453364	0.0350864	ACY3
DMR_2704	DMR_634	chr14	62583919	62584859	940	*	0.154509	2.00862	126738	39600	39612	13	15	0.00931099	0.9845	0.0254635	0.999	chr14	62583388	62584859	1472	*	16	8.21535e-17	2.89418e-05	0.016011	5.58607e-06	0.0207343	0.00920825	RP11-355I22.6, LINC00643, RP11-355I22.2
DMR_2529	DMR_632	chr3	129693124	129694156	1032	*	0.16942	2.03304	294313	90716	90727	12	18	0.00975816	0.9845	0.0247106	0.999	chr3	129691792	129694665	2874	*	19	8.42895e-18	2.81223e-06	0.0128145	3.52844e-06	0.0212971	0.00690022	TRH
DMR_238	DMR_631	chr13	37006063	37006748	685	*	0.186668	2.05335	112988	35491	35501	11	11	0.0109098	0.9845	0.0240935	0.998	chr13	37004536	37007957	3422	*	37	9.39567e-47	5.80586e-18	0.00495656	6.9134e-19	0.027575	0.0100455	CCNA1
DMR_351	DMR_633	chr6	108496460	108497995	1535	*	0.200871	2.00871	362581	114659	114668	10	10	0.012878	0.9845	0.0254578	0.999	chr6	108495385	108499426	4042	*	16	1.41796e-34	6.17777e-18	0.00164453	3.82954e-16	0.0525085	0.015925	NR2E1
DMR_3910	DMR_635	chr14	34419820	34420437	617	*	0.200707	2.00707	123480	38282	38291	10	13	0.0129131	0.9845	0.025511	0.999	chr14	34419316	34421172	1857	*	16	2.32933e-15	0.00175246	0.0187694	5.47303e-05	0.0242405	0.00712645	EGLN3
DMR_876	DMR_636	chr12	82152229	82152633	404	*	0.200706	2.00706	100441	31740	31749	10	10	0.0129131	0.9845	0.0255129	0.999	chr12	82152229	82154719	2491	*	22	1.34583e-29	3.61427e-08	0.00908231	1.18376e-10	0.0227322	0.00774249	PPFIA2
DMR_259	DMR_637	chr18	31803067	31803836	769	*	0.200373	2.00373	192546	60994	61003	10	10	0.0129691	0.9845	0.0256221	0.999	chr18	31802071	31805151	3081	*	22	3.8149e-41	4.09925e-18	0.00281262	3.6001e-18	0.0268743	0.00958142	RP11-379L18.1, NOL4
DMR_1133	DMR_638	chr8	107281601	107282719	1118	*	0.199962	1.99962	409050	126077	126086	10	11	0.0130441	0.9845	0.0257635	0.999	chr8	107280998	107284222	3225	*	16	6.62029e-24	2.00019e-07	0.00527052	2.63732e-09	0.0317551	0.0082805	RP11-395G23.3, OXR1
DMR_439	DMR_639	chr21	28339262	28340304	1042	*	0.199846	1.99846	263217	81990	81999	10	10	0.013065	0.9845	0.025793	0.999	chr21	28336897	28340304	3408	*	18	2.73863e-35	5.49525e-15	0.00318556	1.79187e-14	0.0308049	0.012579	ADAMTS5
DMR_1925	DMR_640	chr17	21280288	21281318	1030	*	0.211232	1.90109	174393	54634	54642	9	9	0.0143543	0.9845	0.0290381	0.9995	chr17	21279303	21281318	2016	*	16	8.948e-21	4.72647e-07	0.0091189	4.32502e-07	0.0180907	0.00836977	KCNJ12
DMR_4583	DMR_641	chr4	128553617	128554327	710	*	0.153204	1.99166	317231	97089	97101	13	13	0.00942681	0.985	0.0259942	0.999	chr4	128552998	128554327	1330	*	14	3.20673e-12	0.000255253	0.0248071	0.000143889	0.0143985	0.00552822	INTU
DMR_80	DMR_642	chr6	99272559	99273607	1048	*	0.153095	1.99024	361609	114394	114406	13	15	0.00944011	0.985	0.026036	0.999	chr6	99271709	99283841	12133	*	54	8.18304e-38	1.83513e-29	0.00315406	5.43888e-29	0.0242168	0.0085771	POU3F2
DMR_1212	DMR_643	chr2	108602784	108603244	460	*	0.228376	1.82701	231085	73865	73872	8	12	0.0151442	0.985	0.0318683	0.9995	chr2	108602361	108604750	2390	*	13	4.19225e-23	8.42909e-09	0.0061507	5.63292e-09	0.0320624	0.0165906	SLC5A7
DMR_1112	DMR_644	chr1	32169701	32170066	365	*	0.233917	1.63742	10661	2850	2856	7	10	0.0157566	0.985	0.040471	0.9995	chr1	32168609	32171050	2442	*	14	8.57656e-28	9.77132e-08	0.00232184	2.20766e-09	0.0409692	0.0140701	COL16A1
DMR_1316	DMR_645	chr3	127633627	127634587	960	*	0.185348	2.03882	293675	90504	90514	11	11	0.0111025	0.9855	0.0245255	0.999	chr3	127633215	127635713	2499	*	13	3.17698e-22	8.57389e-09	0.00486923	1.4864e-08	0.0292284	0.019002	KBTBD12
DMR_1	DMR_646	chr2	176963948	176964720	772	*	0.185151	2.03666	239116	75636	75646	11	11	0.0111291	0.9855	0.02459	0.999	chr2	176943914	176989586	45673	*	163	1.16176e-54	2.88056e-106	0.00158403	3.58559e-112	0.0421614	0.0130757	HOXD13, HOXD12, HOXD11, AC009336.1, HOXD10, HOXD9, EVX2, HOXD-AS2
DMR_1344	DMR_647	chr12	41581775	41582362	587	*	0.228048	1.82438	93875	28896	28903	8	11	0.015243	0.9855	0.0319813	0.9995	chr12	41581184	41583721	2538	*	15	2.28194e-22	1.27649e-08	0.0110397	1.80214e-08	0.0271223	0.0163867	PDZRN4
DMR_996	DMR_648	chr8	101661245	101662053	808	*	0.227818	1.82254	408107	125882	125889	8	13	0.0153085	0.9855	0.0320553	0.9995	chr8	101660200	101662790	2591	*	14	1.0891e-29	3.93652e-07	0.00303004	6.71994e-10	0.0298839	0.0149818	SNX31
DMR_917	DMR_649	chr6	29943209	29943677	468	*	0.227533	1.82027	352950	107382	107389	8	8	0.0153711	0.9855	0.032137	0.9995	chr6	29942505	29945948	3444	*	25	1.04779e-24	7.71944e-12	0.0137479	2.45804e-10	0.033823	0.0107074	HCG9
DMR_574	DMR_650	chr1	65774850	65775145	295	*	0.233404	1.63383	17959	5439	5445	7	9	0.0158819	0.9855	0.0406695	0.9995	chr1	65774564	65775842	1279	*	14	2.98173e-30	4.57065e-15	0.00602815	6.65532e-13	0.0373165	0.0160224	DNAJC6
DMR_1279	DMR_651	chr8	74004752	74005760	1008	*	0.184382	2.0282	405337	125054	125064	11	12	0.0112497	0.986	0.0248483	0.999	chr8	74004752	74006994	2243	*	14	3.31679e-23	3.81154e-08	0.00609738	1.03192e-08	0.0422459	0.0130914	SBSPON
DMR_1161	DMR_652	chr12	15942522	15942969	447	*	0.19939	1.9939	91625	28317	28326	10	10	0.0131561	0.986	0.0259392	0.999	chr12	15941292	15943686	2395	*	18	2.54941e-22	2.00828e-07	0.0165636	3.64275e-09	0.0184655	0.00659023	EPS8
DMR_673	DMR_653	chr4	93225960	93227195	1235	*	0.207353	1.86618	314445	96189	96197	9	14	0.0152211	0.986	0.0303473	0.9995	chr4	93224895	93227195	2301	*	18	1.40541e-32	4.02688e-11	0.00346035	5.72731e-12	0.0234708	0.010071	GRID2, RP11-9B6.1
DMR_3771	DMR_654	chr3	126242901	126243401	500	*	0.207137	1.86423	293211	90430	90438	9	11	0.0152724	0.986	0.0304176	0.9995	chr3	126242379	126244658	2280	*	14	1.3029e-15	0.00765385	0.0125652	4.3029e-05	0.0199546	0.00718973	CHST13
DMR_1084	DMR_656	chr15	33602758	33604133	1375	*	0.150915	1.9619	137720	42519	42531	13	13	0.00962904	0.9865	0.0269104	0.999	chr15	33601870	33604133	2264	*	15	9.00865e-28	7.57762e-08	0.00201579	1.72448e-09	0.0353812	0.00997489	RYR3, RP11-489D6.2
DMR_257	DMR_657	chr18	904851	905382	531	*	0.150063	1.95082	189436	60216	60228	13	15	0.0096974	0.9865	0.0272959	0.9995	chr18	903558	909518	5961	*	35	1.64814e-33	2.17775e-20	0.00372789	2.64163e-18	0.0331059	0.0125577	ADCYAP1, RP11-672L10.3, RP11-672L10.2
DMR_1515	DMR_658	chr8	145133133	145133899	766	*	0.149758	1.94685	415374	127197	127209	13	13	0.00971449	0.9865	0.0274231	0.9995	chr8	145133133	145138351	5219	*	36	1.94154e-16	3.33302e-08	0.00631417	5.06007e-08	0.0263139	0.0050029	EXOSC4, GPAA1, CTD-3065J16.9
DMR_1280	DMR_655	chr22	44287485	44288258	773	*	0.167153	2.00583	274713	85066	85077	12	12	0.0100506	0.9865	0.0255594	0.999	chr22	44286350	44288659	2310	*	16	1.23354e-23	1.00911e-08	0.00978192	1.03674e-08	0.0241312	0.0107791	PNPLA5
DMR_1366	DMR_659	chr13	37247708	37248838	1130	*	0.22615	1.8092	113007	35506	35513	8	13	0.0157177	0.9865	0.0326241	0.9995	chr13	37247048	37250088	3041	*	17	1.75677e-23	1.92317e-08	0.010827	2.06836e-08	0.0487625	0.0142471	SERTM1
DMR_1742	DMR_660	chr16	1968124	1968709	585	*	0.226146	1.80916	152428	47329	47336	8	10	0.0157177	0.9865	0.032625	0.9995	chr16	1967781	1969696	1916	*	12	2.29881e-20	1.23317e-06	0.00401096	1.88731e-07	0.0306833	0.0127411	HS3ST6
DMR_835	DMR_661	chr1	115880850	115881259	409	*	0.225789	1.80631	23437	7568	7575	8	9	0.0158079	0.9865	0.032738	0.9995	chr1	115880072	115882297	2226	*	12	5.59187e-29	8.93632e-11	0.0012405	7.4031e-11	0.0332331	0.0150407	RP4-663N10.1, NGF
DMR_677	DMR_662	chr8	93114748	93115504	756	*	0.225692	1.80553	406849	125483	125490	8	8	0.0158288	0.9865	0.0327693	0.9995	chr8	93113192	93116100	2909	*	17	2.61954e-31	1.12143e-10	0.00357222	5.93442e-12	0.0220152	0.0119521	RUNX1T1
DMR_2191	DMR_663	chr17	5019310	5019989	679	*	0.225036	1.80029	170725	53046	53053	8	10	0.0159921	0.9865	0.0329677	0.9995	chr17	5018984	5019989	1006	*	10	1.6149e-15	3.95288e-06	0.0107168	1.16227e-06	0.0469171	0.0295245	USP6, ZNF232
DMR_4511	DMR_667	chr22	38092643	38093207	564	*	0.166635	1.99963	272584	84335	84346	12	12	0.0101199	0.987	0.0257635	0.999	chr22	38092643	38093207	565	*	12	8.81222e-11	7.57812e-06	0.0458553	0.000128957	0.0291829	0.0155328	NOL12, TRIOBP
DMR_3200	DMR_670	chr4	39529052	39529412	360	*	0.164466	1.97359	309655	94740	94751	12	15	0.0103772	0.987	0.0265563	0.999	chr4	39528269	39530705	2437	*	23	2.12588e-17	9.28749e-06	0.0325867	1.70294e-05	0.01509	0.0048692	UGDH-AS1, UGDH
DMR_252	DMR_672	chr2	177015812	177016978	1166	*	0.163926	1.96711	239174	75702	75713	12	12	0.0104304	0.987	0.0267547	0.999	chr2	177012562	177017797	5236	*	34	7.86758e-46	2.70693e-21	0.00196119	1.63066e-18	0.0485781	0.0176491	HOXD3, MIR10B, HOXD4
DMR_1840	DMR_673	chr8	63998164	63999202	1038	*	0.163244	1.95893	404272	124663	124674	12	13	0.0105092	0.987	0.0270196	0.999	chr8	63997977	63999202	1226	*	13	4.91416e-17	6.1948e-08	0.0118069	3.10914e-07	0.0476247	0.00989374	TTPA
DMR_4	DMR_674	chr2	223163033	223163809	776	*	0.163051	1.95662	245031	77486	77497	12	17	0.0105338	0.987	0.0270975	0.999	chr2	223155306	223177785	22480	*	93	2.35516e-51	1.65037e-75	0.00123415	1.95628e-70	0.0433172	0.0129864	CCDC140, PAX3
DMR_782	DMR_675	chr8	86350278	86351067	789	*	0.162557	1.95069	406348	125348	125359	12	12	0.0105956	0.987	0.0273025	0.9995	chr8	86349742	86352350	2609	*	15	3.38891e-28	1.37321e-10	0.00498705	3.75854e-11	0.0287487	0.0125883	CA3
DMR_1174	DMR_665	chr3	170302890	170304045	1155	*	0.1832	2.0152	298957	92264	92274	11	14	0.0114187	0.987	0.0252385	0.999	chr3	170302404	170305197	2794	*	16	4.18001e-25	2.41709e-09	0.0069071	3.88624e-09	0.0341913	0.0123042	CLDN11, SLC7A14
DMR_1110	DMR_666	chr3	62860710	62861311	601	*	0.182399	2.00639	287198	89015	89025	11	15	0.0115402	0.987	0.0255385	0.999	chr3	62859289	62861925	2637	*	19	2.49513e-26	1.84691e-09	0.00606002	2.14948e-09	0.0200983	0.0109352	CADPS
DMR_544	DMR_668	chr19	46998786	46999403	617	*	0.181668	1.99835	210926	67631	67641	11	15	0.0116409	0.987	0.0257939	0.999	chr19	46996347	46999840	3494	*	22	1.34078e-30	1.44658e-13	0.0078868	3.47699e-13	0.0397843	0.0181441	AC011484.1, PPP5D1, PNMAL2
DMR_1031	DMR_669	chr10	91295045	91295855	810	*	0.181258	1.99384	54994	16037	16047	11	13	0.0117111	0.987	0.0259401	0.999	chr10	91294781	91296457	1677	*	16	2.05843e-28	1.11619e-09	0.00243914	9.97608e-10	0.059114	0.0179103	SLC16A12
DMR_7	DMR_671	chr3	147124100	147125287	1187	*	0.197155	1.97155	296455	91441	91450	10	10	0.0135549	0.987	0.0266123	0.999	chr3	147121892	147132559	10668	*	64	1.71609e-86	7.13733e-62	0.000955071	8.96413e-62	0.0542717	0.0164447	ZIC1, ZIC4
DMR_59	DMR_676	chr4	13546111	13546316	205	*	0.224535	1.79628	307475	94282	94289	8	13	0.0161174	0.987	0.033132	0.9995	chr4	13536409	13549839	13431	*	66	3.64547e-36	2.09843e-33	0.00355075	6.13891e-34	0.033084	0.0102169	NKX3-2, LINC01096
DMR_219	DMR_677	chr5	87441081	87441969	888	*	0.224272	1.79418	333296	100977	100984	8	8	0.0161933	0.987	0.0332212	0.9995	chr5	87437959	87441969	4011	*	15	2.91456e-42	3.8497e-22	0.000670417	2.05039e-19	0.0337057	0.0185889	NA
DMR_2389	DMR_678	chr20	9819272	9819820	548	*	0.223574	1.78859	251658	78944	78951	8	8	0.0163766	0.987	0.0334444	0.9995	chr20	9818397	9820894	2498	*	14	6.68877e-19	7.34922e-06	0.00615809	2.30532e-06	0.0333026	0.00827038	PAK7
DMR_379	DMR_679	chr14	92790019	92790798	779	*	0.223345	1.78676	131906	41147	41154	8	8	0.0164345	0.987	0.0335146	0.9995	chr14	92787905	92790798	2894	*	22	2.01586e-38	1.75457e-14	0.00210103	9.17536e-16	0.0419975	0.0157582	SLC24A4
DMR_1587	DMR_680	chr16	20084851	20085897	1046	*	0.222485	1.77988	156212	48499	48506	8	8	0.0166776	0.987	0.0338099	0.9995	chr16	20084851	20086891	2041	*	10	5.47729e-21	4.09241e-07	0.00415702	8.24254e-08	0.0343272	0.0142568	GPR139
DMR_454	DMR_681	chr12	130529058	130529951	893	*	0.222146	1.77717	108913	34401	34408	8	9	0.0167564	0.987	0.03392	0.9995	chr12	130526793	130531039	4247	*	21	3.51528e-26	1.11839e-16	0.00451378	3.54648e-14	0.054287	0.020159	RP11-474D1.4, RP11-474D1.3
DMR_617	DMR_682	chr7	54609776	54610192	416	*	0.221964	1.77572	381130	118812	118819	8	12	0.0167981	0.987	0.0339817	0.9995	chr7	54609534	54614210	4677	*	19	2.28604e-26	2.3169e-11	0.00740033	1.91002e-12	0.0374788	0.0123889	VSTM2A
DMR_210	DMR_683	chr19	31841319	31842272	953	*	0.221941	1.77552	206814	65406	65413	8	8	0.0168048	0.987	0.0339893	0.9995	chr19	31839171	31848310	9140	*	32	2.13194e-26	6.78724e-24	0.00883279	4.69306e-20	0.0204231	0.00978663	AC007796.1, TSHZ3
DMR_4448	DMR_689	chr6	43027125	43027623	498	*	0.147611	1.91894	357036	113025	113037	13	17	0.00986735	0.9875	0.0284039	0.9995	chr6	43026774	43029119	2346	*	21	4.07351e-13	1.29999e-05	0.0422014	0.000117939	0.0175405	0.00615994	KLC4, MRPL2
DMR_322	DMR_684	chr5	95768695	95769602	907	*	0.180317	1.98349	334261	101201	101211	11	12	0.0118554	0.9875	0.0262477	0.999	chr5	95767550	95770238	2689	*	24	9.02895e-42	7.28535e-16	0.00337999	1.6424e-16	0.04162	0.0112184	CTD-2337A12.1, PCSK1
DMR_2944	DMR_685	chr4	46994748	46995821	1073	*	0.180073	1.98081	310392	94993	95003	11	13	0.0119048	0.9875	0.0263322	0.999	chr4	46994748	46996264	1517	*	13	3.78641e-15	4.60177e-06	0.0207853	1.00621e-05	0.0190417	0.00819289	GABRB1, GABRA4
DMR_473	DMR_686	chr12	49365123	49366217	1094	*	0.179932	1.97925	94981	29313	29323	11	11	0.011939	0.9875	0.0263854	0.999	chr12	49364094	49367911	3818	*	18	1.67431e-34	1.10271e-14	0.00263054	6.23773e-14	0.0248223	0.011254	WNT10B
DMR_1755	DMR_687	chr19	3801294	3801922	628	*	0.196635	1.96635	200375	62547	62556	10	10	0.0136479	0.9875	0.0267794	0.999	chr19	3801294	3803126	1833	*	13	7.56986e-21	9.6607e-07	0.00222516	2.01089e-07	0.0214899	0.00954873	MATK
DMR_1210	DMR_688	chr8	16884197	16884576	379	*	0.196181	1.96181	397660	123098	123107	10	10	0.0137277	0.9875	0.0269114	0.999	chr8	16884197	16885270	1074	*	12	2.23891e-21	2.42217e-08	0.00539732	5.54705e-09	0.0480825	0.0102722	MICU3
DMR_1525	DMR_690	chr6	168719708	168720679	971	*	0.205312	1.84781	371187	116584	116592	9	9	0.0157158	0.9875	0.0309996	0.9995	chr6	168718991	168721687	2697	*	13	6.98198e-21	2.43561e-08	0.00460826	5.27538e-08	0.0278637	0.00993064	DACT2
DMR_5066	DMR_691	chr5	118691406	118691794	388	*	-0.221004	1.76803	336179	101842	101849	8	15	0.0170507	0.9875	0.0343045	0.9995	chr5	118690702	118691794	1093	*	15	2.17276e-13	0.00061534	0.0188088	0.000256347	-0.0353076	-0.00708777	TNFAIP8
DMR_2607	DMR_692	chr6	31649335	31649728	393	*	0.162395	1.94874	353669	109343	109354	12	31	0.0106117	0.988	0.0273538	0.9995	chr6	31648146	31649728	1583	*	32	1.57086e-22	3.01788e-06	0.0337577	4.45201e-06	0.0379214	0.00620366	LY6G5C
[truncated: 362 more rows]

## Sheet: Table S7 Effectiveness_DMP
Table S7:	Differentially methylated sites associated with treatment effectiveness:Listed are all the significant differentially methylated probes (adj.P.Val< 0.05) between responders and drug-naïve
[truncated: 4,660 more rows]

[truncated: 3 more sheets: Table S8 Effectiveness__DMR, Table S9 Resistance_DMP, Table S10 Resistance_DMR]
