# Supplementary material for: Methylome-wide and meQTL analysis helps to distinguish treatment response from non-response and pathogenesis markers in schizophrenia
Source: Front Psychiatry. 2024 Mar 7;15:1297760. doi: 10.3389/fpsyt.2024.1297760 (PMC10954811; doi:10.3389/fpsyt.2024.1297760)
Supplement: Supplementary file 18 [file Table_5.xlsx]

## Sheet: Expansion of terms
Table S11:	Table S11: Functional enrichment analysis of treatment response-related differentially methylated probes : Listed are the significant Gene Ontology terms (FDR<0.05) and KEGG pathways over-represented (p < 0.05) in the set of differentially methylated probes between responders and nonresponders.
ONTOLOGY	ontology of GO term- biological process( BP), cellular component (CC), molecular function(MF)
TERM	GO term
N	number of genes in the GO
DE	number of differentially methylated genes
P.DE	p-value for over-representation of GO term
FDR	False discovery rate
pathway	id of the pathway being tested
Description	KEGG term
N	number of genes in the KEGG
DE	number of differentially methylated genes
P.DE	p-value for over-representation of KEGG term
FDR	False discovery rate
Table S12:	Table S12:Functional enrichment analysis of treatment response-related differentially methylated probes:Listed are the significant Gene Ontology terms (FDR < 0.05) and KEGG pathways over-represented (p < 0.05) in the set of differentially methylated regions between responders and nonresponders.
Ontology Type	ontology of GO term- biological process( BP), cellular component (CC), molecular function(MF)
Term	GO term
id	GO ID
p Value	p-value for over-representation of GO term
FDR	False discovery rate
Pathway	id of the pathway being tested
Description	KEGG term
p Value	p-value for over-representation of KEGG term
FDR	False discovery rate
Count	number of differentially methylated genes
Background	number of genes in the KEGG pathway
Table S13:	DMR-DisGeNET (Disease-gene network) overrepresentation analysis:Listed are the significant Disease-gene network terms over-represented (p.adjust < 0.05) in the set of differentially methylated region associated genes
ID	Id of DisGeNET term
Description	DisGeNET term
GeneRatio	ratio of DMR genes that are associated to a term
BgRatio	ratio of all genes that are associated with a term
pvalue	p-value for over-representation of GO term
p.adjust	p-value adjusted using the Benjamini-Hochberg method
qvalue	qvalue cutoff
geneID	entrez gene id
Table S14:	Functional enrichment analysis of treatment effectiveness-related differentially methylated probes : Listed are the significant Gene Ontology terms (FDR<0.05) and KEGG pathways over-represented (p < 0.05) in the set of differentially methylated probes between responders and drug-naïve
ONTOLOGY	ontology of GO term- biological process( BP), cellular component (CC), molecular function(MF)
TERM	GO term
N	number of genes in the GO
DE	number of differentially methylated genes
P.DE	p-value for over-representation of GO term
FDR	False discovery rate
pathway	id of the pathway being tested
Description	KEGG term
N	number of genes in the KEGG
DE	number of differentially methylated genes
P.DE	p-value for over-representation of KEGG term
FDR	False discovery rate
Table S15:	Functional enrichment analysis of treatment effectiveness-related differentially methylated regions:Listed are the significant Gene Ontology terms (FDR < 0.05) and KEGG pathways over-represented (p < 0.05) in the set of differentially methylated regions between responders and drug-naïve
Ontology Type	ontology of GO term- biological process( BP), cellular component (CC), molecular function(MF)
Term	GO term
id	GO ID
p Value	p-value for over-representation of GO term
FDR	False discovery rate
Pathway	id of the pathway being tested
Description	KEGG term
p Value	p-value for over-representation of KEGG term
FDR	False discovery rate
Count	number of differentially methylated genes
Background	number of genes in the KEGG pathway
Table S16:	Functional enrichment analysis of treatment resistance-related differentially methylated probes : Listed are the significant Gene Ontology terms (FDR<0.05) and KEGG pathways over-represented (p < 0.05) in the set of differentially methylated probes between nonresponders and drug naive
ONTOLOGY	ontology of GO term- biological process( BP), cellular component (CC), molecular function(MF)
TERM	GO term
N	number of genes in the GO
DE	number of differentially methylated genes
P.DE	p-value for over-representation of GO term
FDR	False discovery rate
pathway	id of the pathway being tested
Description	KEGG term
N	number of genes in the KEGG
DE	number of differentially methylated genes
P.DE	p-value for over-representation of KEGG term
FDR	False discovery rate
Table S17:	Functional enrichment analysis of treatment resistance-related differentially methylated regions:Listed are the significant Gene Ontology terms (FDR < 0.05) and KEGG pathways over-represented (p < 0.05) in the set of differentially methylated regions between nonresponders and drug-naïve
Ontology Type	ontology of GO term- biological process( BP), cellular component (CC), molecular function(MF)
Term	GO term
id	GO ID
p Value	p-value for over-representation of GO term
FDR	False discovery rate
Pathway	id of the pathway being tested
Description	KEGG term
p Value	p-value for over-representation of KEGG term
FDR	False discovery rate
Count	number of differentially methylated genes
Background	number of genes in the KEGG pathway

## Sheet: Table S11 Response_DMP
Table S11: Functional enrichment analysis of treatment response-related differentially methylated probes : Listed are the significant Gene Ontology terms (FDR<0.05) and KEGG pathways over-represented (p < 0.05) in the set of differentially methylated probes between responders and nonresponders.
ID	ONTOLOGY	TERM	N	DE	P.DE	FDR			pathway	Description	N	DE	P.DE	FDR
GO:0007156	BP	homophilic cell adhesion via plasma membrane adhesion molecules	162	21	8.3123e-18	1.87633e-13			hsa05414	Dilated cardiomyopathy	102	7	0.000789326	0.281
GO:0007399	BP	nervous system development	2381	68	8.8322e-17	9.96846e-13			hsa05412	Arrhythmogenic right ventricular cardiomyopathy	84	6	0.00207265	0.306762
GO:0098742	BP	cell-cell adhesion via plasma-membrane adhesion molecules	266	22	1.96538e-14	1.47881e-10			hsa05410	Hypertrophic cardiomyopathy	97	6	0.00258507	0.306762
GO:0048731	BP	system development	3839	81	1.11227e-12	6.27684e-09			hsa04934	Cushing syndrome	155	7	0.00707092	0.629312
GO:0007275	BP	multicellular organism development	4498	86	3.50892e-11	1.58414e-07			hsa04722	Neurotrophin signaling pathway	119	5	0.0275813	1
GO:0048856	BP	anatomical structure development	5662	95	2.80072e-09	1.05368e-05			hsa04810	Regulation of actin cytoskeleton	228	7	0.0411506	1
GO:0030054	CC	cell junction	2092	49	5.17278e-09	1.44624e-05			hsa04512	ECM-receptor interaction	89	4	0.0427984	1
GO:0032502	BP	developmental process	6165	100	4.96061e-09	1.44624e-05			hsa04550	Signaling pathways regulating pluripotency of stem cells	142	5	0.044513	1
GO:0034329	BP	cell junction assembly	421	20	6.40697e-09	1.44624e-05
GO:0034330	BP	cell junction organization	710	26	7.43097e-09	1.49844e-05
GO:0071944	CC	cell periphery	5596	93	7.96584e-09	1.49844e-05
GO:0032501	BP	multicellular organismal process	7329	110	4.12033e-08	6.64344e-05
GO:0110165	CC	cellular anatomical entity	17368	199	5.43594e-08	8.18036e-05
GO:0022008	BP	neurogenesis	1644	40	6.50619e-08	9.17902e-05
GO:0045202	CC	synapse	1372	35	1.61661e-07	0.000214657
GO:0005509	MF	calcium ion binding	672	23	1.94272e-07	0.000243628
GO:0007155	BP	cell adhesion	1458	36	2.32251e-07	0.000275927
GO:0099536	BP	synaptic signaling	745	24	3.12171e-07	0.000352332
GO:0016339	BP	calcium-dependent cell-cell adhesion via plasma membrane cell adhesion molecules	47	7	3.423e-07	0.000362867
GO:0048699	BP	generation of neurons	1418	35	3.53656e-07	0.000362867
GO:0046872	MF	metal ion binding	4021	69	6.49554e-07	0.000637495
GO:0099537	BP	trans-synaptic signaling	723	23	6.94917e-07	0.000653598
GO:0030182	BP	neuron differentiation	1342	33	8.70853e-07	0.000786311
GO:0007267	BP	cell-cell signaling	1620	37	1.02825e-06	0.000867301
GO:0098609	BP	cell-cell adhesion	914	26	1.0374e-06	0.000867301
GO:0043169	MF	cation binding	4103	69	1.38354e-06	0.00111538
GO:0005886	CC	plasma membrane	5136	81	1.44875e-06	0.00112768
GO:0008150	BP	biological_process	16865	192	1.67733e-06	0.00126208
GO:0007416	BP	synapse assembly	184	11	2.02546e-06	0.00138547
GO:0009987	BP	cellular process	15862	184	1.95612e-06	0.00138547
GO:0050808	BP	synapse organization	446	17	1.96724e-06	0.00138547
GO:0007268	BP	chemical synaptic transmission	718	22	2.27047e-06	0.00146433
GO:0098916	BP	anterograde trans-synaptic signaling	718	22	2.27047e-06	0.00146433
GO:1990708	BP	conditioned place preference	4	3	3.62529e-06	0.00227316
GO:0006836	BP	neurotransmitter transport	197	11	3.92345e-06	0.00239362
GO:0043266	BP	regulation of potassium ion transport	99	8	5.72207e-06	0.00339906
GO:0030154	BP	cell differentiation	4161	67	9.73622e-06	0.00558513
GO:0048869	BP	cellular developmental process	4163	67	9.897e-06	0.00558513
GO:0010976	BP	positive regulation of neuron projection development	151	9	1.79218e-05	0.00986703
GO:0031012	CC	extracellular matrix	534	17	2.08209e-05	0.0111903
GO:0030312	CC	external encapsulating structure	535	17	2.1321e-05	0.0111925
GO:0043167	MF	ion binding	5683	83	2.29258e-05	0.0117614
GO:0007626	BP	locomotory behavior	197	10	2.47904e-05	0.0124354
GO:0009653	BP	anatomical structure morphogenesis	2643	47	2.9136e-05	0.0142975
GO:0010001	BP	glial cell differentiation	246	11	3.15865e-05	0.0151703
GO:0098797	CC	plasma membrane protein complex	561	17	3.87007e-05	0.0181998
GO:0007610	BP	behavior	626	18	4.51863e-05	0.0207003
GO:0062023	CC	collagen-containing extracellular matrix	404	14	4.58519e-05	0.0207003
GO:0051049	BP	regulation of transport	1698	34	4.71241e-05	0.0208575
GO:0120025	CC	plasma membrane bounded cell projection	2154	40	5.06495e-05	0.0219868
GO:0048666	BP	neuron development	1087	25	6.24235e-05	0.0265865
GO:0001505	BP	regulation of neurotransmitter levels	180	9	7.11e-05	0.0291808
GO:0021543	BP	pallium development	180	9	7.11e-05	0.0291808
GO:0001667	BP	ameboidal-type cell migration	477	15	7.37776e-05	0.029739
GO:0043005	CC	neuron projection	1245	27	8.42339e-05	0.0331901
GO:0043269	BP	regulation of monoatomic ion transport	540	16	8.52801e-05	0.0331901
GO:0006813	BP	potassium ion transport	232	10	9.81623e-05	0.0369303
GO:0060047	BP	heart contraction	232	10	9.81623e-05	0.0369303
GO:0006812	BP	monoatomic cation transport	992	23	0.000110743	0.0409804
GO:0003015	BP	heart process	244	10	0.000148387	0.0454161
GO:0005201	MF	extracellular matrix structural constituent	156	8	0.000150897	0.0454161
GO:0007422	BP	peripheral nervous system development	80	6	0.000131769	0.0454161
GO:0008016	BP	regulation of heart contraction	198	9	0.00014696	0.0454161
GO:0009887	BP	animal organ morphogenesis	1008	23	0.000140084	0.0454161
GO:0016020	CC	membrane	8621	111	0.00012483	0.0454161
GO:0022011	BP	myelination in peripheral nervous system	28	4	0.0001495	0.0454161
GO:0031175	BP	neuron projection development	945	22	0.000148274	0.0454161
GO:0032292	BP	peripheral nervous system axon ensheathment	28	4	0.0001495	0.0454161
GO:0042995	CC	cell projection	2262	40	0.000146541	0.0454161
GO:0065007	BP	biological regulation	11588	140	0.000127713	0.0454161
GO:0098655	BP	monoatomic cation transmembrane transport	810	20	0.000138499	0.0454161
GO:0098660	BP	inorganic ion transmembrane transport	877	21	0.000143578	0.0454161
GO:0099625	BP	ventricular cardiac muscle cell membrane repolarization	27	4	0.000129125	0.0454161
GO:1901379	BP	regulation of potassium ion transmembrane transport	83	6	0.000161551	0.0479829
GO:0005488	MF	binding	15287	173	0.000168768	0.0488411
GO:0050789	BP	regulation of biological process	11220	136	0.000167211	0.0488411

## Sheet: Table S12 Response_DMR
Table S12:Functional enrichment analysis of treatment response-related differentially methylated regions:Listed are the significant Gene Ontology terms (FDR < 0.05) and KEGG pathways over-represented (p < 0.05) in the set of differentially methylated regions between responders and nonresponders.
id	Ontology Type	Term	p Value	FDR			Pathway	Description	p Value	FDR	Count	Background
GO:0021953	BP	central nervous system neuron differentiation	2.32e-24	7.74e-21			hsa04080	Neuroactive ligand-receptor interaction	2.97e-17	4.93e-15	46	272/5894
GO:0007389	BP	pattern specification process	3.98e-24	7.74e-21			hsa04360	Axon guidance	0.000254	0.0211	15	130/5894
GO:0003002	BP	regionalization	3.09e-21	3.27e-18			hsa05200	Pathways in cancer	0.00179	0.077	25	327/5894
GO:0048568	BP	embryonic organ development	3.36e-21	3.27e-18			hsa04340	Hedgehog signaling pathway	0.00185	0.077	8	56/5894
GO:0048562	BP	embryonic organ morphogenesis	7.37e-20	5.74e-17			hsa04950	Maturity onset diabetes of the young	0.00303	0.101	5	25/5894
GO:0097060	CC	synaptic membrane	4.15e-18	1.81e-15			hsa04510	Focal adhesion	0.00777	0.215	16	200/5894
GO:0048705	BP	skeletal system morphogenesis	1.48e-17	9.58e-15			hsa00910	Nitrogen metabolism	0.0133	0.298	4	23/5894
GO:0030900	BP	forebrain development	2e-17	1.11e-14			hsa04810	Regulation of actin cytoskeleton	0.0143	0.298	16	214/5894
GO:0045211	CC	postsynaptic membrane	1.82e-16	3.98e-14			hsa04512	ECM-receptor interaction	0.0227	0.404	8	85/5894
GO:0001228	MF	DNA-binding transcription activator activity, RNA polymerase II-specific	3.1e-16	2e-13			hsa05217	Basal cell carcinoma	0.0243	0.404	6	55/5894
GO:0045165	BP	cell fate commitment	4.05e-16	1.97e-13			hsa00512	Mucin type O-Glycan biosynthesis	0.0328	0.496	4	30/5894
GO:0048706	BP	embryonic skeletal system development	2.44e-15	1.06e-12			hsa04530	Tight junction	0.0461	0.639	10	133/5894
GO:0009952	BP	anterior/posterior pattern specification	1.25e-14	4.85e-12
GO:0098793	CC	presynapse	3.03e-14	4.42e-12
GO:0060078	BP	regulation of postsynaptic membrane potential	5.52e-14	1.95e-11
GO:0001708	BP	cell fate specification	8.28e-14	2.68e-11
GO:0021879	BP	forebrain neuron differentiation	3.76e-13	1.13e-10
GO:0007409	BP	axonogenesis	8.4e-13	2.33e-10
GO:0001764	BP	neuron migration	1.44e-12	3.72e-10
GO:0035107	BP	appendage morphogenesis	1.62e-12	3.72e-10
GO:0035108	BP	limb morphogenesis	1.62e-12	3.72e-10
GO:0048736	BP	appendage development	2.02e-12	4.14e-10
GO:0060173	BP	limb development	2.02e-12	4.14e-10
GO:0060485	BP	mesenchyme development	2.16e-12	4.2e-10
GO:0021872	BP	forebrain generation of neurons	3.34e-12	6.19e-10
GO:0003007	BP	heart morphogenesis	3.57e-12	6.31e-10
GO:0030326	BP	embryonic limb morphogenesis	4.38e-12	7.11e-10
GO:0035113	BP	embryonic appendage morphogenesis	4.38e-12	7.11e-10
GO:0007517	BP	muscle organ development	5.49e-12	8.55e-10
GO:0048704	BP	embryonic skeletal system morphogenesis	8.78e-12	1.31e-09
GO:0003206	BP	cardiac chamber morphogenesis	9.61e-12	1.38e-09
GO:0022824	MF	transmitter-gated ion channel activity	1.15e-11	2.32e-09
GO:0022835	MF	transmitter-gated channel activity	1.15e-11	2.32e-09
GO:0060537	BP	muscle tissue development	1.52e-11	2.12e-09
GO:0050804	BP	modulation of chemical synaptic transmission	1.76e-11	2.37e-09
GO:0099240	CC	intrinsic component of synaptic membrane	1.76e-11	1.93e-09
GO:0015276	MF	ligand-gated ion channel activity	1.8e-11	2.32e-09
GO:0022834	MF	ligand-gated channel activity	1.8e-11	2.32e-09
GO:0099177	BP	regulation of trans-synaptic signaling	1.92e-11	2.5e-09
GO:0048663	BP	neuron fate commitment	2.37e-11	2.97e-09
GO:0014706	BP	striated muscle tissue development	3.21e-11	3.9e-09
GO:0007626	BP	locomotory behavior	3.51e-11	4.14e-09
GO:0035270	BP	endocrine system development	3.93e-11	4.5e-09
GO:0090596	BP	sensory organ morphogenesis	4.19e-11	4.65e-09
GO:0042391	BP	regulation of membrane potential	4.72e-11	5.05e-09
GO:0006836	BP	neurotransmitter transport	4.8e-11	5.05e-09
GO:0048665	BP	neuron fate specification	5.38e-11	5.51e-09
GO:0042734	CC	presynaptic membrane	5.67e-11	4.95e-09
GO:0099699	CC	integral component of synaptic membrane	7.01e-11	5.11e-09
GO:0060562	BP	epithelial tube morphogenesis	7.45e-11	7.44e-09
GO:0098982	CC	GABA-ergic synapse	1.01e-10	6.32e-09
GO:0003151	BP	outflow tract morphogenesis	1.27e-10	1.23e-08
GO:0021510	BP	spinal cord development	1.54e-10	1.46e-08
GO:0007416	BP	synapse assembly	1.79e-10	1.66e-08
GO:0034702	CC	ion channel complex	2.63e-10	1.44e-08
GO:0003205	BP	cardiac chamber development	3.56e-10	3.15e-08
GO:0048754	BP	branching morphogenesis of an epithelial tube	3.63e-10	3.15e-08
GO:0021537	BP	telencephalon development	3.64e-10	3.15e-08
GO:0030594	MF	neurotransmitter receptor activity	3.95e-10	4.23e-08
GO:0048732	BP	gland development	4.49e-10	3.8e-08
GO:0001505	BP	regulation of neurotransmitter levels	4.68e-10	3.88e-08
GO:0050808	BP	synapse organization	4.98e-10	4.04e-08
GO:0005230	MF	extracellular ligand-gated ion channel activity	6.1e-10	5.6e-08
GO:0035136	BP	forelimb morphogenesis	1.02e-09	8.12e-08
GO:0097485	BP	neuron projection guidance	1.58e-09	1.23e-07
GO:0061138	BP	morphogenesis of a branching epithelium	1.61e-09	1.23e-07
GO:0003231	BP	cardiac ventricle development	2.03e-09	1.52e-07
GO:0043583	BP	ear development	2.17e-09	1.56e-07
GO:0048762	BP	mesenchymal cell differentiation	2.17e-09	1.56e-07
GO:0098936	CC	intrinsic component of postsynaptic membrane	2.18e-09	9.41e-08
GO:0098984	CC	neuron to neuron synapse	2.24e-09	9.41e-08
GO:0001763	BP	morphogenesis of a branching structure	2.26e-09	1.6e-07
GO:1902495	CC	transmembrane transporter complex	2.37e-09	9.41e-08
GO:0048863	BP	stem cell differentiation	2.61e-09	1.81e-07
GO:0071542	BP	dopaminergic neuron differentiation	2.72e-09	1.85e-07
GO:0008188	MF	neuropeptide receptor activity	3.08e-09	2.47e-07
GO:0060411	BP	cardiac septum morphogenesis	3.42e-09	2.3e-07
GO:0098742	BP	cell-cell adhesion via plasma-membrane adhesion molecules	3.73e-09	2.46e-07
GO:0099095	MF	ligand-gated anion channel activity	4.17e-09	2.98e-07
GO:1990351	CC	transporter complex	4.81e-09	1.72e-07
GO:0007411	BP	axon guidance	5.01e-09	3.25e-07
GO:0099055	CC	integral component of postsynaptic membrane	5.12e-09	1.72e-07
GO:0021889	BP	olfactory bulb interneuron differentiation	5.61e-09	3.58e-07
GO:0098960	MF	postsynaptic neurotransmitter receptor activity	5.63e-09	3.62e-07
GO:0005237	MF	inhibitory extracellular ligand-gated ion channel activity	6.55e-09	3.83e-07
GO:0021515	BP	cell differentiation in spinal cord	6.59e-09	4.14e-07
GO:0035115	BP	embryonic forelimb morphogenesis	7.1e-09	4.39e-07
GO:0008066	MF	glutamate receptor activity	1.02e-08	5.48e-07
GO:0048048	BP	embryonic eye morphogenesis	1.05e-08	6.35e-07
GO:0023061	BP	signal release	1.06e-08	6.35e-07
GO:1904315	MF	transmitter-gated ion channel activity involved in regulation of postsynaptic membrane potential	1.15e-08	5.68e-07
GO:0030198	BP	extracellular matrix organization	1.5e-08	8.83e-07
GO:0030534	BP	adult behavior	1.67e-08	9.68e-07
GO:0022851	MF	GABA-gated chloride ion channel activity	1.79e-08	8.22e-07
GO:0021884	BP	forebrain neuron development	1.81e-08	1.04e-06
GO:2000027	BP	regulation of animal organ morphogenesis	2.18e-08	1.23e-06
GO:0099643	BP	signal release from synapse	2.68e-08	1.49e-06
GO:0021772	BP	olfactory bulb development	2.75e-08	1.51e-06
GO:0099529	MF	neurotransmitter receptor activity involved in regulation of postsynaptic membrane potential	2.78e-08	1.19e-06
GO:0010463	BP	mesenchymal cell proliferation	2.98e-08	1.61e-06
GO:0003156	BP	regulation of animal organ formation	3.15e-08	1.68e-06
GO:0043062	BP	extracellular structure organization	3.63e-08	1.91e-06
4.02e-08	BP	synaptic transmission, GABAergic(GO:0051932)	2.04e-06
GO:0042471	BP	ear morphogenesis	4.02e-08	2.04e-06
GO:0048645	BP	animal organ formation	4.03e-08	2.04e-06
GO:0021988	BP	olfactory lobe development	4.1e-08	2.04e-06
GO:0060541	BP	respiratory system development	4.49e-08	2.21e-06
GO:0010975	BP	regulation of neuron projection development	4.72e-08	2.3e-06
GO:0009880	BP	embryonic pattern specification	5.1e-08	2.45e-06
GO:0099572	CC	postsynaptic specialization	5.5e-08	1.72e-06
GO:0005216	MF	ion channel activity	5.77e-08	2.32e-06
GO:0050769	BP	positive regulation of neurogenesis	6.37e-08	3.01e-06
GO:0110110	BP	positive regulation of animal organ morphogenesis	6.41e-08	3.01e-06
GO:0048608	BP	reproductive structure development	6.78e-08	3.14e-06
GO:0003279	BP	cardiac septum development	7.95e-08	3.64e-06
GO:0003208	BP	cardiac ventricle morphogenesis	8.21e-08	3.68e-06
GO:0061458	BP	reproductive system development	8.31e-08	3.68e-06
GO:0015837	BP	amine transport	8.31e-08	3.68e-06
GO:0021517	BP	ventral spinal cord development	9.4e-08	4.11e-06
GO:0007269	BP	neurotransmitter secretion	9.66e-08	4.13e-06
GO:0060538	BP	skeletal muscle organ development	9.66e-08	4.13e-06
GO:0032279	CC	asymmetric synapse	1.02e-07	2.97e-06
GO:0003148	BP	outflow tract septum morphogenesis	1.07e-07	4.52e-06
GO:0007218	BP	neuropeptide signaling pathway	1.15e-07	4.8e-06
GO:0022836	MF	gated channel activity	1.21e-07	4.57e-06
GO:0021536	BP	diencephalon development	1.23e-07	5.08e-06
GO:0022838	MF	substrate-specific channel activity	1.33e-07	4.74e-06
GO:0051952	BP	regulation of amine transport	1.39e-07	5.68e-06
GO:0021983	BP	pituitary gland development	1.54e-07	6.23e-06
GO:0001655	BP	urogenital system development	1.7e-07	6.83e-06
GO:0022839	MF	ion gated channel activity	1.73e-07	5.85e-06
GO:0001657	BP	ureteric bud development	1.93e-07	7.66e-06
GO:0021954	BP	central nervous system neuron development	2.18e-07	8.57e-06
GO:0072163	BP	mesonephric epithelium development	2.27e-07	8.73e-06
GO:0072164	BP	mesonephric tubule development	2.27e-07	8.73e-06
GO:0035137	BP	hindlimb morphogenesis	2.38e-07	9.07e-06
GO:0003179	BP	heart valve morphogenesis	2.63e-07	9.93e-06
GO:0060021	BP	roof of mouth development	2.72e-07	1.02e-05
GO:0007215	BP	glutamate receptor signaling pathway	3.11e-07	1.15e-05
GO:0021871	BP	forebrain regionalization	4.15e-07	1.52e-05
GO:0043010	BP	camera-type eye development	4.21e-07	1.52e-05
GO:0001823	BP	mesonephros development	4.23e-07	1.52e-05
GO:0048880	BP	sensory system development	4.28e-07	1.52e-05
GO:0061448	BP	connective tissue development	4.29e-07	1.52e-05
GO:0098978	CC	glutamatergic synapse	4.86e-07	1.33e-05
GO:0051216	BP	cartilage development	5.02e-07	1.76e-05
GO:0060560	BP	developmental growth involved in morphogenesis	5.08e-07	1.77e-05
5.25e-07	BP	synaptic transmission, glutamatergic(GO:0035249)	1.81e-05
GO:1902711	CC	GABA-A receptor complex	5.81e-07	1.49e-05
GO:0035235	BP	ionotropic glutamate receptor signaling pathway	6.24e-07	2.13e-05
GO:0014069	CC	postsynaptic density	6.35e-07	1.53e-05
GO:0032590	CC	dendrite membrane	6.73e-07	1.53e-05
GO:0032589	CC	neuron projection membrane	7.01e-07	1.53e-05
GO:0051588	BP	regulation of neurotransmitter transport	7.09e-07	2.38e-05
GO:0072001	BP	renal system development	7.1e-07	2.38e-05
GO:0015267	MF	channel activity	7.99e-07	2.37e-05
GO:0004890	MF	GABA-A receptor activity	8.24e-07	2.37e-05
GO:0004970	MF	ionotropic glutamate receptor activity	8.24e-07	2.37e-05
GO:0001755	BP	neural crest cell migration	8.27e-07	2.73e-05
GO:0050768	BP	negative regulation of neurogenesis	8.28e-07	2.73e-05
GO:0022803	MF	passive transmembrane transporter activity	8.49e-07	2.37e-05
GO:1902710	CC	GABA receptor complex	9.32e-07	1.94e-05
GO:0001503	BP	ossification	9.74e-07	3.19e-05
GO:0015696	BP	ammonium transport	1.02e-06	3.27e-05
1.02e-06	BP	chemical synaptic transmission, postsynaptic(GO:0099565)	3.27e-05
GO:0003215	BP	cardiac right ventricle morphogenesis	1.04e-06	3.3e-05
GO:0010002	BP	cardioblast differentiation	1.04e-06	3.3e-05
GO:0043025	CC	neuronal cell body	1.05e-06	2.09e-05
GO:0035265	BP	organ growth	1.06e-06	3.32e-05
GO:0048839	BP	inner ear development	1.14e-06	3.54e-05
GO:0021761	BP	limbic system development	1.17e-06	3.61e-05
GO:0005201	MF	extracellular matrix structural constituent	1.25e-06	3.34e-05
GO:0021522	BP	spinal cord motor neuron differentiation	1.25e-06	3.83e-05
GO:0050806	BP	positive regulation of synaptic transmission	1.26e-06	3.83e-05
GO:0051961	BP	negative regulation of nervous system development	1.29e-06	3.89e-05
GO:0008328	CC	ionotropic glutamate receptor complex	1.31e-06	2.49e-05
GO:0010721	BP	negative regulation of cell development	1.32e-06	3.95e-05
GO:0099634	CC	postsynaptic specialization membrane	1.44e-06	2.52e-05
GO:0007351	BP	tripartite regional subdivision	1.44e-06	4.22e-05
1.44e-06	BP	anterior/posterior axis specification, embryo(GO:0008595)	4.22e-05
GO:0006865	BP	amino acid transport	1.44e-06	4.22e-05
GO:0005667	CC	transcription factor complex	1.44e-06	2.52e-05
GO:0035282	BP	segmentation	1.52e-06	4.41e-05
GO:0001654	BP	eye development	1.66e-06	4.76e-05
GO:0009953	BP	dorsal/ventral pattern formation	1.66e-06	4.76e-05
GO:0003170	BP	heart valve development	1.89e-06	5.32e-05
GO:0042733	BP	embryonic digit morphogenesis	1.89e-06	5.32e-05
GO:0021543	BP	pallium development	1.91e-06	5.34e-05
GO:0007519	BP	skeletal muscle tissue development	1.99e-06	5.52e-05
GO:0098889	CC	intrinsic component of presynaptic membrane	2.01e-06	3.3e-05
GO:0098878	CC	neurotransmitter receptor complex	2.04e-06	3.3e-05
GO:0045665	BP	negative regulation of neuron differentiation	2.15e-06	5.91e-05
GO:0150063	BP	visual system development	2.16e-06	5.91e-05
GO:0003197	BP	endocardial cushion development	2.2e-06	5.98e-05
GO:0048592	BP	eye morphogenesis	2.26e-06	6.1e-05
GO:0021513	BP	spinal cord dorsal/ventral patterning	2.45e-06	6.53e-05
GO:0060065	BP	uterus development	2.45e-06	6.53e-05
GO:0016331	BP	morphogenesis of embryonic epithelium	2.52e-06	6.67e-05
GO:0045666	BP	positive regulation of neuron differentiation	2.97e-06	7.8e-05
GO:0008191	MF	metalloendopeptidase inhibitor activity	3.03e-06	7.64e-05
GO:0016917	MF	GABA receptor activity	3.09e-06	7.64e-05
GO:0030902	BP	hindbrain development	3.12e-06	8.16e-05
GO:0072073	BP	kidney epithelium development	3.17e-06	8.21e-05
GO:0008503	MF	benzodiazepine receptor activity	3.21e-06	7.64e-05
GO:0005261	MF	cation channel activity	3.36e-06	7.72e-05
GO:0034703	CC	cation channel complex	3.38e-06	5.27e-05
GO:0009798	BP	axis specification	3.85e-06	9.92e-05
GO:0060850	BP	regulation of transcription involved in cell fate commitment	4.03e-06	0.000103
GO:0003281	BP	ventricular septum development	4.06e-06	0.000103
GO:0048738	BP	cardiac muscle tissue development	4.2e-06	0.000106
GO:0033267	CC	axon part	4.21e-06	6.34e-05
GO:0048638	BP	regulation of developmental growth	4.25e-06	0.000107
GO:0007156	BP	homophilic cell adhesion via plasma membrane adhesion molecules	4.5e-06	0.000112
GO:0099094	MF	ligand-gated cation channel activity	4.61e-06	0.000102
GO:0042476	BP	odontogenesis	4.96e-06	0.000123
GO:0043204	CC	perikaryon	5.03e-06	7.32e-05
GO:0021511	BP	spinal cord patterning	5.21e-06	0.000128
GO:0006939	BP	smooth muscle contraction	5.85e-06	0.000143
GO:0014046	BP	dopamine secretion	6.39e-06	0.000154
GO:0014059	BP	regulation of dopamine secretion	6.39e-06	0.000154
GO:0031016	BP	pancreas development	6.56e-06	0.000158
GO:0150034	CC	distal axon	6.68e-06	9.41e-05
GO:0060079	BP	excitatory postsynaptic potential	6.93e-06	0.000165
GO:0062023	CC	collagen-containing extracellular matrix	6.99e-06	9.54e-05
GO:0007214	BP	gamma-aminobutyric acid signaling pathway	7.37e-06	0.000175
GO:0007631	BP	feeding behavior	7.9e-06	0.000186
GO:0014033	BP	neural crest cell differentiation	8e-06	0.000186
GO:0015844	BP	monoamine transport	8e-06	0.000186
GO:0009948	BP	anterior/posterior axis specification	8.42e-06	0.000195
GO:0010464	BP	regulation of mesenchymal cell proliferation	8.58e-06	0.000198
GO:0015812	BP	gamma-aminobutyric acid transport	9.21e-06	0.000211
9.47e-06	BP	regulation of synaptic transmission, glutamatergic(GO:0051966)	0.000216
GO:0007350	BP	blastoderm segmentation	9.66e-06	0.000216
GO:0060231	BP	mesenchymal to epithelial transition	9.66e-06	0.000216
GO:0072074	BP	kidney mesenchyme development	9.66e-06	0.000216
GO:0048596	BP	embryonic camera-type eye morphogenesis	1.02e-05	0.000226
GO:0060740	BP	prostate gland epithelium morphogenesis	1.02e-05	0.000226
GO:0014032	BP	neural crest cell development	1.03e-05	0.000226
GO:0014855	BP	striated muscle cell proliferation	1.03e-05	0.000226
GO:0048566	BP	embryonic digestive tract development	1.12e-05	0.000244
GO:0001837	BP	epithelial to mesenchymal transition	1.18e-05	0.000256
GO:0015872	BP	dopamine transport	1.26e-05	0.000269
GO:0072132	BP	mesenchyme morphogenesis	1.26e-05	0.000269
GO:0099056	CC	integral component of presynaptic membrane	1.3e-05	0.000173
GO:0050433	BP	regulation of catecholamine secretion	1.34e-05	0.000285
GO:0051953	BP	negative regulation of amine transport	1.4e-05	0.000295
GO:0099003	BP	vesicle-mediated transport in synapse	1.4e-05	0.000295
GO:0023019	BP	signal transduction involved in regulation of gene expression	1.43e-05	0.000299
GO:0003203	BP	endocardial cushion morphogenesis	1.45e-05	0.000302
GO:0031256	CC	leading edge membrane	1.47e-05	0.000189
GO:0001822	BP	kidney development	1.48e-05	0.000306
GO:0098839	CC	postsynaptic density membrane	1.52e-05	0.00019
GO:0060412	BP	ventricular septum morphogenesis	1.59e-05	0.000328
GO:0003012	BP	muscle system process	1.83e-05	0.000368
GO:0014031	BP	mesenchymal cell development	1.83e-05	0.000368
GO:0048864	BP	stem cell development	1.83e-05	0.000368
GO:0030199	BP	collagen fibril organization	1.84e-05	0.000368
GO:0061005	BP	cell differentiation involved in kidney development	1.84e-05	0.000368
GO:0000578	BP	embryonic axis specification	1.86e-05	0.000368
GO:0050432	BP	catecholamine secretion	1.88e-05	0.000368
GO:0003180	BP	aortic valve morphogenesis	1.88e-05	0.000368
GO:0035116	BP	embryonic hindlimb morphogenesis	1.88e-05	0.000368
GO:0060512	BP	prostate gland morphogenesis	1.88e-05	0.000368
GO:0022612	BP	gland morphogenesis	1.91e-05	0.00037
GO:0072089	BP	stem cell proliferation	1.91e-05	0.00037
GO:0007422	BP	peripheral nervous system development	2.06e-05	0.000397
GO:0001704	BP	formation of primary germ layer	2.13e-05	0.000409
GO:0055123	BP	digestive system development	2.17e-05	0.000413
GO:0030324	BP	lung development	2.19e-05	0.000415
GO:0060675	BP	ureteric bud morphogenesis	2.21e-05	0.000418
GO:0032355	BP	response to estradiol	2.3e-05	0.000427
GO:0048565	BP	digestive tract development	2.3e-05	0.000427
GO:0007548	BP	sex differentiation	2.3e-05	0.000427
GO:0042472	BP	inner ear morphogenesis	2.3e-05	0.000427
GO:0001662	BP	behavioral fear response	2.36e-05	0.000432
GO:0031076	BP	embryonic camera-type eye development	2.36e-05	0.000432
GO:1905314	BP	semi-lunar valve development	2.36e-05	0.000432
GO:0098948	CC	intrinsic component of postsynaptic specialization membrane	2.37e-05	0.000287
GO:0072075	BP	metanephric mesenchyme development	2.49e-05	0.000453
GO:0060441	BP	epithelial tube branching involved in lung morphogenesis	2.5e-05	0.000453
GO:0060359	BP	response to ammonium ion	2.54e-05	0.000458
GO:0072171	BP	mesonephric tubule morphogenesis	2.6e-05	0.000464
GO:1904888	BP	cranial skeletal system development	2.6e-05	0.000464
GO:0048332	BP	mesoderm morphogenesis	2.76e-05	0.000489
GO:0051937	BP	catecholamine transport	2.76e-05	0.000489
GO:0021516	BP	dorsal spinal cord development	2.91e-05	0.000513
GO:0042165	MF	neurotransmitter binding	2.94e-05	0.00063
GO:0002209	BP	behavioral defense response	2.98e-05	0.000522
GO:0048593	BP	camera-type eye morphogenesis	3e-05	0.000524
GO:0030323	BP	respiratory tube development	3.09e-05	0.000538
GO:0061053	BP	somite development	3.13e-05	0.000541
GO:0097479	BP	synaptic vesicle localization	3.17e-05	0.000543
GO:0061333	BP	renal tubule morphogenesis	3.18e-05	0.000543
GO:0072028	BP	nephron morphogenesis	3.18e-05	0.000543
GO:0003209	BP	cardiac atrium morphogenesis	3.28e-05	0.000557
GO:0060346	BP	bone trabecula formation	3.36e-05	0.000569
GO:0001656	BP	metanephros development	3.56e-05	0.000597
GO:0045778	BP	positive regulation of ossification	3.56e-05	0.000597
GO:0030501	BP	positive regulation of bone mineralization	3.72e-05	0.000618
GO:2000826	BP	regulation of heart morphogenesis	3.72e-05	0.000618
GO:0030282	BP	bone mineralization	3.75e-05	0.000618
GO:0060349	BP	bone morphogenesis	3.75e-05	0.000618
GO:0048489	BP	synaptic vesicle transport	3.83e-05	0.000625
GO:0097480	BP	establishment of synaptic vesicle localization	3.83e-05	0.000625
GO:0060413	BP	atrial septum morphogenesis	3.84e-05	0.000625
4.08e-05	MF	DNA-binding transcription repressor activity, RNA polymerase II-specific(GO:0001227)	0.000846
GO:0071300	BP	cellular response to retinoic acid	4.12e-05	0.000668
GO:0034765	BP	regulation of ion transmembrane transport	4.38e-05	0.000707
GO:0001658	BP	branching involved in ureteric bud morphogenesis	4.4e-05	0.000708
GO:0099504	BP	synaptic vesicle cycle	4.44e-05	0.000712
GO:0071837	MF	HMG box domain binding	4.57e-05	0.000919
GO:0022604	BP	regulation of cell morphogenesis	4.59e-05	0.000732
GO:0034707	CC	chloride channel complex	4.59e-05	0.000542
GO:0042596	BP	fear response	4.62e-05	0.000734
GO:0019233	BP	sensory perception of pain	4.71e-05	0.000745
GO:0001756	BP	somitogenesis	4.78e-05	0.000753
GO:1904062	BP	regulation of cation transmembrane transport	4.84e-05	0.000759
GO:0046879	BP	hormone secretion	5.01e-05	0.000782
GO:0060425	BP	lung morphogenesis	5.2e-05	0.00081
GO:0003176	BP	aortic valve development	5.45e-05	0.000845
GO:0048634	BP	regulation of muscle organ development	5.49e-05	0.000848
GO:0050770	BP	regulation of axonogenesis	5.53e-05	0.00085
GO:0006936	BP	muscle contraction	5.55e-05	0.000851
GO:0060993	BP	kidney morphogenesis	5.83e-05	0.00089
GO:0021521	BP	ventral spinal cord interneuron specification	5.94e-05	0.000897
GO:0060573	BP	cell fate specification involved in pattern specification	5.94e-05	0.000897
GO:1902805	BP	positive regulation of synaptic vesicle transport	5.94e-05	0.000897
6.33e-05	BP	G protein-coupled receptor signaling pathway, coupled to cyclic nucleotide second messenger(GO:0007187)	0.000947
GO:0050805	BP	negative regulation of synaptic transmission	6.37e-05	0.000947
GO:0061180	BP	mammary gland epithelium development	6.37e-05	0.000947
GO:0016079	BP	synaptic vesicle exocytosis	6.37e-05	0.000947
GO:0070888	MF	E-box binding	6.75e-05	0.00132
GO:0010092	BP	specification of animal organ identity	6.92e-05	0.00102
GO:0007178	BP	transmembrane receptor protein serine/threonine kinase signaling pathway	7.13e-05	0.00105
GO:0030020	MF	extracellular matrix structural constituent conferring tensile strength	7.23e-05	0.00137
GO:0099060	CC	integral component of postsynaptic specialization membrane	7.29e-05	0.000838
GO:0002053	BP	positive regulation of mesenchymal cell proliferation	7.32e-05	0.00107
GO:0061217	BP	regulation of mesonephros development	7.32e-05	0.00107
GO:0033555	BP	multicellular organismal response to stress	7.32e-05	0.00107
GO:0046661	BP	male sex differentiation	7.76e-05	0.00113
GO:0072078	BP	nephron tubule morphogenesis	8.4e-05	0.00121
GO:0008406	BP	gonad development	8.64e-05	0.00125
GO:0031128	BP	developmental induction	8.71e-05	0.00125
GO:0009914	BP	hormone transport	8.91e-05	0.00128
GO:0042692	BP	muscle cell differentiation	9.02e-05	0.00129
GO:0001942	BP	hair follicle development	9.1e-05	0.00129
GO:0001158	MF	enhancer sequence-specific DNA binding	9.16e-05	0.00168
GO:0001707	BP	mesoderm formation	9.6e-05	0.00135
GO:0003171	BP	atrioventricular valve development	9.64e-05	0.00135
GO:0042481	BP	regulation of odontogenesis	9.64e-05	0.00135
GO:0048934	BP	peripheral nervous system neuron differentiation	9.82e-05	0.00136
GO:0048935	BP	peripheral nervous system neuron development	9.82e-05	0.00136
GO:0051798	BP	positive regulation of hair follicle development	9.82e-05	0.00136
GO:1904862	BP	inhibitory synapse assembly	9.82e-05	0.00136
GO:0046873	MF	metal ion transmembrane transporter activity	9.89e-05	0.00177
GO:0014047	BP	glutamate secretion	0.000102	0.00141
GO:0035850	BP	epithelial cell differentiation involved in kidney development	0.000102	0.00141
GO:0006584	BP	catecholamine metabolic process	0.000103	0.00141
GO:0009712	BP	catechol-containing compound metabolic process	0.000103	0.00141
GO:0035326	MF	enhancer binding	0.000106	0.00181
GO:0031045	CC	dense core granule	0.000107	0.0012
GO:0008528	MF	G protein-coupled peptide receptor activity	0.000108	0.00181
GO:0003230	BP	cardiac atrium development	0.000109	0.00147
GO:0110111	BP	negative regulation of animal organ morphogenesis	0.000109	0.00147
GO:0072088	BP	nephron epithelium morphogenesis	0.00011	0.00148
GO:0033613	MF	activating transcription factor binding	0.00011	0.00181
GO:2001257	BP	regulation of cation channel activity	0.000111	0.00149
GO:0060419	BP	heart growth	0.000112	0.0015
GO:0007188	BP	adenylate cyclase-modulating G protein-coupled receptor signaling pathway	0.000114	0.00152
GO:0045471	BP	response to ethanol	0.000116	0.00152
GO:0022404	BP	molting cycle process	0.000116	0.00152
GO:0022405	BP	hair cycle process	0.000116	0.00152
GO:0048644	BP	muscle organ morphogenesis	0.000116	0.00152
GO:0098773	BP	skin epidermis development	0.000116	0.00152
GO:2001023	BP	regulation of response to drug	0.000116	0.00152
GO:0030073	BP	insulin secretion	0.000117	0.00153
GO:0050954	BP	sensory perception of mechanical stimulus	0.000118	0.00153
GO:0003229	BP	ventricular cardiac muscle tissue development	0.000121	0.00158
GO:0048701	BP	embryonic cranial skeleton morphogenesis	0.000123	0.00159
GO:0016202	BP	regulation of striated muscle tissue development	0.000123	0.00159
GO:0008344	BP	adult locomotory behavior	0.000125	0.0016
GO:0015800	BP	acidic amino acid transport	0.000128	0.00164
GO:0045137	BP	development of primary sexual characteristics	0.000131	0.00167
GO:2000310	BP	regulation of NMDA receptor activity	0.000134	0.00171
GO:0060688	BP	regulation of morphogenesis of a branching structure	0.000142	0.0018
GO:0090183	BP	regulation of kidney development	0.000142	0.0018
GO:0017156	BP	calcium ion regulated exocytosis	0.000146	0.00183
GO:0030901	BP	midbrain development	0.000146	0.00183
GO:0060038	BP	cardiac muscle cell proliferation	0.000147	0.00183
GO:0050919	BP	negative chemotaxis	0.000147	0.00183
GO:0099172	BP	presynapse organization	0.000147	0.00183
GO:1990138	BP	neuron projection extension	0.000149	0.00185
GO:0001649	BP	osteoblast differentiation	0.000149	0.00185
GO:0021520	BP	spinal cord motor neuron cell fate specification	0.000154	0.00188
GO:0021978	BP	telencephalon regionalization	0.000154	0.00188
GO:0042635	BP	positive regulation of hair cycle	0.000154	0.00188
GO:0061430	BP	bone trabecula morphogenesis	0.000154	0.00188
GO:1901861	BP	regulation of muscle tissue development	0.000158	0.00192
GO:0001502	BP	cartilage condensation	0.00016	0.00192
GO:0060039	BP	pericardium development	0.00016	0.00192
GO:0018958	BP	phenol-containing compound metabolic process	0.00016	0.00192
GO:0021675	BP	nerve development	0.00016	0.00192
GO:1903792	BP	negative regulation of anion transport	0.000161	0.00192
GO:0090092	BP	regulation of transmembrane receptor protein serine/threonine kinase signaling pathway	0.000162	0.00193
GO:0072006	BP	nephron development	0.000165	0.00196
GO:0021987	BP	cerebral cortex development	0.000167	0.00198
GO:0071772	BP	response to BMP	0.000174	0.00205
GO:0071773	BP	cellular response to BMP stimulus	0.000174	0.00205
GO:0048806	BP	genitalia development	0.000175	0.00205
GO:0070169	BP	positive regulation of biomineral tissue development	0.000175	0.00205
GO:0046928	BP	regulation of neurotransmitter secretion	0.000178	0.00208
GO:0030879	BP	mammary gland development	0.000179	0.00209
GO:1901681	MF	sulfur compound binding	0.00018	0.00283
GO:0001653	MF	peptide receptor activity	0.000181	0.00283
GO:0043271	BP	negative regulation of ion transport	0.000186	0.00216
GO:0007369	BP	gastrulation	0.000187	0.00217
GO:0090257	BP	regulation of muscle system process	0.000195	0.00225
GO:0051590	BP	positive regulation of neurotransmitter transport	0.000201	0.0023
GO:1902742	BP	apoptotic process involved in development	0.000201	0.0023
GO:0019935	BP	cyclic-nucleotide-mediated signaling	0.000203	0.00233
GO:0060324	BP	face development	0.000207	0.00236
GO:0003283	BP	atrial septum development	0.000215	0.00242
GO:0032891	BP	negative regulation of organic acid transport	0.000215	0.00242
GO:0061213	BP	positive regulation of mesonephros development	0.000215	0.00242
GO:0098743	BP	cell aggregation	0.000215	0.00242
GO:2000738	BP	positive regulation of stem cell differentiation	0.000215	0.00242
GO:0051963	BP	regulation of synapse assembly	0.000218	0.00244
GO:0010469	BP	regulation of signaling receptor activity	0.000219	0.00245
GO:0048786	CC	presynaptic active zone	0.00022	0.0024
GO:0090287	BP	regulation of cellular response to growth factor stimulus	0.000223	0.00248
GO:0060415	BP	muscle tissue morphogenesis	0.00023	0.00254
GO:0003214	BP	cardiac left ventricle morphogenesis	0.000231	0.00254
GO:0060911	BP	cardiac cell fate commitment	0.000231	0.00254
GO:1901213	BP	regulation of transcription from RNA polymerase II promoter involved in heart development	0.000231	0.00254
GO:0055074	BP	calcium ion homeostasis	0.000234	0.00257
GO:0030278	BP	regulation of ossification	0.000242	0.00265
GO:0051480	BP	regulation of cytosolic calcium ion concentration	0.000245	0.00267
GO:0061351	BP	neural precursor cell proliferation	0.000251	0.00273
GO:0061326	BP	renal tubule development	0.000254	0.00276
GO:0006821	BP	chloride transport	0.000266	0.00288
GO:0048588	BP	developmental cell growth	0.000266	0.00288
GO:0006874	BP	cellular calcium ion homeostasis	0.000274	0.00295
GO:0007498	BP	mesoderm development	0.000285	0.00306
GO:1902803	BP	regulation of synaptic vesicle transport	0.00029	0.0031
GO:0001709	BP	cell fate determination	0.000292	0.0031
GO:0045823	BP	positive regulation of heart contraction	0.000292	0.0031
GO:0072210	BP	metanephric nephron development	0.000292	0.0031
GO:0072009	BP	nephron epithelium development	0.000293	0.0031
GO:0044306	CC	neuron projection terminus	0.000311	0.00331
GO:0051047	BP	positive regulation of secretion	0.000316	0.00335
GO:0002062	BP	chondrocyte differentiation	0.00032	0.00338
GO:0022898	BP	regulation of transmembrane transporter activity	0.000329	0.00346
GO:0060579	BP	ventral spinal cord interneuron fate commitment	0.000334	0.00348
GO:0060581	BP	cell fate commitment involved in pattern specification	0.000334	0.00348
GO:0072283	BP	metanephric renal vesicle morphogenesis	0.000334	0.00348
GO:0040019	BP	positive regulation of embryonic development	0.000349	0.00363
GO:0005581	CC	collagen trimer	0.000353	0.00367
GO:0099601	BP	regulation of neurotransmitter receptor activity	0.000362	0.00375
GO:0010769	BP	regulation of cell morphogenesis involved in differentiation	0.000362	0.00375
GO:0008584	BP	male gonad development	0.000366	0.00378
GO:0004089	MF	carbonate dehydratase activity	0.000385	0.0059
GO:0002065	BP	columnar/cuboidal epithelial cell differentiation	0.000389	0.00398
GO:0042303	BP	molting cycle	0.000389	0.00398
GO:0042633	BP	hair cycle	0.000389	0.00398
GO:0003338	BP	metanephros morphogenesis	0.000392	0.004
GO:0046546	BP	development of primary male sexual characteristics	0.000397	0.00405
GO:0007611	BP	learning or memory	0.000399	0.00405
GO:0099146	CC	intrinsic component of postsynaptic density membrane	0.000403	0.0041
GO:0015081	MF	sodium ion transmembrane transporter activity	0.00042	0.00629
GO:0007200	BP	phospholipase C-activating G protein-coupled receptor signaling pathway	0.000423	0.00429
GO:0046620	BP	regulation of organ growth	0.000426	0.00431
GO:0004714	MF	transmembrane receptor protein tyrosine kinase activity	0.000433	0.00633
GO:0050803	BP	regulation of synapse structure or activity	0.000435	0.00439
GO:0098688	CC	parallel fiber to Purkinje cell synapse	0.000437	0.00433
GO:0005262	MF	calcium channel activity	0.000444	0.00634
GO:2000177	BP	regulation of neural precursor cell proliferation	0.000449	0.00451
GO:0007492	BP	endoderm development	0.000458	0.00459
GO:0031589	BP	cell-substrate adhesion	0.000461	0.00461
GO:0014048	BP	regulation of glutamate secretion	0.000468	0.00461
GO:0021542	BP	dentate gyrus development	0.000468	0.00461
0.000468	BP	regulation of synaptic transmission, dopaminergic(GO:0032225)	0.00461
GO:0048820	BP	hair follicle maturation	0.000468	0.00461
GO:0060572	BP	morphogenesis of an epithelial bud	0.000468	0.00461
GO:0072189	BP	ureter development	0.000468	0.00461
GO:0003181	BP	atrioventricular valve morphogenesis	0.000477	0.00465
GO:0003272	BP	endocardial cushion formation	0.000477	0.00465
GO:0021895	BP	cerebral cortex neuron differentiation	0.000477	0.00465
GO:0060343	BP	trabecula formation	0.000477	0.00465
GO:0042755	BP	eating behavior	0.000479	0.00465
GO:0051955	BP	regulation of amino acid transport	0.000479	0.00465
GO:0043270	BP	positive regulation of ion transport	0.000483	0.00468
GO:0099054	BP	presynapse assembly	0.00049	0.00474
GO:0007193	BP	adenylate cyclase-inhibiting G protein-coupled receptor signaling pathway	0.000498	0.0048
GO:0006940	BP	regulation of smooth muscle contraction	0.000501	0.00481
GO:0019842	MF	vitamin binding	0.000514	0.00718
GO:0098686	CC	hippocampal mossy fiber to CA3 synapse	0.000531	0.00515
GO:0006937	BP	regulation of muscle contraction	0.000532	0.0051
GO:0010717	BP	regulation of epithelial to mesenchymal transition	0.000552	0.00528
GO:0015108	MF	chloride transmembrane transporter activity	0.000567	0.00776
GO:0072347	BP	response to anesthetic	0.000574	0.00546
GO:2000300	BP	regulation of synaptic vesicle exocytosis	0.000574	0.00546
GO:0007435	BP	salivary gland morphogenesis	0.00058	0.00551
GO:0001101	BP	response to acid chemical	0.000591	0.00559
GO:0072202	BP	cell differentiation involved in metanephros development	0.000605	0.0057
GO:0072273	BP	metanephric nephron morphogenesis	0.000605	0.0057
GO:0001667	BP	ameboidal-type cell migration	0.000619	0.00582
GO:0043679	CC	axon terminus	0.000624	0.00593
GO:0021877	BP	forebrain neuron fate commitment	0.000624	0.00584
GO:1904338	BP	regulation of dopaminergic neuron differentiation	0.000624	0.00584
GO:0050807	BP	regulation of synapse organization	0.00063	0.00588
GO:0007605	BP	sensory perception of sound	0.000637	0.00588
GO:0008021	CC	synaptic vesicle	0.000638	0.00593
GO:0021514	BP	ventral spinal cord interneuron differentiation	0.000639	0.00588
GO:0099509	BP	regulation of presynaptic cytosolic calcium ion concentration	0.000639	0.00588
GO:1904948	BP	midbrain dopaminergic neuron differentiation	0.000639	0.00588
GO:0003143	BP	embryonic heart tube morphogenesis	0.000641	0.00588
GO:0051705	BP	multi-organism behavior	0.000641	0.00588
GO:0061371	BP	determination of heart left/right asymmetry	0.000641	0.00588
GO:0071560	BP	cellular response to transforming growth factor beta stimulus	0.000642	0.00588
GO:0070382	CC	exocytic vesicle	0.000675	0.00614
GO:0031018	BP	endocrine pancreas development	0.000675	0.00615
GO:0048483	BP	autonomic nervous system development	0.000675	0.00615
GO:0030072	BP	peptide hormone secretion	0.000678	0.00617
GO:0046883	BP	regulation of hormone secretion	0.000691	0.00627
GO:0051954	BP	positive regulation of amine transport	0.000698	0.00632
GO:0004966	MF	galanin receptor activity	0.000703	0.00922
GO:0004983	MF	neuropeptide Y receptor activity	0.000703	0.00922
GO:0031252	CC	cell leading edge	0.000724	0.00646
GO:0032409	BP	regulation of transporter activity	0.000735	0.00664
GO:0005539	MF	glycosaminoglycan binding	0.00074	0.00952
GO:0072080	BP	nephron tubule development	0.000745	0.00671
GO:0035640	BP	exploration behavior	0.000758	0.00676
GO:0060037	BP	pharyngeal system development	0.000758	0.00676
GO:0060914	BP	heart formation	0.000758	0.00676
GO:0099560	BP	synaptic membrane adhesion	0.000758	0.00676
GO:0070372	BP	regulation of ERK1 and ERK2 cascade	0.000773	0.00688
GO:1903532	BP	positive regulation of secretion by cell	0.000781	0.00694
GO:0001504	BP	neurotransmitter uptake	0.000786	0.00695
GO:0002067	BP	glandular epithelial cell differentiation	0.000786	0.00695
GO:0055008	BP	cardiac muscle tissue morphogenesis	0.000813	0.00717
GO:0031214	BP	biomineral tissue development	0.000834	0.00733
GO:0060428	BP	lung epithelium development	0.000834	0.00733
GO:0048557	BP	embryonic digestive tract morphogenesis	0.000853	0.00744
GO:0072077	BP	renal vesicle morphogenesis	0.000853	0.00744
GO:1905276	BP	regulation of epithelial tube formation	0.000853	0.00744
GO:0033002	BP	muscle cell proliferation	0.000872	0.00759
GO:0034705	CC	potassium channel complex	0.000872	0.00762
GO:0071559	BP	response to transforming growth factor beta	0.000889	0.00771
GO:0032526	BP	response to retinoic acid	0.000889	0.00771
GO:0005328	MF	neurotransmitter:sodium symporter activity	0.000892	0.0112
GO:0061383	BP	trabecula morphogenesis	0.000911	0.00787
GO:0071229	BP	cellular response to acid chemical	0.000912	0.00787
GO:0001964	BP	startle response	0.000938	0.00804
GO:0060259	BP	regulation of feeding behavior	0.000938	0.00804
GO:0098810	BP	neurotransmitter reuptake	0.000938	0.00804
GO:0003264	BP	regulation of cardioblast proliferation	0.000947	0.00807
GO:0034776	BP	response to histamine	0.000947	0.00807
GO:0098814	BP	spontaneous synaptic transmission	0.000947	0.00807
GO:0071695	BP	anatomical structure maturation	0.000957	0.00813
GO:0050840	MF	extracellular matrix binding	0.000973	0.0119
GO:0005416	MF	amino acid:cation symporter activity	0.000982	0.0119
GO:0007431	BP	salivary gland development	0.000991	0.00839
GO:0006835	BP	dicarboxylic acid transport	0.000992	0.00839
GO:0031644	BP	regulation of neurological system process	0.00101	0.00849
GO:0032890	BP	regulation of organic acid transport	0.00101	0.00849
GO:0050795	BP	regulation of behavior	0.00102	0.00857
GO:0098644	CC	complex of collagen trimers	0.00104	0.00894
GO:0008038	BP	neuron recognition	0.00105	0.00875
GO:0016339	BP	calcium-dependent cell-cell adhesion via plasma membrane cell adhesion molecules	0.00105	0.00875
GO:0030850	BP	prostate gland development	0.00105	0.00875
GO:0035272	BP	exocrine system development	0.00105	0.00875
GO:0045933	BP	positive regulation of muscle contraction	0.00105	0.00875
GO:0043197	CC	dendritic spine	0.00106	0.00894
GO:0015355	MF	secondary active monocarboxylate transmembrane transporter activity	0.00106	0.0127
GO:0060420	BP	regulation of heart growth	0.00108	0.00897
GO:0072503	BP	cellular divalent inorganic cation homeostasis	0.00108	0.00897
GO:0035051	BP	cardiocyte differentiation	0.00109	0.00904
GO:0099604	MF	ligand-gated calcium channel activity	0.0011	0.0129
GO:0021533	BP	cell differentiation in hindbrain	0.00112	0.00912
GO:0032026	BP	response to magnesium ion	0.00112	0.00912
GO:0048486	BP	parasympathetic nervous system development	0.00112	0.00912
GO:0060973	BP	cell migration involved in heart development	0.00112	0.00912
GO:0072087	BP	renal vesicle development	0.00112	0.00912
GO:0001702	BP	gastrulation with mouth forming second	0.00115	0.00938
GO:0051146	BP	striated muscle cell differentiation	0.00121	0.00981
GO:0035094	BP	response to nicotine	0.00121	0.00981
GO:0048546	BP	digestive tract morphogenesis	0.00121	0.00981
GO:0030426	CC	growth cone	0.00121	0.0098
GO:0044309	CC	neuron spine	0.00121	0.0098
GO:0017158	BP	regulation of calcium ion-dependent exocytosis	0.00125	0.0101
GO:0098693	BP	regulation of synaptic vesicle cycle	0.00125	0.0101
GO:0048639	BP	positive regulation of developmental growth	0.00125	0.0101
GO:0060076	CC	excitatory synapse	0.00126	0.00983
GO:0099061	CC	integral component of postsynaptic density membrane	0.00126	0.00983
GO:0010959	BP	regulation of metal ion transport	0.00127	0.0102
GO:0001947	BP	heart looping	0.00129	0.0103
GO:0007405	BP	neuroblast proliferation	0.00129	0.0103
GO:0005343	MF	organic acid:sodium symporter activity	0.00135	0.0155
GO:0042417	BP	dopamine metabolic process	0.00137	0.0107
GO:0045684	BP	positive regulation of epidermis development	0.00137	0.0107
GO:2000648	BP	positive regulation of stem cell proliferation	0.00137	0.0107
GO:0003207	BP	cardiac chamber formation	0.00137	0.0107
GO:0003337	BP	mesenchymal to epithelial transition involved in metanephros morphogenesis	0.00137	0.0107
GO:0021559	BP	trigeminal nerve development	0.00137	0.0107
GO:0048484	BP	enteric nervous system development	0.00137	0.0107
GO:0051956	BP	negative regulation of amino acid transport	0.00137	0.0107
GO:0060442	BP	branching involved in prostate gland morphogenesis	0.00137	0.0107
GO:0060900	BP	embryonic camera-type eye formation	0.00137	0.0107
GO:0072178	BP	nephric duct morphogenesis	0.00137	0.0107
GO:2001053	BP	regulation of mesenchymal cell apoptotic process	0.00137	0.0107
GO:0050890	BP	cognition	0.00139	0.0108
GO:0060536	BP	cartilage morphogenesis	0.0014	0.0109
GO:0042474	BP	middle ear morphogenesis	0.00143	0.0111
GO:0051797	BP	regulation of hair follicle development	0.00143	0.0111
GO:0060602	BP	branch elongation of an epithelium	0.00143	0.0111
GO:0015370	MF	solute:sodium symporter activity	0.00144	0.0162
GO:0044420	CC	extracellular matrix component	0.00144	0.011
GO:0060348	BP	bone development	0.00144	0.0111
GO:0051781	BP	positive regulation of cell division	0.00145	0.0111
GO:0003407	BP	neural retina development	0.00145	0.0111
GO:0048857	BP	neural nucleus development	0.00145	0.0111
GO:0008543	BP	fibroblast growth factor receptor signaling pathway	0.00147	0.0113
GO:0019933	BP	cAMP-mediated signaling	0.00151	0.0115
GO:0048167	BP	regulation of synaptic plasticity	0.00151	0.0115
GO:0044344	BP	cellular response to fibroblast growth factor stimulus	0.00156	0.0118
GO:0021545	BP	cranial nerve development	0.00158	0.012
GO:0045599	BP	negative regulation of fat cell differentiation	0.00158	0.012
GO:0048641	BP	regulation of skeletal muscle tissue development	0.00158	0.012
GO:0015085	MF	calcium ion transmembrane transporter activity	0.00159	0.0176
GO:0009791	BP	post-embryonic development	0.00159	0.012
GO:1902476	BP	chloride transmembrane transport	0.00159	0.012
GO:0046660	BP	female sex differentiation	0.00159	0.012
GO:0090184	BP	positive regulation of kidney development	0.0016	0.012
GO:0046622	BP	positive regulation of organ growth	0.00163	0.0122
GO:0008016	BP	regulation of heart contraction	0.00165	0.0123
GO:0030427	CC	site of polarized growth	0.00166	0.0125
GO:0015849	BP	organic acid transport	0.00166	0.0124
GO:0046942	BP	carboxylic acid transport	0.00166	0.0124
GO:0060041	BP	retina development in camera-type eye	0.00167	0.0124
GO:1905606	BP	regulation of presynapse assembly	0.00168	0.0125
GO:0021700	BP	developmental maturation	0.0017	0.0126
GO:0070371	BP	ERK1 and ERK2 cascade	0.00171	0.0126
GO:0030500	BP	regulation of bone mineralization	0.00173	0.0128
GO:0008201	MF	heparin binding	0.00174	0.0189
GO:0030672	CC	synaptic vesicle membrane	0.00176	0.0128
GO:0099501	CC	exocytic vesicle membrane	0.00176	0.0128
GO:0001085	MF	RNA polymerase II transcription factor binding	0.00179	0.0192
GO:0060421	BP	positive regulation of heart growth	0.0018	0.0133
GO:0001956	BP	positive regulation of neurotransmitter secretion	0.00182	0.0133
GO:0002438	BP	acute inflammatory response to antigenic stimulus	0.00182	0.0133
GO:0048485	BP	sympathetic nervous system development	0.00182	0.0133
GO:1900449	BP	regulation of glutamate receptor signaling pathway	0.00182	0.0133
GO:0021915	BP	neural tube development	0.00182	0.0133
GO:0098815	BP	modulation of excitatory postsynaptic potential	0.00186	0.0135
GO:0007204	BP	positive regulation of cytosolic calcium ion concentration	0.00187	0.0136
GO:1901379	BP	regulation of potassium ion transmembrane transport	0.00191	0.0138
GO:0060601	BP	lateral sprouting from an epithelium	0.00191	0.0138
GO:0097152	BP	mesenchymal cell apoptotic process	0.00191	0.0138
GO:0035050	BP	embryonic heart tube development	0.00191	0.0138
GO:0019932	BP	second-messenger-mediated signaling	0.00192	0.0138
GO:0005326	MF	neurotransmitter transporter activity	0.00192	0.0203
GO:0005254	MF	chloride channel activity	0.00197	0.0204
GO:0072175	BP	epithelial tube formation	0.00198	0.0143
GO:0014812	BP	muscle cell migration	0.002	0.0143
0.00201	BP	synaptic transmission, dopaminergic(GO:0001963)	0.0144
GO:0003401	BP	axis elongation	0.00201	0.0144
GO:0099174	BP	regulation of presynapse organization	0.00201	0.0144
GO:0008589	BP	regulation of smoothened signaling pathway	0.00211	0.0151
0.00215	MF	inositol 1,4,5 trisphosphate binding(GO:0070679)	0.0219
GO:2001222	BP	regulation of neuron migration	0.00215	0.0153
GO:0043266	BP	regulation of potassium ion transport	0.00217	0.0154
GO:0055017	BP	cardiac muscle tissue growth	0.00217	0.0154
GO:0035148	BP	tube formation	0.00219	0.0155
GO:0007160	BP	cell-matrix adhesion	0.00222	0.0157
GO:0003015	BP	heart process	0.00224	0.0158
GO:0001759	BP	organ induction	0.00227	0.0159
GO:0030878	BP	thyroid gland development	0.00227	0.0159
GO:0048018	MF	receptor ligand activity	0.0023	0.0231
GO:0043523	BP	regulation of neuron apoptotic process	0.00232	0.0162
GO:0001570	BP	vasculogenesis	0.00233	0.0163
GO:0017015	BP	regulation of transforming growth factor beta receptor signaling pathway	0.00234	0.0164
0.00238	BP	regulation of synaptic transmission, GABAergic(GO:0032228)	0.0166
GO:0045987	BP	positive regulation of smooth muscle contraction	0.00238	0.0166
GO:0060317	BP	cardiac epithelial to mesenchymal transition	0.00238	0.0166
GO:0021795	BP	cerebral cortex cell migration	0.00247	0.0171
GO:0001102	MF	RNA polymerase II activating transcription factor binding	0.00247	0.0241
GO:0005544	MF	calcium-dependent phospholipid binding	0.00247	0.0241
GO:0071774	BP	response to fibroblast growth factor	0.00249	0.0173
GO:0044304	CC	main axon	0.00252	0.0181
GO:0032412	BP	regulation of ion transmembrane transporter activity	0.00255	0.0177
GO:0003188	BP	heart valve formation	0.00259	0.0177
GO:0021527	BP	spinal cord association neuron differentiation	0.00259	0.0177
GO:0097154	BP	GABAergic neuron differentiation	0.00259	0.0177
GO:0099171	BP	presynaptic modulation of chemical synaptic transmission	0.00259	0.0177
GO:0042220	BP	response to cocaine	0.00259	0.0178
GO:0040013	BP	negative regulation of locomotion	0.00268	0.0183
GO:0016049	BP	cell growth	0.0027	0.0184
GO:0006029	BP	proteoglycan metabolic process	0.00271	0.0184
GO:1903844	BP	regulation of cellular response to transforming growth factor beta stimulus	0.00271	0.0184
GO:0051965	BP	positive regulation of synapse assembly	0.00279	0.0187
GO:0071242	BP	cellular response to ammonium ion	0.00279	0.0187
GO:0030539	BP	male genitalia development	0.00279	0.0187
GO:0060445	BP	branching involved in salivary gland morphogenesis	0.00279	0.0187
GO:0071425	BP	hematopoietic stem cell proliferation	0.00279	0.0187
GO:0048511	BP	rhythmic process	0.0028	0.0187
GO:0021766	BP	hippocampus development	0.0028	0.0187
GO:0014072	BP	response to isoquinoline alkaloid	0.00281	0.0187
GO:0019934	BP	cGMP-mediated signaling	0.00281	0.0187
GO:0043278	BP	response to morphine	0.00281	0.0187
GO:0060603	BP	mammary gland duct morphogenesis	0.00281	0.0187
GO:1902692	BP	regulation of neuroblast proliferation	0.00281	0.0187
GO:0044331	BP	cell-cell adhesion mediated by cadherin	0.00283	0.0188
GO:1902667	BP	regulation of axon guidance	0.00283	0.0188
GO:0005283	MF	amino acid:sodium symporter activity	0.0029	0.0275
GO:0019199	MF	transmembrane receptor protein kinase activity	0.00291	0.0275
GO:0022029	BP	telencephalon cell migration	0.00291	0.0193
GO:0044070	BP	regulation of anion transport	0.00294	0.0195
GO:0051302	BP	regulation of cell division	0.00299	0.0198
GO:0060047	BP	heart contraction	0.00301	0.0198
GO:1903522	BP	regulation of blood circulation	0.00305	0.0201
GO:0042698	BP	ovulation cycle	0.00308	0.0202
GO:2000243	BP	positive regulation of reproductive process	0.00308	0.0202
GO:0005518	MF	collagen binding	0.0031	0.0289
GO:0001838	BP	embryonic epithelial tube formation	0.00313	0.0205
GO:0046717	BP	acid secretion	0.00313	0.0205
GO:0010976	BP	positive regulation of neuron projection development	0.00314	0.0205
GO:0061387	BP	regulation of extent of cell growth	0.0032	0.0209
GO:2000146	BP	negative regulation of cell motility	0.00321	0.0209
GO:0014014	BP	negative regulation of gliogenesis	0.00322	0.0209
GO:0060043	BP	regulation of cardiac muscle cell proliferation	0.00326	0.0211
GO:0051271	BP	negative regulation of cellular component movement	0.00327	0.0212
GO:0070050	BP	neuron cellular homeostasis	0.00328	0.0212
GO:0016358	BP	dendrite development	0.00333	0.0215
GO:0017157	BP	regulation of exocytosis	0.00334	0.0215
GO:2000178	BP	negative regulation of neural precursor cell proliferation	0.0034	0.0218
GO:0072091	BP	regulation of stem cell proliferation	0.0034	0.0218
GO:0033604	BP	negative regulation of catecholamine secretion	0.0034	0.0218
GO:0003707	MF	steroid hormone receptor activity	0.00352	0.0324
GO:0030133	CC	transport vesicle	0.00357	0.0251
GO:0045667	BP	regulation of osteoblast differentiation	0.00359	0.023
GO:0030856	BP	regulation of epithelial cell differentiation	0.00363	0.0232
GO:0060443	BP	mammary gland morphogenesis	0.00366	0.0234
GO:0019838	MF	growth factor binding	0.0037	0.0335
GO:0014902	BP	myotube differentiation	0.00371	0.0236
GO:0043279	BP	response to alkaloid	0.00371	0.0236
GO:0002042	BP	cell migration involved in sprouting angiogenesis	0.00375	0.0238
GO:0005545	MF	1-phosphatidylinositol binding	0.00381	0.0336
GO:0016594	MF	glycine binding	0.00381	0.0336
GO:0048333	BP	mesodermal cell differentiation	0.00382	0.0242
GO:0042923	MF	neuropeptide binding	0.00389	0.0338
GO:0045682	BP	regulation of epidermis development	0.00399	0.0253
GO:0021885	BP	forebrain cell migration	0.00405	0.0256
GO:0043388	BP	positive regulation of DNA binding	0.00405	0.0256
GO:0002068	BP	glandular epithelial cell development	0.0041	0.0256
GO:0003309	BP	type B pancreatic cell differentiation	0.0041	0.0256
GO:0043951	BP	negative regulation of cAMP-mediated signaling	0.0041	0.0256
GO:0060444	BP	branching involved in mammary gland duct morphogenesis	0.0041	0.0256
GO:0060571	BP	morphogenesis of an epithelial fold	0.0041	0.0256
GO:1904861	BP	excitatory synapse assembly	0.0041	0.0256
GO:2000679	BP	positive regulation of transcription regulatory region DNA binding	0.0041	0.0256
GO:0009855	BP	determination of bilateral symmetry	0.00412	0.0256
GO:0048813	BP	dendrite morphogenesis	0.00414	0.0257
GO:0051048	BP	negative regulation of secretion	0.00423	0.0262
GO:0060291	BP	long-term synaptic potentiation	0.00435	0.0269
GO:0071871	BP	response to epinephrine	0.00438	0.027
GO:0072176	BP	nephric duct development	0.00438	0.027
GO:0072224	BP	metanephric glomerulus development	0.00438	0.027
GO:0009799	BP	specification of symmetry	0.0044	0.0271
GO:0031253	CC	cell projection membrane	0.00441	0.0306
GO:0051402	BP	neuron apoptotic process	0.00443	0.0272
GO:1903524	BP	positive regulation of blood circulation	0.00452	0.0278
GO:0042063	BP	gliogenesis	0.00463	0.0284
GO:0055010	BP	ventricular cardiac muscle tissue morphogenesis	0.00467	0.0286
GO:0015077	MF	monovalent inorganic cation transmembrane transporter activity	0.00468	0.0396
GO:0005104	MF	fibroblast growth factor receptor binding	0.00468	0.0396
GO:0050796	BP	regulation of insulin secretion	0.00472	0.0288
GO:0045844	BP	positive regulation of striated muscle tissue development	0.00472	0.0288
GO:0048636	BP	positive regulation of muscle organ development	0.00472	0.0288
GO:0016597	MF	amino acid binding	0.00488	0.04
GO:0004879	MF	nuclear receptor activity	0.00491	0.04
0.00491	MF	transcription factor activity, direct ligand regulated sequence-specific DNA binding(GO:0098531)	0.04
GO:0046887	BP	positive regulation of hormone secretion	0.00501	0.0305
GO:0009410	BP	response to xenobiotic stimulus	0.00503	0.0305
GO:0014912	BP	negative regulation of smooth muscle cell migration	0.00508	0.0307
GO:0048846	BP	axon extension involved in axon guidance	0.00508	0.0307
GO:1902284	BP	neuron projection extension involved in neuron projection guidance	0.00508	0.0307
GO:0022843	MF	voltage-gated cation channel activity	0.0051	0.0403
GO:0000980	MF	RNA polymerase II distal enhancer sequence-specific DNA binding	0.00511	0.0403
GO:1901863	BP	positive regulation of muscle tissue development	0.00512	0.0309
GO:0030551	MF	cyclic nucleotide binding	0.00514	0.0403
GO:0060042	BP	retina morphogenesis in camera-type eye	0.00525	0.0316
GO:0007613	BP	memory	0.00529	0.0318
GO:0045995	BP	regulation of embryonic development	0.00534	0.0321
GO:0032809	CC	neuronal cell body membrane	0.00544	0.0371
GO:0001558	BP	regulation of cell growth	0.00544	0.0326
GO:0032835	BP	glomerulus development	0.00551	0.0327
GO:0003184	BP	pulmonary valve morphogenesis	0.00554	0.0327
GO:0030540	BP	female genitalia development	0.00554	0.0327
GO:0042753	BP	positive regulation of circadian rhythm	0.00554	0.0327
GO:0060080	BP	inhibitory postsynaptic potential	0.00554	0.0327
GO:0061323	BP	cell proliferation involved in heart morphogenesis	0.00554	0.0327
GO:0090185	BP	negative regulation of kidney development	0.00554	0.0327
GO:0097107	BP	postsynaptic density assembly	0.00554	0.0327
GO:2000136	BP	regulation of cell proliferation involved in heart morphogenesis	0.00554	0.0327
GO:0007224	BP	smoothened signaling pathway	0.00569	0.0336
GO:0035883	BP	enteroendocrine cell differentiation	0.0058	0.0342
GO:0060045	BP	positive regulation of cardiac muscle cell proliferation	0.00581	0.0342
GO:1901214	BP	regulation of neuron death	0.00587	0.0344
GO:0001706	BP	endoderm formation	0.00587	0.0344
GO:0010718	BP	positive regulation of epithelial to mesenchymal transition	0.00587	0.0344
GO:0070997	BP	neuron death	0.00594	0.0348
GO:0014074	BP	response to purine-containing compound	0.00595	0.0348
GO:0042475	BP	odontogenesis of dentin-containing tooth	0.00601	0.0351
GO:0007368	BP	determination of left/right symmetry	0.00605	0.0352
GO:0035418	BP	protein localization to synapse	0.00607	0.0353
GO:0048545	BP	response to steroid hormone	0.00634	0.0368
GO:0015893	BP	drug transport	0.00638	0.037
GO:0044298	CC	cell body membrane	0.00639	0.043
GO:0014909	BP	smooth muscle cell migration	0.00649	0.0376
GO:0008217	BP	regulation of blood pressure	0.0065	0.0376
GO:0043949	BP	regulation of cAMP-mediated signaling	0.00656	0.0378
GO:0090102	BP	cochlea development	0.00656	0.0378
GO:0030204	BP	chondroitin sulfate metabolic process	0.00662	0.0381
GO:0045669	BP	positive regulation of osteoblast differentiation	0.00668	0.0383
GO:0010810	BP	regulation of cell-substrate adhesion	0.00668	0.0383
GO:0070374	BP	positive regulation of ERK1 and ERK2 cascade	0.00668	0.0383
GO:0030336	BP	negative regulation of cell migration	0.00674	0.0386
GO:0007179	BP	transforming growth factor beta receptor signaling pathway	0.00679	0.0387
GO:0042634	BP	regulation of hair cycle	0.00681	0.0387
GO:0048520	BP	positive regulation of behavior	0.00681	0.0387
GO:2001025	BP	positive regulation of response to drug	0.00681	0.0387
GO:0051957	BP	positive regulation of amino acid transport	0.00687	0.0389
GO:0071625	BP	vocalization behavior	0.00687	0.0389
GO:0072079	BP	nephron tubule formation	0.00687	0.0389
GO:0048675	BP	axon extension	0.0069	0.039
GO:0097305	BP	response to alcohol	0.00715	0.0404

## Sheet: Table S13 DisGenNET_Response DM
Table S13:DMR-DisGeNET (Disease-gene network) overrepresentation analysis:Listed are the significant Disease-gene network terms over-represented (p.adjust < 0.05) in the set of differentially methylated region associated genes
ID	Description	GeneRatio	BgRatio	pvalue	p.adjust	qvalue	geneID	Count
C4317109	Epileptic Seizures	41/916	250/21671	8.07487e-14	5.45538e-10	4.74802e-10	116/885/2290/18/796/847/1136/1268/7180/53905/2099/2166/2558/2571/2572/51083/2891/2897/2900/2903/2904/2917/348980/3350/3918/4760/4803/4852/57532/4986/4988/5013/5593/5743/5923/54715/6529/6530/6752/7200/7345	41
C0270824	Visual seizure	36/916	209/21671	5.94865e-13	2.00945e-09	1.7489e-09	116/885/2290/18/847/1136/1268/22943/2066/2166/2558/2572/2897/348980/3350/4131/4803/4852/4886/4889/4986/4988/5122/5743/5764/54715/6456/81539/6529/6538/6530/6752/6857/6870/7200/7472	36
C1510472	Drug Dependence	38/916	248/21671	5.64977e-12	1.24085e-08	1.07996e-08	1793/2668/2893/9369/105/84871/93664/1129/1268/114788/1826/2166/2555/2571/51083/2693/2898/2903/2904/2912/2917/3350/140733/4803/4852/4986/4988/55074/55742/5137/9271/22925/5787/5924/80031/6532/6622/91752	38
C0740858	Substance abuse problem	32/916	185/21671	1.02572e-11	1.24085e-08	1.07996e-08	1793/2893/9369/18/105/84871/288/460/93664/1129/1268/114788/1826/2099/2166/2555/2898/2912/2917/140733/4852/4986/4988/55742/5137/9271/22925/80031/6532/6622/6886/91752	32
C0014556	Epilepsy, Temporal Lobe	46/916	354/21671	1.29305e-11	1.24085e-08	1.07996e-08	885/56963/624/1268/8448/1826/2099/2554/2555/2558/2561/2571/2572/51083/8001/27165/2891/2897/2898/2903/2904/2911/2912/9001/348980/3350/8660/3791/3918/4133/4852/4886/4887/4988/51555/5593/5743/54715/57556/6456/6469/6529/6532/9353/6752/7296	46
C0149958	Complex partial seizures	27/916	140/21671	3.1871e-11	1.24085e-08	1.07996e-08	116/885/2290/18/84059/847/1136/1268/2166/2554/2558/2566/2572/51083/2897/348980/3350/4803/4852/4986/4988/5743/54715/6529/6530/6752/7200	27
C0022333	Jacksonian Seizure	23/916	102/21671	3.306e-11	1.24085e-08	1.07996e-08	116/885/2290/18/847/1136/1268/2166/2558/2572/2897/348980/3350/4803/4852/4986/4988/5743/54715/6529/6530/6752/7200	23
C0422850	Seizures, Somatosensory	23/916	102/21671	3.306e-11	1.24085e-08	1.07996e-08	116/885/2290/18/847/1136/1268/2166/2558/2572/2897/348980/3350/4803/4852/4986/4988/5743/54715/6529/6530/6752/7200	23
C0422852	Seizures, Auditory	23/916	102/21671	3.306e-11	1.24085e-08	1.07996e-08	116/885/2290/18/847/1136/1268/2166/2558/2572/2897/348980/3350/4803/4852/4986/4988/5743/54715/6529/6530/6752/7200	23
C0422853	Olfactory seizure	23/916	102/21671	3.306e-11	1.24085e-08	1.07996e-08	116/885/2290/18/847/1136/1268/2166/2558/2572/2897/348980/3350/4803/4852/4986/4988/5743/54715/6529/6530/6752/7200	23
C0422854	Gustatory seizure	23/916	102/21671	3.306e-11	1.24085e-08	1.07996e-08	116/885/2290/18/847/1136/1268/2166/2558/2572/2897/348980/3350/4803/4852/4986/4988/5743/54715/6529/6530/6752/7200	23
C0422855	Vertiginous seizure	23/916	102/21671	3.306e-11	1.24085e-08	1.07996e-08	116/885/2290/18/847/1136/1268/2166/2558/2572/2897/348980/3350/4803/4852/4986/4988/5743/54715/6529/6530/6752/7200	23
C0751056	Non-epileptic convulsion	23/916	102/21671	3.306e-11	1.24085e-08	1.07996e-08	116/885/2290/18/847/1136/1268/2166/2558/2572/2897/348980/3350/4803/4852/4986/4988/5743/54715/6529/6530/6752/7200	23
C0751110	Single Seizure	23/916	102/21671	3.306e-11	1.24085e-08	1.07996e-08	116/885/2290/18/847/1136/1268/2166/2558/2572/2897/348980/3350/4803/4852/4986/4988/5743/54715/6529/6530/6752/7200	23
C0751123	Atonic Absence Seizures	23/916	102/21671	3.306e-11	1.24085e-08	1.07996e-08	116/885/2290/18/847/1136/1268/2166/2558/2572/2897/348980/3350/4803/4852/4986/4988/5743/54715/6529/6530/6752/7200	23
C0751496	Seizures, Sensory	23/916	102/21671	3.306e-11	1.24085e-08	1.07996e-08	116/885/2290/18/847/1136/1268/2166/2558/2572/2897/348980/3350/4803/4852/4986/4988/5743/54715/6529/6530/6752/7200	23
C3495874	Nonepileptic Seizures	23/916	102/21671	3.306e-11	1.24085e-08	1.07996e-08	116/885/2290/18/847/1136/1268/2166/2558/2572/2897/348980/3350/4803/4852/4986/4988/5743/54715/6529/6530/6752/7200	23
C4505436	Generalized Absence Seizures	23/916	102/21671	3.306e-11	1.24085e-08	1.07996e-08	116/885/2290/18/847/1136/1268/2166/2558/2572/2897/348980/3350/4803/4852/4986/4988/5743/54715/6529/6530/6752/7200	23
C4317123	Myoclonic Seizures	25/916	123/21671	5.19447e-11	1.79595e-08	1.56309e-08	116/885/2290/18/84059/847/1136/1268/2166/2558/2572/2891/2897/348980/3350/4803/4852/4986/4988/5743/54715/6529/6530/6752/7200	25
C0270846	Epileptic drop attack	27/916	143/21671	5.31662e-11	1.79595e-08	1.56309e-08	116/885/2290/18/84059/847/1136/1268/2166/2554/2558/2566/2572/2897/348980/3350/4803/4852/4986/4988/5743/54715/6529/6530/6752/7084/7200	27
C0038580	Substance Dependence	28/916	156/21671	8.1791e-11	2.63133e-08	2.29015e-08	1793/2893/9369/105/84871/93664/1129/1268/84570/114788/1826/2166/2555/2566/2898/2917/140733/4852/4986/4988/55742/5137/5179/9271/22925/80031/6532/91752	28
C0270844	Tonic Seizures	23/916	108/21671	1.13642e-10	3.48984e-08	3.03734e-08	116/885/2290/18/847/1136/1268/2166/2558/2572/2897/348980/3350/4803/4852/4986/4988/5743/54715/6529/6530/6752/7200	23
C0013222	Drug Use Disorders	24/916	121/21671	2.14962e-10	6.31428e-08	5.49555e-08	1793/2893/9369/105/84871/93664/1129/1268/114788/1826/2166/2555/2898/2917/140733/4852/4988/55742/5137/9271/22925/80031/6532/91752	24
C0027404	Narcolepsy	40/916	308/21671	2.8819e-10	8.11255e-08	7.06066e-08	1496/56934/57628/2668/8715/63982/460/8538/116328/80323/1375/114788/1804/133584/56884/2567/2572/3115/57689/9223/161357/22808/286183/50507/9378/30010/55074/5028/5179/54715/28954/6262/390598/6530/7074/7082/66000/7200/137970/220930	40
C0029231	Organic Mental Disorders, Substance-Induced	23/916	115/21671	4.28968e-10	1.11466e-07	9.70127e-08	1793/2893/9369/105/84871/93664/1129/1268/114788/1826/2166/2898/2917/140733/4852/4988/55742/5137/9271/22925/80031/6532/91752	23
C4316881	Prescription Drug Abuse	23/916	115/21671	4.28968e-10	1.11466e-07	9.70127e-08	1793/2893/9369/105/84871/93664/1129/1268/114788/1826/2166/2898/2917/140733/4852/4988/55742/5137/9271/22925/80031/6532/91752	23
C0751494	Convulsive Seizures	23/916	117/21671	6.14545e-10	1.53773e-07	1.33834e-07	116/885/2290/18/847/1136/1268/2166/2558/2572/2897/348980/3350/4803/4852/4986/4988/5743/54715/6529/6530/6752/7200	23
C0236969	Substance-Related Disorders	24/916	128/21671	7.21781e-10	1.74155e-07	1.51574e-07	1793/2893/9369/105/84871/288/93664/1129/1268/114788/1826/2166/2898/2917/140733/4852/4988/55742/5137/9271/22925/80031/6532/91752	24
C0019337	Heroin Dependence	21/916	100/21671	9.58684e-10	2.2334e-07	1.94381e-07	1496/2668/18/84871/1268/2166/2555/2561/2571/2587/2903/2904/2912/4803/4886/4986/4988/5179/6530/6532/91752	21
C0234535	Clonic Seizures	23/916	122/21671	1.45693e-09	3.28101e-07	2.85558e-07	116/885/2290/18/847/1136/1268/2166/2558/2572/2897/348980/3350/4803/4852/4986/4988/5743/54715/6529/6530/6752/7200	23
C0524528	Pervasive Development Disorder	40/916	328/21671	1.88159e-09	4.10064e-07	3.56894e-07	2668/9369/5080/55638/7490/288/57194/93664/55531/2020/2044/2099/2557/2898/2903/2904/2917/3115/84623/3918/145581/140733/406928/4852/9378/57532/4988/5013/5662/54715/9037/22941/6529/6530/6532/6622/84530/10716/57616/91752	40
C0038586	Substance Use Disorders	31/916	218/21671	3.27403e-09	6.9123e-07	6.01604e-07	1793/2893/9369/105/84871/93664/1129/1268/114788/1826/2166/2898/2911/2912/2917/3350/140733/4803/4852/4986/4988/55742/5137/9271/22925/28954/80031/6532/9892/6886/91752	31
C0013170	Drug habituation	29/916	196/21671	4.17495e-09	8.54726e-07	7.439e-07	1793/2893/9369/105/84871/93664/1129/1136/1268/114788/1826/2166/2898/2903/2904/2917/3350/140733/23263/4852/4988/55742/5137/9271/22925/57556/80031/6532/91752	29
C0019284	Diaphragmatic Hernia	17/916	78/21671	2.09384e-08	4.16058e-06	3.62111e-06	7080/7291/7490/10085/1910/2626/3142/3481/3486/7026/5077/5915/6469/6586/7068/7345/23414	17
C0085281	Addictive Behavior	38/916	332/21671	2.71004e-08	5.23115e-06	4.55287e-06	2263/2668/7101/9369/474/1129/1136/1268/2042/2099/2166/2555/51083/2693/2903/2904/2911/2912/3090/3481/3490/3664/406903/51085/4852/4986/4988/5743/54715/6091/6529/6530/6532/6857/6869/6886/30012/91752	38
C0013146	Drug abuse	43/916	405/21671	3.08559e-08	5.79061e-06	5.03979e-06	116/1793/2668/2893/9369/6095/84680/105/84871/93664/1129/1268/114788/1826/1910/2166/2554/2555/2566/51083/2693/2898/2917/4254/3918/140733/4313/4852/4986/4988/55074/55742/5137/9271/22925/5924/80031/6532/6869/6886/6943/7082/91752	43
C0751495	Seizures, Focal	28/916	210/21671	7.65626e-08	1.39799e-05	1.21673e-05	116/885/2290/18/796/847/1136/1268/2166/2558/2572/2891/2897/2898/348980/3350/4131/4803/4852/4986/4988/5743/54715/401474/6529/6530/6752/7200	28
C0040517	Gilles de la Tourette syndrome	25/916	177/21671	1.22682e-07	2.18116e-05	1.89835e-05	2668/431707/1268/114788/1804/2904/3350/3918/26468/55885/130574/23263/9378/10439/64221/390598/57282/60482/6530/6532/114798/26050/6622/23286/84765	25
C0236736	Cocaine-Related Disorders	20/916	121/21671	1.67071e-07	2.86953e-05	2.49746e-05	2668/18/401145/1268/2222/2555/2566/2571/2572/2891/3350/406928/4803/4852/4887/4986/4988/6532/6622/6870	20
C0020608	Hypodontia	28/916	218/21671	1.69895e-07	2.86953e-05	2.49746e-05	1749/2263/9464/7080/7474/1278/10815/22943/253738/132884/2257/2248/53834/2561/2566/79977/9569/348980/3664/10265/3918/51085/4487/4488/5083/23314/284111/7480	28
C0085625	Hypoalgesia	9/916	23/21671	1.98192e-07	3.26581e-05	2.84236e-05	796/1129/2166/2904/4803/4852/4988/6532/8989	9
C0376634	Craniofacial Abnormalities	29/916	234/21671	2.22796e-07	3.58383e-05	3.11914e-05	1749/2263/5080/6493/7020/7291/8092/60529/80816/8538/8646/1301/1302/78989/2248/63906/145258/9569/3664/10265/4313/4487/4488/9378/5077/27164/23314/6469/7068	29
C0234533	Generalized seizures	27/916	210/21671	2.75247e-07	4.32458e-05	3.76385e-05	116/885/2290/18/847/1136/1268/2166/2558/2566/2572/2897/2898/348980/3350/4803/4852/4986/4988/5743/54715/401474/6529/6530/6752/7084/7200	27
C0438696	Suicidal	17/916	93/21671	3.17346e-07	4.8727e-05	4.2409e-05	885/54535/51473/2566/2898/2903/3350/3918/4852/4887/4988/6456/81539/6532/6869/6886/7200	17
C4048158	Convulsions	24/916	174/21671	3.41681e-07	5.12977e-05	4.46463e-05	116/885/2290/18/847/1136/1268/2166/2558/2572/2897/348980/3350/4803/4852/4986/4988/5743/54715/6529/6530/6622/6752/7200	24
C0042834	Vital capacity	42/916	430/21671	4.44716e-07	6.52302e-05	5.67723e-05	1496/57628/2494/56139/56138/56137/56136/56146/56145/56144/56143/56142/56141/56140/9752/56135/5592/25816/7291/116328/27122/2202/2070/23768/140628/27201/64399/3090/3142/5654/3790/3791/339855/22808/9902/255743/27445/9749/56852/84236/6262/7058	42
C1258666	Myxoid cyst	18/916	106/21671	4.53792e-07	6.52302e-05	5.67723e-05	2668/796/1302/1910/2099/2903/2904/348980/54207/4803/4988/8929/5376/6423/6529/6538/30012/7447	18
C0014474	Ependymoma	29/916	244/21671	5.4157e-07	7.52105e-05	6.54585e-05	2668/5080/7291/83478/796/799/947/1021/23136/339896/27165/3090/3205/3481/3486/3791/121227/4133/406903/4311/4803/5743/5915/6469/6622/6857/94241/7161/6935	29
C0038436	Post-Traumatic Stress Disorder	41/916	418/21671	5.45488e-07	7.52105e-05	6.54585e-05	116/885/2668/6095/55638/288/847/54535/1268/1375/1807/2066/2099/2166/2571/51083/2693/2903/2912/348980/3115/3350/3664/9365/4803/4852/4986/4988/5662/5743/28954/6529/6532/6622/6716/23336/6869/6886/7092/7161/23286	41
C4316903	Absence Seizures	26/916	205/21671	5.95081e-07	8.04073e-05	6.99815e-05	116/885/2290/18/847/1136/1268/10815/2166/2554/2558/2566/2572/2897/348980/3350/4803/4852/4986/4988/5743/54715/6529/6530/6752/7200	26
C0085648	Synovial Cyst	16/916	87/21671	6.45043e-07	8.54492e-05	7.43696e-05	2668/796/1302/2099/2903/2904/348980/54207/4803/4988/8929/5376/6423/6529/6538/30012	16
C0349204	Nonorganic psychosis	38/916	376/21671	6.76875e-07	8.68073e-05	7.55516e-05	885/2263/10255/347730/288/411/54535/947/1268/2066/2554/2561/2566/2567/2571/2572/2690/2891/2900/2903/2904/2912/2917/3481/406928/4544/4852/4886/9378/4988/5915/28954/6532/6886/26011/114609/23286/91752	38
C0234245	Visceral Pain	13/916	58/21671	6.80993e-07	8.68073e-05	7.55516e-05	796/2099/3918/4311/4852/4986/5028/5179/5697/60482/6869/8989/7223	13
C0085762	Alcohol abuse	22/916	156/21671	7.11027e-07	8.7724e-05	7.63494e-05	885/54535/1136/1268/2166/2554/2555/2566/51083/2626/2693/3350/4313/4852/4887/4889/4988/5179/6532/6622/6869/6870	22
C0391976	Pain Disorder	11/916	41/21671	7.14153e-07	8.7724e-05	7.63494e-05	116/2668/7291/2166/23263/4803/4986/28954/57556/6869/8989	11
C0000846	Agenesis	22/916	161/21671	1.22592e-06	0.000147898	0.000128721	2263/55638/7474/60529/947/1278/22943/2099/132884/2248/2626/3664/3975/4313/4487/4488/5075/5083/8929/222546/7480/6935	22
C0005587	Depression, Bipolar	18/916	116/21671	1.77649e-06	0.00021056	0.000183259	288/10815/56884/2571/2572/2625/2898/2900/2903/3350/9365/5743/22941/6532/6869/26011/221981/7222	18
C0686347	Tardive Dyskinesia	16/916	94/21671	1.89504e-06	0.000216998	0.000188862	2668/1129/1268/1429/1804/2066/2099/2561/2567/2904/23263/4543/4544/9378/6538/6532	16
C3714760	Drug-induced tardive dyskinesia	16/916	94/21671	1.89504e-06	0.000216998	0.000188862	2668/1129/1268/1429/1804/2066/2099/2561/2567/2904/23263/4543/4544/9378/6538/6532	16
C0338831	Manic	22/916	166/21671	2.06284e-06	0.000232275	0.000202158	885/2668/288/796/10815/56884/2571/2572/2625/2898/2903/2912/3486/9365/4313/4803/22941/6532/6869/26011/221981/7222	22
C0021125	Impulsive Behavior	30/916	276/21671	2.29288e-06	0.000253946	0.000221018	1496/9369/288/253559/1268/9829/2166/2257/2555/2561/2566/2571/2898/2903/2904/2912/348980/3350/23263/4986/4988/284111/6529/6530/6532/6622/6857/6869/6886/7345	30
C0022104	Irritable Bowel Syndrome	40/916	429/21671	2.66944e-06	0.000290283	0.000252644	885/2668/9863/796/799/847/1113/1268/1514/22943/2099/2166/2625/2693/2903/2904/2917/4254/51085/4311/4313/4638/4745/50674/4803/4852/30010/100506658/4986/5028/10769/5743/5697/28954/60482/6530/6532/23336/6857/8989	40
C0014558	Uncinate Epilepsy	8/916	23/21671	2.74987e-06	0.000290283	0.000252644	624/1268/2911/2912/3791/4852/4887/9353	8
C0393672	Epilepsy, Benign Psychomotor, Childhood	8/916	23/21671	2.74987e-06	0.000290283	0.000252644	624/1268/2911/2912/3791/4852/4887/9353	8
C1270972	Mild cognitive disorder	40/916	430/21671	2.82668e-06	0.00029328	0.000255252	885/2668/9369/344/847/54535/1073/1268/1302/780/22943/1825/2099/10979/2561/51083/2690/64399/3486/9365/3918/8549/23263/4311/4803/4986/4988/445815/7941/10769/28954/862/6262/6263/6532/6622/23336/7225/7447/23286	40
C0009171	Cocaine Abuse	20/916	144/21671	2.86508e-06	0.00029328	0.000255252	2668/401145/1268/2099/2222/2555/2566/2571/2572/2891/3350/406928/4803/4852/4887/4986/4988/6532/6622/6870	20
C1837218	Cleft palate, isolated	31/916	295/21671	3.18013e-06	0.000320671	0.000279092	1749/2263/9464/6493/7020/7291/56999/847/1301/1302/1514/2099/132884/2248/2571/51083/3481/3664/4223/4313/4487/4617/100506658/5077/5083/56034/23314/140679/4982/7484/151126	31
C0236663	Alcohol withdrawal syndrome	13/916	67/21671	3.85078e-06	0.000382586	0.000332979	885/847/2571/2626/2904/4803/4852/4886/4887/4889/6530/6532/6622	13
C0600427	Cocaine Dependence	24/916	199/21671	3.91218e-06	0.000383054	0.000333386	2668/165257/401145/1136/1268/2222/2555/2566/2571/2572/2587/2891/2912/3350/406909/406928/4803/4852/4887/4986/4988/6532/6622/6870	24
C0014553	Absence Epilepsy	15/916	89/21671	4.48462e-06	0.000428528	0.000372964	2893/2099/2554/2558/2566/2891/2911/348980/3350/4852/4886/4887/4889/4988/6529	15
C0494475	Tonic - clonic seizures	31/916	300/21671	4.50348e-06	0.000428528	0.000372964	116/885/2290/18/84059/847/1136/1268/2166/2257/2554/2558/2566/2572/2891/2897/2903/348980/3350/4803/4852/4986/4988/5743/54715/401474/6330/6529/6530/6752/7200	31
C0009806	Constipation	39/916	424/21671	4.91078e-06	0.000460795	0.000401047	2290/2668/7080/9915/847/1113/1294/1674/9829/253738/1908/1910/2166/2571/2693/2904/9569/3918/51085/4638/50674/4803/4852/9378/30010/4988/8929/5697/5915/28954/6299/6532/6622/9627/23336/7068/7200/7345/285175	39
C0087169	Withdrawal Symptoms	18/916	126/21671	5.94384e-06	0.00055009	0.000478764	885/1136/1268/2166/2891/2903/2904/2912/3350/4852/4887/4986/4988/6423/6529/6532/9892/6869	18
C2362324	Pediatric Obesity	23/916	191/21671	6.34386e-06	0.000579178	0.00050408	155/799/847/1268/1993/2166/2572/2690/2693/2879/3481/3747/9227/84539/4313/4544/4887/5122/5697/6532/80194/4982/7350	23
C0524662	Opiate Addiction	14/916	81/21671	6.85461e-06	0.000617464	0.000537402	9369/56963/84059/51083/2903/2904/2917/93649/4803/4986/4988/5179/6532/6622	14
C0014548	Epilepsy, Generalized	15/916	93/21671	7.84301e-06	0.000692906	0.000603062	2554/2555/2566/2572/8001/2743/2898/2903/348980/4852/4988/54715/6529/6656/7296	15
C1842981	NEUROTICISM	19/916	141/21671	7.89724e-06	0.000692906	0.000603062	54535/1021/1136/1268/2572/2904/2917/3350/9223/161357/4852/4988/5144/5179/6258/6532/6622/10579/6886	19
C0020429	Hyperalgesia	40/916	451/21671	8.91716e-06	0.000772363	0.000672217	116/885/2668/2893/5592/7291/18/63982/624/796/847/1268/1910/2099/2166/2572/51083/2674/57369/2891/2903/2904/348980/3231/3350/3791/4803/4852/4986/4988/5028/5179/5743/6423/140679/6857/6869/4982/8989/7225	40
C0236018	Aura	14/916	83/21671	9.19347e-06	0.000776389	0.00067572	2290/80816/1129/2561/2903/2904/2911/348980/4852/4887/4988/57282/6529/7296	14
C0751111	Awakening Epilepsy	14/916	83/21671	9.19347e-06	0.000776389	0.00067572	2290/80816/1129/2561/2903/2904/2911/348980/4852/4887/4988/57282/6529/7296	14
C0032019	Pituitary Neoplasms	18/916	131/21671	1.03366e-05	0.000862148	0.000750359	7020/1113/1514/780/2099/2690/3791/121227/4133/4313/4760/5743/10590/6423/6469/6751/6886/7068	18
C0028043	Nicotine Dependence	21/916	170/21671	1.06689e-05	0.000879011	0.000765036	885/2893/9369/1129/1136/1268/2066/2166/2555/2557/51083/2587/2898/2912/2917/4887/9378/4986/4988/57556/6532	21
C0235480	Paroxysmal atrial fibrillation	25/916	226/21671	1.15533e-05	0.00094041	0.000818474	9464/6910/84871/9915/799/1021/1073/9267/1674/1910/2042/2066/2250/2626/3781/93649/5695/6262/6530/150159/6586/6622/23353/7068/4982	25
C1860247	Prominent glabella	6/916	14/21671	1.25827e-05	0.00101201	0.000880792	8092/10815/2201/53834/9378/340419	6
C0024713	Manic Disorder	13/916	76/21671	1.6314e-05	0.00129668	0.00112855	288/10815/56884/2571/2572/2898/2903/22941/6532/6869/26011/221981/7222	13
C0019569	Hirschsprung Disease	35/916	384/21671	1.80333e-05	0.00140776	0.00122523	885/2668/9464/7080/5080/9752/6493/9915/796/947/53942/1826/1908/1910/2099/2566/51083/2674/3481/3768/50801/4254/9314/4133/4803/5077/8929/5801/6091/6262/6263/9353/79987/30012/29089	35
C2063866	Depressive Disorder, Treatment-Resistant	12/916	66/21671	1.81284e-05	0.00140776	0.00122523	10752/2904/2912/3350/3918/23263/4986/5743/6530/6532/6586/91752	12
C0086237	Epilepsy, Cryptogenic	14/916	88/21671	1.83826e-05	0.00141128	0.00122829	2290/80816/1129/2561/2903/2904/2911/348980/4852/4887/4988/57282/6529/7296	14
C0523465	Serum albumin measurement	38/916	433/21671	1.88123e-05	0.00142805	0.00124288	9863/4978/56139/56138/56137/56136/56146/56145/56144/56143/56142/56141/56140/9752/56135/18/23266/8854/8618/401145/84952/1136/2257/27165/2904/9569/51085/4544/4745/286183/56134/5144/5793/138046/54715/9037/55351/7068	38
C0393682	Epilepsy, Lateral Temporal	8/916	29/21671	1.92044e-05	0.00144161	0.00125469	624/1268/2911/2912/3791/4852/4887/9353	8
C0751088	Dyskinesia, Medication-Induced	6/916	15/21671	2.02208e-05	0.00150123	0.00130657	885/2668/847/2571/5179/5923	6
C0279530	Malignant Bone Neoplasm	17/916	125/21671	2.07123e-05	0.001521	0.00132379	2668/2042/2099/339896/2904/2911/3791/4313/4986/4988/5179/5352/5743/6091/166929/9353/7447	17
C0236733	Amphetamine-Related Disorders	13/916	78/21671	2.17871e-05	0.00158273	0.00137751	1496/2668/5592/84871/54535/2566/2912/4886/4988/26577/5144/6532/6622	13
C0013069	Double Outlet Right Ventricle	10/916	48/21671	2.6259e-05	0.00187477	0.00163168	2263/2626/140628/3670/4313/7026/5077/57057/23001/23414	10
C0037369	Smoking	35/916	391/21671	2.63622e-05	0.00187477	0.00163168	56934/1793/3221/9369/4978/25816/253559/93664/799/1021/1136/119587/1608/2202/442117/64399/646576/100505385/56243/57689/4585/25924/4745/9378/50863/10439/5137/56852/64901/5924/9037/80031/57282/6695/7472	35
C0031511	Pheochromocytoma	32/916	344/21671	2.7318e-05	0.0019225	0.00167323	116/2668/6493/7291/655/796/847/1113/1302/1910/112399/2042/51083/2625/2626/3090/3481/3670/3791/4803/4852/50940/5179/8929/5743/6530/6622/6751/6752/6857/7225/7350	32
C0270549	Generalized Anxiety Disorder	15/916	103/21671	2.76752e-05	0.00192756	0.00167763	2668/7291/847/2571/2572/3350/4852/4988/8929/6529/6532/55351/6886/7058/94241	15
C0751214	Hyperalgesia, Thermal	19/916	154/21671	2.81666e-05	0.00194177	0.00169	2668/9639/624/796/1268/2042/2572/51083/2904/348980/3231/3791/4803/4988/5028/5743/6869/4982/8989	19
C0235833	Congenital diaphragmatic hernia	25/916	239/21671	3.00437e-05	0.00205025	0.00178441	56963/6910/7291/7490/8854/91947/1674/10085/1910/112399/2099/53834/2626/3142/8516/3973/4313/7026/5915/134701/340419/6586/100038246/7225/23414	25
C0206762	Limb Deformities, Congenital	11/916	59/21671	3.15537e-05	0.00213113	0.00185481	2263/9464/6910/7291/1302/3236/3238/3664/140733/4488/6299	11
C0001957	Alcohol Withdrawal Delirium	7/916	23/21671	3.18598e-05	0.00213113	0.00185481	885/1129/1268/2917/4852/4988/6532	7
C2585653	Persistent atrial fibrillation	19/916	156/21671	3.37674e-05	0.00223659	0.00194659	9464/6910/84871/9915/1021/1073/9267/1674/2042/2066/2250/2626/3781/93649/5695/150159/6586/23353/7068	19
C0266610	Preauricular dimple	9/916	40/21671	3.47098e-05	0.0022767	0.00198149	7020/10815/53834/2626/140628/145258/5075/6299/23414	9
C3468561	familial atrial fibrillation	19/916	157/21671	3.69236e-05	0.00239862	0.00208761	9464/6910/84871/9915/1021/1073/9267/1674/2042/2066/2250/2626/3781/93649/5695/150159/6586/23353/7068	19
C0011882	Diabetic Neuropathies	18/916	144/21671	3.8074e-05	0.00244979	0.00213214	847/1129/1268/1302/53905/51083/64399/8660/4311/4313/4803/50507/4852/5743/57556/6469/4982/8989	18
C0162635	Angelman Syndrome	14/916	94/21671	3.93904e-05	0.00251058	0.00218505	2290/80816/57194/285220/2066/2099/2558/2567/9001/3350/60482/6529/7082/114791	14
C4551683	Adrenal Gland Pheochromocytoma	36/916	416/21671	4.15294e-05	0.00262217	0.00228217	116/885/2668/6493/7291/655/796/847/1113/1268/1302/1910/112399/2042/51083/2625/2626/3090/3481/3670/3791/406928/9902/4803/4852/50940/5179/8929/5743/6530/6622/6751/6752/6857/7225/7350	36
C0013386	Dyskinesia, Drug-Induced	8/916	32/21671	4.20465e-05	0.00263024	0.0022892	885/2668/18/847/2571/3350/5179/5923	8
C0033941	Psychoses, Substance-Induced	6/916	17/21671	4.64901e-05	0.00288154	0.00250791	2099/2912/3350/4886/4988/6622	6
C0458247	Allodynia	13/916	84/21671	4.89531e-05	0.00297953	0.00259319	2668/624/796/1268/51083/2904/3231/4803/4988/5743/6869/4982/8989	13
C0751211	Hyperalgesia, Primary	13/916	84/21671	4.89531e-05	0.00297953	0.00259319	2668/624/796/1268/51083/2904/3231/4803/4988/5743/6869/4982/8989	13
C0521991	Symptoms of stress	8/916	33/21671	5.34573e-05	0.00322462	0.00280651	1268/2166/3350/4852/4988/6532/6716/6886	8
C0001956	Alcohol Use Disorder	23/916	218/21671	5.39409e-05	0.003225	0.00280684	2668/7291/1136/1268/53942/2554/2555/2566/51083/2626/2693/2904/4852/4887/4986/4988/5743/28954/6532/9892/6622/6869/6870	23
C2981150	Uranostaphyloschisis	21/916	190/21671	5.72839e-05	0.00339482	0.00295464	1749/2263/9464/5080/7291/56999/1301/1302/132884/2571/3481/3664/4223/4487/4617/5077/5083/23314/140679/7484/151126	21
C0152459	Linear atrophy	18/916	149/21671	6.00419e-05	0.00352733	0.00306997	116/2263/796/799/5010/2099/2567/2690/4313/4852/4887/5077/50940/51289/6532/6622/7082/7200	18
C0751295	Memory Loss	19/916	163/21671	6.20051e-05	0.00361126	0.00314302	9863/1268/2558/2571/2572/2625/2891/2904/2912/3115/3350/3481/9365/3918/4803/4852/6532/6622/23286	19
C0009952	Febrile Convulsions	21/916	192/21671	6.67422e-05	0.00385393	0.00335422	84059/63982/761/766/1268/10815/2554/2558/2566/2903/2904/2911/348980/3918/4802/4852/5028/80243/5743/6529/7222	21
C0152021	Congenital heart disease	26/916	267/21671	7.10375e-05	0.00403302	0.00351009	2263/9464/50805/7080/6910/8854/10395/1826/2201/2626/140628/2690/3490/3670/406903/4311/4487/93649/8929/9985/862/6469/123041/57057/6943/23414	26
C1314691	Age at menarche	26/916	267/21671	7.10375e-05	0.00403302	0.00351009	9863/7080/100506237/8715/6095/105/93664/1136/9829/2044/140733/64881/5144/54715/101928784/6258/23314/80031/9892/6695/6870/7068/7225/285175/389136/55422	26
C0751212	Hyperalgesia, Secondary	13/916	88/21671	8.03896e-05	0.00452594	0.00393909	2668/624/796/1268/51083/2904/3231/4803/4988/5743/6869/4982/8989	13
C0344312	White forelock	5/916	12/21671	8.24443e-05	0.00460325	0.00400638	7020/1908/1910/4254/5077	5
C0028047	Nicotine withdrawal	7/916	27/21671	9.95269e-05	0.00551151	0.00479687	885/1268/2166/51083/2587/4986/4988	7
C0270823	Petit mal status	12/916	78/21671	0.000100489	0.00551955	0.00480387	2668/288/847/1268/2625/2891/2911/3490/4803/5743/6751/6752	12
C0549622	Sexual Dysfunction	8/916	36/21671	0.000104118	0.00567274	0.0049372	171019/2625/2898/3350/3973/161357/5618/6532	8
C0032000	Pituitary Adenoma	19/916	170/21671	0.000109483	0.00591735	0.00515009	2263/7080/1113/10752/780/2099/80004/3918/8549/4313/57447/4760/4762/50674/4852/5923/10590/6751/6752	19
C0232939	Primary physiologic amenorrhea	16/916	129/21671	0.000110842	0.00594327	0.00517265	389549/7490/2099/344018/668/2626/2690/8516/3973/5122/6091/23514/6716/286749/6870/23414	16
C1333015	Childhood Kidney Wilms Tumor	30/916	338/21671	0.000112941	0.00600812	0.00522909	10409/2668/4825/5080/7474/7490/83478/655/847/947/1674/22943/10278/2099/2248/3481/51214/3791/338645/4487/4803/5077/8929/5743/5764/862/6299/57556/7161/23414	30
C1511789	Desmoplastic	15/916	117/21671	0.000123655	0.00652668	0.00568041	2115/2668/7474/8038/83478/947/1301/1278/2099/2625/2690/3791/4313/5077/7161	15
C0038587	Substance Withdrawal Syndrome	12/916	80/21671	0.000129028	0.00658302	0.00572945	1268/2166/2891/2903/2904/23263/4852/4887/4986/6529/6532/6869	12
C0206115	WAGR Syndrome	5/916	13/21671	0.000129311	0.00658302	0.00572945	5080/7490/847/338645/744	5
C0443306	Spastic	5/916	13/21671	0.000129311	0.00658302	0.00572945	1268/2891/2898/2912/2917	5
C1302995	Congenital Fibrosis of the Extraocular Muscles	5/916	13/21671	0.000129311	0.00658302	0.00572945	5080/4131/4617/401/57556	5
C0865424	Adult attention deficit hyperactivity disorder	6/916	20/21671	0.000130569	0.00658302	0.00572945	3350/8825/6530/6532/8224/6886	6
C1868598	PARIETAL FORAMINA	6/916	20/21671	0.000130569	0.00658302	0.00572945	2263/7291/8092/60529/847/4488	6
C0086189	Drug Withdrawal Symptoms	10/916	58/21671	0.000142956	0.00715415	0.00622653	1268/2166/2891/2903/4852/4887/4986/6529/6532/6869	10
C0236804	Amphetamine Addiction	12/916	81/21671	0.000145729	0.0072393	0.00630063	2668/5592/54535/2566/2912/4803/4886/4988/26577/5144/6532/6622	12
C0028756	Obesity, Morbid	21/916	203/21671	0.000148064	0.00730158	0.00635484	885/155/1268/1375/2099/2166/2222/2572/9001/3486/8660/84539/4760/4852/4887/4988/5122/5697/284612/85480/7350	21
C0162701	Polysomnography	15/916	119/21671	0.000149896	0.00733838	0.00638687	7291/116328/783/10752/1136/1826/4145/161357/4544/25924/5144/9037/22941/50859/26011	15
C0270850	Idiopathic generalized epilepsy	13/916	94/21671	0.000159764	0.00770187	0.00670323	5080/2554/2566/8001/2897/2903/2917/348980/3760/9378/4988/54715/6262	13
C0028768	Obsessive-Compulsive Disorder	19/916	175/21671	0.000160741	0.00770187	0.00670323	2668/4009/1268/2099/2566/2572/2625/2898/2904/3350/23263/4852/4988/5144/6263/6532/114798/26050/6886	19
C0030319	Panic Disorder	19/916	175/21671	0.000160741	0.00770187	0.00670323	885/2668/624/2558/2571/2572/51083/2743/2912/3350/4852/4889/4986/6000/6530/6532/6869/6886/124842	19
C0001818	Agoraphobia	7/916	29/21671	0.000162471	0.00772996	0.00672767	2571/2743/3350/4852/6530/6532/6886	7
C0006012	Borderline Personality Disorder	22/916	221/21671	0.000181792	0.00853762	0.00743061	116/2263/9369/288/1129/2066/2561/2571/2572/2898/3350/27152/406909/4803/5028/28954/6330/22941/6530/6532/26011/91752	22
C2267227	Bulimia Nervosa	11/916	71/21671	0.000181974	0.00853762	0.00743061	1268/2099/2166/2693/3350/3481/286183/5697/6532/6622/6886	11
C4317009	Diverticular Diseases	12/916	83/21671	0.000184733	0.0086073	0.00749126	2668/57512/4978/783/796/2202/2674/64399/80333/56243/8929/5743	12
C4551905	Pulmonary Venous Return Anomaly	5/916	14/21671	0.00019416	0.00898457	0.00781961	6910/7490/2626/7026/134701	5
C0039494	Temporomandibular Joint Disorders	12/916	84/21671	0.000207363	0.00953026	0.00829454	796/799/847/202333/1285/22943/2099/22808/4803/6532/6886/4982	12
C0018817	Atrial Septal Defects	32/916	384/21671	0.00021696	0.00990392	0.00861976	2263/7080/5080/6910/7490/58/847/1809/132884/2201/668/2626/140628/2879/2917/9569/27152/3670/85474/4313/22808/4487/4488/57532/5077/5662/6299/22941/57057/7092/29089/23414	32
C0409959	Osteoarthritis, Knee	31/916	368/21671	0.000223801	0.0101476	0.00883187	116/7291/8038/140766/11096/56999/8854/607/624/796/1301/1302/22943/2202/1993/2099/3115/56243/9365/9223/4313/4803/5179/10769/5743/57556/6857/6869/6943/4982/55245	31
C1168327	High-Grade Prostatic Intraepithelial Neoplasia	14/916	111/21671	0.000244833	0.0110273	0.00959745	2668/9863/7020/9420/1910/2099/3486/3490/4803/4852/5743/5947/6423/6935	14
C0741916	Cardiac defects	10/916	62/21671	0.000252925	0.0113163	0.00984901	2263/9464/6910/2066/2626/4313/7026/9985/6943/23001	10
C0424139	Anxiety and fear	9/916	51/21671	0.000254671	0.0113195	0.00985176	116/1749/2166/3350/4852/4988/6530/6532/6869	9
C0206754	Neuroendocrine Tumors	38/916	491/21671	0.000264126	0.0116153	0.0101092	116/885/2668/7080/5080/84680/474/796/947/1021/1113/1381/493861/2066/2099/339896/2625/2674/2693/3481/3670/8549/4585/4741/4760/4803/4852/23620/23440/23612/5915/23314/6530/6751/6752/6869/4982/7345	38
C3160814	Cannabis use	11/916	74/21671	0.000264766	0.0116153	0.0101092	404734/253559/1268/1299/2166/2555/2571/5743/80031/6532/91752	11
C0206695	Carcinoma, Neuroendocrine	19/916	182/21671	0.000267425	0.011629	0.0101212	7080/5080/947/1113/1302/1824/1825/2099/339896/2891/3670/3791/4133/4760/23440/5122/23314/6469/6530	19
C0039685	Tetralogy of Fallot	25/916	274/21671	0.000268521	0.011629	0.0101212	1793/9464/6910/7490/8854/8092/2201/55079/2626/140628/9569/27152/3791/4313/7026/9985/6091/22895/6262/6299/6469/57057/6943/29089/23414	25
C0564567	Impulsive character (finding)	9/916	52/21671	0.000296568	0.0127619	0.0111071	1129/2555/2571/2898/2904/6530/6532/6622/6886	9
C0236807	Amphetamine Abuse	11/916	75/21671	0.000298606	0.0127682	0.0111127	2668/5592/54535/2566/2912/4886/4988/26577/5144/6532/6622	11
C0033937	Psychoses, Drug	6/916	23/21671	0.000305032	0.0129591	0.0112788	2099/2912/3350/4886/4988/6622	6
C0026499	Monosomy	21/916	214/21671	0.000306906	0.0129591	0.0112788	2263/6910/7020/847/947/10752/10085/10278/1993/23136/2099/2201/2248/668/2626/3486/3918/4487/5376/6469/6532	21
C0342543	Central Precocious Puberty	7/916	32/21671	0.000313685	0.0130818	0.0113856	2099/2554/3481/3486/3973/4852/5743	7
C0600142	Hot flushes	7/916	32/21671	0.000313685	0.0130818	0.0113856	796/54535/2099/2571/6530/6532/6870	7
C2751898	Ventricular Fibrillation, Paroxysmal Familial, 1	8/916	42/21671	0.0003245	0.0134498	0.0117059	83478/1804/2099/3973/4585/6262/6532/7161	8
C0205770	Choroid Plexus Papilloma	10/916	64/21671	0.000330207	0.0136029	0.0118391	1749/7291/847/2099/3481/3486/3973/4057/4988/23361	10
C0020542	Pulmonary Hypertension	17/916	156/21671	0.000333961	0.0136742	0.0119012	4015/5592/624/655/796/1910/2626/3038/50507/5139/7941/5743/6532/6869/7222/7223/7225	17
C0346957	Disseminated Malignant Neoplasm	22/916	232/21671	0.000360566	0.0146746	0.0127719	7291/84680/83478/1302/1514/1727/1735/22943/2099/79977/2947/401022/406903/51085/4313/4585/93649/5077/5122/5743/26166/7161	22
C0030201	Pain, Postoperative	13/916	102/21671	0.000363821	0.0147184	0.01281	796/847/54535/2166/2891/2904/4313/4852/4986/4988/5743/6532/6943	13
C0023267	Fibroid Tumor	33/916	413/21671	0.000373217	0.014743	0.0128314	84059/947/1380/1514/1674/1910/2202/2099/10979/2331/339896/2690/2891/2912/3481/3486/3490/9314/4133/4311/4313/4638/4762/4803/200150/5618/5743/5947/6299/6469/6869/6870/7058	33
C0004930	Behavior Disorders	11/916	77/21671	0.000377287	0.014743	0.0128314	2668/7101/253559/2099/2904/9569/4487/4488/28954/6532/7225	11
C0574785	Lower Urinary Tract Symptoms	11/916	77/21671	0.000377287	0.014743	0.0128314	2263/155/2099/2166/2571/2625/140628/4803/5028/94274/6716	11
C0033375	Prolactinoma	19/916	187/21671	0.000377424	0.014743	0.0128314	2668/1113/1381/2066/2099/406928/4313/57447/4760/4803/4852/4889/5618/5743/6258/6751/6752/4982/7200	19
C0263498	Premature canities	7/916	33/21671	0.000383746	0.014743	0.0128314	7020/84059/1908/1910/4254/51085/5077	7
C1533217	Methamphetamine dependence	7/916	33/21671	0.000383746	0.014743	0.0128314	2166/2571/2572/4852/4886/4988/6532	7
C0751292	Age-Related Memory Disorders	8/916	43/21671	0.000384069	0.014743	0.0128314	9863/2558/3115/3350/3481/9365/4852/6532	8
C0751293	Memory Disorder, Semantic	8/916	43/21671	0.000384069	0.014743	0.0128314	9863/2558/3115/3350/3481/9365/4852/6532	8
C0751294	Memory Disorder, Spatial	8/916	43/21671	0.000384069	0.014743	0.0128314	9863/2558/3115/3350/3481/9365/4852/6532	8
C4025860	Hearing abnormality	6/916	24/21671	0.000392261	0.0147884	0.0128709	2263/5080/7490/1301/1302/9488	6
C1321884	Atresia of vagina	5/916	16/21671	0.000394736	0.0147884	0.0128709	2263/7490/2625/8516/340419	5
C1876203	Frontonasal dysplasia	5/916	16/21671	0.000394736	0.0147884	0.0128709	7291/8092/60529/3664/10265	5
C2931150	Synostotic Anterior Plagiocephaly	5/916	16/21671	0.000394736	0.0147884	0.0128709	2263/7291/60529/4745/7545	5
C0017178	Gastrointestinal Diseases	16/916	144/21671	0.000397424	0.0147884	0.0128709	885/2668/8854/847/947/1268/1302/1278/2166/51085/4638/4852/5122/8929/5376/6532	16
C0018498	Hair Color	15/916	130/21671	0.000398385	0.0147884	0.0128709	2115/84059/83478/10752/2250/2917/3229/84623/4254/22808/4488/50863/5077/340419/123041	15
C0851140	Carcinoma in situ of uterine cervix	14/916	117/21671	0.000424079	0.0156562	0.0136261	116/4009/4825/7291/1514/23136/2625/9314/406908/4313/5075/5459/6656/7545	14
C0563625	Agnosia for Pain	20/916	204/21671	0.000427683	0.0157034	0.0136673	116/885/767/796/847/1268/1910/2166/2572/124274/2912/348980/4311/4803/4852/4986/4988/5179/5743/6943	20
C0848558	Hypospadias	30/916	366/21671	0.000444411	0.0162294	0.0141251	2263/7080/5080/7020/7474/7490/58/9915/655/83987/10815/22943/10085/2099/132884/53834/2626/64399/3201/3481/3664/3973/5144/9749/134701/6299/6469/6716/29089/23414	30
C0011574	Involutional Depression	6/916	25/21671	0.000497814	0.0177077	0.0154117	847/2571/2572/51083/2587/6532	6
C0238111	Lennox-Gastaut syndrome	6/916	25/21671	0.000497814	0.0177077	0.0154117	2290/18/607/2554/2561/6529	6
C1571983	Involutional paraphrenia	6/916	25/21671	0.000497814	0.0177077	0.0154117	847/2571/2572/51083/2587/6532	6
C1571984	Psychosis, Involutional	6/916	25/21671	0.000497814	0.0177077	0.0154117	847/2571/2572/51083/2587/6532	6
C0024667	Animal Mammary Neoplasms	16/916	147/21671	0.000500617	0.0177077	0.0154117	10409/1674/2202/2099/50486/2625/3481/4254/8825/406903/9902/10769/5618/5764/5924/5947	16
C1851584	Childhood Ependymoma	16/916	147/21671	0.000500617	0.0177077	0.0154117	7291/799/1021/23136/2066/339896/27165/3205/3791/4133/406903/4311/6469/6622/94241/6935	16
C0877015	Pelvic Organ Prolapse	14/916	119/21671	0.000504553	0.0177539	0.0154519	885/4015/155/1674/1804/2099/2331/221883/9365/4313/4488/64208/5743/6943	14
C0150055	Chronic pain	20/916	207/21671	0.000516067	0.0179424	0.0156159	116/7474/796/1268/2572/3350/54207/3791/206338/22808/4803/4852/4986/4988/5028/5179/5743/6532/8989/7225	20
C0853879	Invasive carcinoma of breast	36/916	473/21671	0.000517051	0.0179424	0.0156159	2263/4015/2494/5080/6493/7291/7474/84680/1021/2059/2066/2099/10979/2248/50486/339896/2625/3481/3486/3791/4254/9314/8549/4585/84073/56034/5352/5743/5915/6258/9353/7058/7068/4071/4982/7545	36
C0086132	Depressive Symptoms	33/916	421/21671	0.000523179	0.0179424	0.0156159	2668/6095/84680/796/847/947/1268/2099/2166/26281/2571/2572/51083/2625/2693/2900/3350/3791/3918/4133/4543/4544/4803/4988/5028/5144/5743/5923/28954/60482/6532/6622/6886	33
C0234230	Pain, Burning	9/916	56/21671	0.000525216	0.0179424	0.0156159	624/1268/339896/3231/3350/4986/5179/7200/8989	9
C0266037	Peg-shaped teeth	5/916	17/21671	0.000539839	0.0179424	0.0156159	60529/132884/2248/4487/23314	5
C0423318	Heterochromia iridis	5/916	17/21671	0.000539839	0.0179424	0.0156159	84059/1908/1910/4254/5077	5
C4021395	Abnormality of the antihelix	5/916	17/21671	0.000539839	0.0179424	0.0156159	2263/2290/7291/132884/5075	5
C3887898	Infantile Spasm	12/916	93/21671	0.000540482	0.0179424	0.0156159	1749/2290/9863/7291/18/1807/2554/2561/2903/2904/4803/6532	12
C0017923	Glycogen Storage Disease Type IV	4/916	10/21671	0.000542782	0.0179424	0.0156159	1278/3768/3760/57556	4
C0679136	Low self-esteem	4/916	10/21671	0.000542782	0.0179424	0.0156159	2554/2566/3664/4487	4
C1865030	Hypoplastic pubic bone	4/916	10/21671	0.000542782	0.0179424	0.0156159	83987/1302/27152/4148	4
C0393734	Complex Partial Status Epilepticus	10/916	68/21671	0.000544433	0.0179424	0.0156159	2668/288/847/1268/2891/2911/4803/5743/6751/6752	10
C0751524	Simple Partial Status Epilepticus	10/916	68/21671	0.000544433	0.0179424	0.0156159	2668/288/847/1268/2891/2911/4803/5743/6751/6752	10
C0240538	Convex nasal ridge	10/916	69/21671	0.000612988	0.0200065	0.0174124	2263/7291/444/80816/1278/10815/2201/53834/23314/7068	10
C0751522	Status Epilepticus, Subclinical	10/916	69/21671	0.000612988	0.0200065	0.0174124	2668/288/847/1268/2891/2911/4803/5743/6751/6752	10
C2939186	Disturbance in mood	6/916	26/21671	0.000624209	0.0202748	0.0176459	1268/2166/55885/23263/4988/6886	6
C0237123	Alcohol or Other Drugs use	13/916	108/21671	0.000635132	0.0205309	0.0178688	253559/1129/1136/2166/2555/2571/4988/5743/6530/6532/9892/6886/23286	13
C0220650	Metastatic malignant neoplasm to brain	31/916	392/21671	0.000658079	0.0211713	0.0184262	2115/2263/4015/7080/799/947/1302/1824/1993/2066/2099/2571/339896/3486/3791/9314/3918/116372/406903/100302172/4313/84245/5077/29951/5743/166824/6091/9353/6695/8989/6935	31
C0018810	heart rate	7/916	36/21671	0.000671537	0.0215019	0.0187139	1129/144402/112399/85449/50940/54715/5992	7
C0020175	Hunger	10/916	70/21671	0.00068852	0.0219174	0.0190755	885/83478/1268/2099/2693/84539/4852/5697/6530/7161	10
C0158266	Intervertebral Disc Degeneration	28/916	342/21671	0.000691	0.0219174	0.0190755	6493/7020/7474/11096/655/771/796/799/1302/1299/112399/3236/5654/3486/56243/4057/4148/406903/4313/4803/10404/5743/6857/7058/4982/7222/7225/57616	28
C2931852	Clear-cell metastatic renal cell carcinoma	23/916	260/21671	0.000713191	0.0225155	0.0195961	4015/7020/7291/8633/947/1804/1993/2066/10979/10211/2625/140628/3486/5650/406903/4311/4313/57447/50507/9271/11063/7045/6935	23
C4551902	Craniosynostosis, Type 1	5/916	18/21671	0.000721606	0.0226752	0.0197351	2263/7291/60529/4745/7545	5
C0001206	Acromegaly	15/916	138/21671	0.000751367	0.0235011	0.0204539	2668/7291/83478/796/2690/55890/3486/9365/4313/57447/6751/6752/4982/7161/7200	15
C0007787	Transient Ischemic Attack	28/916	344/21671	0.000756236	0.0235444	0.0204915	4015/5080/5592/253559/847/54535/2099/2625/2626/2693/5654/3486/54207/4313/4638/57447/4741/7026/9378/5122/5144/7941/5743/5764/6529/9627/7066/7225	28
C4049796	Abnormality of cardiovascular system morphology	19/916	198/21671	0.000765187	0.0236939	0.0206217	389549/2263/9464/4015/7291/7490/9915/84570/26281/2626/3481/3670/8516/7026/5077/5915/9037/6870/23414	19
C0034951	Refractive Errors	10/916	71/21671	0.00077156	0.0236939	0.0206217	2893/5080/22943/1770/57369/4313/5801/5923/54715/81539	10
C0751523	Non-Convulsive Status Epilepticus	10/916	71/21671	0.00077156	0.0236939	0.0206217	2668/288/847/1268/2891/2911/4803/5743/6751/6752	10
C0032002	Pituitary Diseases	16/916	153/21671	0.000777268	0.0237612	0.0206802	2668/7080/847/2099/3490/3664/4760/4852/5618/28954/22895/6532/11166/6870/7068/7200	16
C0344724	Ostium secundum atrial septal defect	7/916	37/21671	0.000798372	0.0242964	0.0211461	6910/2626/85474/4487/4488/57057/7092	7
C0038443	Stress, Psychological	19/916	199/21671	0.000813295	0.0246395	0.0214447	116/288/624/796/847/1113/1268/2099/2555/51083/2904/3350/3664/4803/4852/4986/4988/6532/6886	19
C0346303	Thyrotroph adenoma	4/916	11/21671	0.00082447	0.0247561	0.0215461	2693/6752/7068/7200	4
C4721567	Theca cell tumor of ovary	4/916	11/21671	0.00082447	0.0247561	0.0215461	668/2626/3973/23414	4
C0206663	Neuroectodermal Tumor, Primitive	18/916	184/21671	0.000832329	0.0248815	0.0216553	885/444/1021/1113/1278/2911/3791/4133/4762/4803/4852/4986/5743/6469/6530/6752/7345/7545	18
C3160718	PARKINSON DISEASE, LATE-ONSET	22/916	247/21671	0.000841996	0.0250596	0.0218103	2668/63982/771/847/947/2904/9365/3918/23263/406928/50863/5179/5743/28954/6530/6532/6622/9627/6886/124842/7472/23286	22
C3873567	Peripheral neuropathy due to and following chemotherapy	10/916	72/21671	0.000862666	0.0255621	0.0222477	9639/796/2044/285220/2166/348980/4803/4988/5743/8989	10
C0007873	Uterine Cervical Neoplasm	15/916	140/21671	0.000872669	0.0257456	0.0224074	7474/83478/655/2690/3115/3116/4313/5075/5743/5915/51458/6656/7161/7345/7472	15
C0205696	Anaplastic carcinoma	21/916	232/21671	0.000890111	0.026146	0.0227559	10409/7080/8854/847/1674/2202/2099/50486/2625/4254/8825/4311/9902/10769/5618/5743/5764/5924/5947/6751/6935	21
C0220810	Congenital defects	14/916	126/21671	0.000896183	0.0262105	0.0228119	2263/6910/7490/655/847/1268/2626/140628/27165/4487/4488/5077/143425/7066	14
C0221356	Brachycephaly	18/916	186/21671	0.000943726	0.0268914	0.0234046	2263/7291/8092/60529/1301/1380/2201/2517/27152/10265/4313/4745/9378/27445/5144/23314/285175/7545	18
C0348898	Irritable bowel syndrome with diarrhea	5/916	19/21671	0.000945473	0.0268914	0.0234046	100506658/4988/57556/6532/7082	5
C4024589	Aplasia/Hypoplasia of the mandible	5/916	19/21671	0.000945473	0.0268914	0.0234046	7291/7474/8646/3664/4982	5
C0221060	Mobius Syndrome	6/916	28/21671	0.000950362	0.0268914	0.0234046	10409/253738/668/4762/862/8403	6
C0578626	blue iris (physical finding)	6/916	28/21671	0.000950362	0.0268914	0.0234046	1908/1910/9569/51085/5077/5144	6
C1860819	Metopic synostosis	6/916	28/21671	0.000950362	0.0268914	0.0234046	2263/7291/60529/80816/4745/7545	6
C2020284	Stickler syndrome, type 1	6/916	28/21671	0.000950362	0.0268914	0.0234046	1268/1301/1302/1299/9314/5743	6
C0810364	Cleft Lip with or without Cleft Palate	12/916	99/21671	0.000952315	0.0268914	0.0234046	9464/7020/2042/2743/27232/3115/3664/4487/5083/56034/55351/7484	12
C0221775	Lumbar disc disease	8/916	49/21671	0.000955288	0.0268914	0.0234046	11096/1301/1299/2099/4313/7058/7222/85480	8
C4025846	Abnormality of vision	14/916	127/21671	0.00096892	0.0271619	0.02364	2263/5080/767/1908/1910/2257/2561/2566/348980/5077/9488/6299/6469/284111	14
C0013384	Dyskinetic syndrome	26/916	316/21671	0.000981676	0.0273915	0.0238398	2290/2668/767/1268/9829/1804/2257/2561/2566/2571/2898/2903/2904/348980/3918/23263/4988/5179/5764/28954/22895/284111/6622/6857/7200/7345	26
C0024668	Mammary Neoplasms, Experimental	20/916	218/21671	0.000989272	0.0273915	0.0238398	10409/1021/780/1674/2202/2099/50486/2625/3791/4254/3973/8825/4313/9902/10769/5618/5743/5764/5924/5947	20
C0205697	Carcinoma, Spindle-Cell	20/916	218/21671	0.000989272	0.0273915	0.0238398	10409/7080/1674/2202/2099/50486/339896/2625/3791/4254/8825/4313/9902/10769/5618/5743/5764/5924/5947/6935	20
C0543888	Epileptic encephalopathy	18/916	187/21671	0.00100404	0.027687	0.024097	9863/10815/2257/2554/2555/2560/2561/2566/2903/2904/348980/9378/57532/6263/284111/6529/7358/9098	18
C0494463	Alzheimer Disease, Late Onset	30/916	385/21671	0.00100923	0.0277168	0.024123	1496/5592/8633/8038/288/847/1573/22943/253738/2066/2099/10979/3115/3481/9365/3918/4311/4803/4852/9378/7941/11099/5697/123041/9481/6532/6622/23336/7447/23286	30
C0007095	Carcinoid Tumor	23/916	267/21671	0.00102274	0.0279743	0.0243471	7080/6493/7490/796/1021/1113/1674/1735/2066/2248/3670/4133/4313/4760/4803/23440/5697/5915/23314/6530/6751/6752/7345	23
C0026351	Moderate intellectual disability	22/916	251/21671	0.00103969	0.0282564	0.0245926	2263/2290/56963/7291/60529/288/80816/1727/440097/2257/2898/2900/2903/2904/5144/862/23314/22941/6857/10716/23001/7545	22
C0426980	Motor symptoms	12/916	100/21671	0.00104142	0.0282564	0.0245926	2668/847/51473/2904/2911/3918/23263/406928/4487/5179/28954/6622	12
C0751213	Tactile Allodynia	13/916	114/21671	0.00106017	0.0286499	0.0249351	2668/624/796/1268/51083/2904/3231/4803/4988/5743/6869/4982/8989	13
C0270853	Juvenile Myoclonic Epilepsy	10/916	74/21671	0.00107143	0.0288053	0.0250703	55638/607/2554/2558/2566/57369/3115/3760/28954/6532	10
C0007286	Carpal Tunnel Syndrome	11/916	87/21671	0.00107904	0.0288053	0.0250703	11096/799/1301/2202/2099/2690/3115/27152/5376/5743/6530	11
C0234238	Ache	8/916	50/21671	0.00109576	0.0288053	0.0250703	624/1268/3231/3350/4986/5179/7200/8989	8
C0458257	Pain, Splitting	8/916	50/21671	0.00109576	0.0288053	0.0250703	624/1268/3231/3350/4986/5179/7200/8989	8
C0458259	Pain, Crushing	8/916	50/21671	0.00109576	0.0288053	0.0250703	624/1268/3231/3350/4986/5179/7200/8989	8
C0751407	Pain, Migratory	8/916	50/21671	0.00109576	0.0288053	0.0250703	624/1268/3231/3350/4986/5179/7200/8989	8
C0751408	Suffering, Physical	8/916	50/21671	0.00109576	0.0288053	0.0250703	624/1268/3231/3350/4986/5179/7200/8989	8
C0025261	Memory Disorders	9/916	62/21671	0.00112235	0.0293898	0.0255791	9863/1268/2558/3115/3350/3481/9365/4852/6532	9
C0006287	Bronchopulmonary Dysplasia	32/916	423/21671	0.00113852	0.0295849	0.0257489	116/2263/4015/55638/288/655/847/947/1129/1429/2066/2561/2571/2572/2898/3350/27152/3791/4313/4803/5028/5352/5743/6330/22941/6530/6532/9806/26011/114609/7296/91752	32
C0349218	Recurrent depressive disorder	6/916	29/21671	0.0011559	0.0295849	0.0257489	1735/3791/4544/5743/6532/23286	6
C0917801	Sleeplessness	17/916	174/21671	0.00116267	0.0295849	0.0257489	5080/9829/2571/51083/145258/9569/4543/4544/162417/100506658/4986/4988/28954/6532/6622/7345/285175	17
C0278874	Adult Ependymoma	15/916	144/21671	0.00116548	0.0295849	0.0257489	7291/799/1021/23136/339896/27165/3205/3791/4133/406903/4311/6469/6622/94241/6935	15
C0424678	Lean body mass	15/916	144/21671	0.00116548	0.0295849	0.0257489	723961/253559/1021/8448/1804/1910/2202/2099/2587/2693/51214/3747/51085/5122/5139	15
C0796611	Newly Diagnosed Childhood Ependymoma	15/916	144/21671	0.00116548	0.0295849	0.0257489	7291/799/1021/23136/339896/27165/3205/3791/4133/406903/4311/6469/6622/94241/6935	15
C1257925	Mammary Carcinoma, Animal	15/916	144/21671	0.00116548	0.0295849	0.0257489	10409/1674/2202/2099/50486/2625/4254/8825/406903/9902/10769/5618/5764/5924/5947	15
C0017075	Ganglioneuroma	11/916	88/21671	0.00118705	0.0295849	0.0257489	2668/7080/7490/155/7180/27122/1908/51083/3090/4487/8929	11
C0311335	Grand Mal Status Epilepticus	10/916	75/21671	0.00119032	0.0295849	0.0257489	2668/288/847/1268/2891/2911/4803/5743/6751/6752	10
C0263353	Prurigo nodularis	4/916	12/21671	0.00119548	0.0295849	0.0257489	4803/4988/6869/85480	4
C0751230	Hypothalamic Dysfunction Syndromes	4/916	12/21671	0.00119548	0.0295849	0.0257489	3918/4852/6870/7200	4
C1848519	WAARDENBURG SYNDROME, TYPE 4A	4/916	12/21671	0.00119548	0.0295849	0.0257489	84059/1908/1910/5077	4
C1852555	CORNEAL ENDOTHELIAL DYSTROPHY 1, AUTOSOMAL DOMINANT	4/916	12/21671	0.00119548	0.0295849	0.0257489	1285/79977/100303755/6935	4
C4023511	Obtundation status	4/916	12/21671	0.00119548	0.0295849	0.0257489	84059/2554/2566/348980	4
C4082168	Partial duplication of thumb phalanx	4/916	12/21671	0.00119548	0.0295849	0.0257489	2263/6910/27152/6299	4
C1846534	ASTHMA-RELATED TRAITS, SUSCEPTIBILITY TO, 1	5/916	20/21671	0.00121711	0.0300102	0.026119	885/401022/4313/100507533/220930	5
C0200633	Neutrophil count (procedure)	15/916	145/21671	0.0012504	0.0303198	0.0263885	56139/56138/56137/56136/56146/56145/56144/56143/56142/56141/56140/9752/1021/1826/29951	15
C0234254	Radiating pain	8/916	51/21671	0.00125224	0.0303198	0.0263885	624/1268/3231/3350/4986/5179/7200/8989	8
C3897752	Recurrent Childhood Glioblastoma	8/916	51/21671	0.00125224	0.0303198	0.0263885	7490/1825/339896/3791/4313/57447/65009/6695	8
C4288305	Recurrent Glioblastoma	8/916	51/21671	0.00125224	0.0303198	0.0263885	7490/1825/339896/3791/4313/57447/65009/6695	8
C0024003	Lordosis	16/916	160/21671	0.00125525	0.0303198	0.0263885	2263/7020/7291/58/83987/1073/1302/1278/78989/1674/2099/9569/89953/339855/4986/10290	16
C0242422	Parkinsonian Disorders	29/916	373/21671	0.0012566	0.0303198	0.0263885	116/2668/4009/18/8854/1268/9829/2099/26281/2572/2674/2904/9001/3918/23263/4803/5179/5521/5743/28954/862/6469/6530/6532/6622/9627/23336/7345/23414	29
C0008924	Cleft upper lip	22/916	255/21671	0.00127611	0.030681	0.0267029	2263/7020/78989/10815/1993/2042/2066/80004/132884/2248/53834/2571/27152/3664/4487/4488/5077/5083/56034/340419/6469/7484	22
C0150080	Social Communication Disorder	7/916	40/21671	0.00129516	0.0310154	0.0269939	9829/2020/2558/9378/6622/10716/7345	7
C0520679	Sleep Apnea, Obstructive	35/916	480/21671	0.00129942	0.0310154	0.0269939	116/2668/84680/155/54535/947/1113/1910/1993/2099/23768/2571/2690/2693/9365/3918/4050/4223/4313/4803/4852/4988/8929/7941/5450/5743/28954/60482/6530/6532/11166/6857/6869/4982/285175	35
C1839326	Abnormal form of the vertebral bodies	11/916	89/21671	0.00130379	0.0310154	0.0269939	2263/7291/1301/1302/84570/10815/53834/9569/4313/5144/134701	11
C1334177	Infiltrating Cervical Carcinoma	10/916	76/21671	0.00131976	0.0312853	0.0272288	8900/771/2066/2099/339896/9956/406908/5075/5801/7058	10
C0152101	Hypoplastic Left Heart Syndrome	8/916	52/21671	0.001426	0.0336856	0.0293178	56136/9752/6910/7490/2626/140628/7026/57057	8
C0015300	Exophthalmos	20/916	225/21671	0.00145394	0.0342258	0.029788	2263/7291/7474/1301/1302/10815/53834/2626/140628/3115/3481/4313/22808/27445/862/6469/7068/29089/23414/7545	20
C0334583	Pilocytic Astrocytoma	16/916	163/21671	0.00152554	0.0357867	0.0311465	2115/7080/7101/7291/10840/83478/947/1514/168002/2066/2099/339896/3791/5376/7161/6935	16
C0013363	Dysautonomia	15/916	148/21671	0.00153695	0.0358083	0.0311653	54535/1136/9829/2571/2572/3918/4760/4803/8929/5376/28954/6330/6530/6622/7345	15
C0266371	Streak ovary	5/916	21/21671	0.00154236	0.0358083	0.0311653	5080/7490/2626/23514/23414	5
C4728019	Acute on chronic hepatitis B	5/916	21/21671	0.00154236	0.0358083	0.0311653	6095/25816/7474/2099/2947	5
C1265996	Large cell neuroendocrine carcinoma	11/916	91/21671	0.0015656	0.0360995	0.0314188	2263/7080/1113/1152/2042/3670/4254/9365/6530/23336/7345	11
C1862389	ATRIAL SEPTAL DEFECT 1	11/916	91/21671	0.0015656	0.0360995	0.0314188	5080/6910/847/1809/2917/27152/4487/4488/57532/22941/7092	11
C0239676	High forehead	19/916	211/21671	0.0016257	0.0370988	0.0322885	2263/7291/10815/253738/2257/53834/2561/2566/2626/2690/2904/9569/348980/3090/22808/23314/284111/6857/285175	19
C0026650	Movement Disorders	28/916	362/21671	0.00162975	0.0370988	0.0322885	2290/2668/2893/7080/5080/63982/1268/1727/253738/2070/2555/2566/2891/2903/2904/2912/3781/3918/4050/56922/23263/4988/5915/23314/284111/6530/6622/6857	28
C0334488	Clear cell sarcoma of kidney	6/916	31/21671	0.0016673	0.0370988	0.0322885	7490/3481/153572/23314/100507308/6943	6
C0349231	Phobic anxiety disorder	6/916	31/21671	0.0016673	0.0370988	0.0322885	847/2099/4311/6530/6532/6886	6
C0012619	disc disorder	4/916	13/21671	0.00166934	0.0370988	0.0322885	655/1299/4803/7222	4
C0026141	Milk-Alkali Syndrome	4/916	13/21671	0.00166934	0.0370988	0.0322885	796/799/9365/4982	4
C0042484	Venous Engorgement	4/916	13/21671	0.00166934	0.0370988	0.0322885	116/624/847/5743	4
C0178824	Reactive Hyperemia	4/916	13/21671	0.00166934	0.0370988	0.0322885	116/624/847/5743	4
C0333233	Active Hyperemia	4/916	13/21671	0.00166934	0.0370988	0.0322885	116/624/847/5743	4
C0751197	Fulminant Hepatic Failure with Cerebral Edema	4/916	13/21671	0.00166934	0.0370988	0.0322885	2554/2560/2566/4988	4
C0751198	Hepatic Stupor	4/916	13/21671	0.00166934	0.0370988	0.0322885	2554/2560/2566/4988	4
C0541764	Delayed bone age	24/916	295/21671	0.00175368	0.0388455	0.0338087	389549/7474/7490/83987/10815/1804/2099/132884/53834/2626/2690/2693/2879/9569/3481/89953/22808/5075/5122/23514/6870/7068/7200/23414	24
C0424101	Inattention	9/916	66/21671	0.00176252	0.0389137	0.033868	7291/253559/54535/124274/2904/23263/6529/6530/6857	9
C0023269	leiomyosarcoma	19/916	213/21671	0.00181251	0.0398871	0.0347152	885/947/1036/1113/1380/1674/10085/2099/10979/339896/3481/8660/9314/4313/4638/93649/5743/7161/6935	19
C0269102	Endometrioma	23/916	279/21671	0.00182485	0.0400282	0.0348381	2263/655/1268/22943/2066/2099/3115/3481/4057/4313/4543/4741/4803/7026/5618/5743/5915/6716/6751/6752/6857/7200/85480	23
C0014877	Esotropia	13/916	121/21671	0.00183316	0.0400804	0.0348835	2290/6095/7020/80816/1301/1303/1727/253738/2743/2895/2911/60482/285175	13
C0178417	Anhedonia	11/916	93/21671	0.0018689	0.0407299	0.0354487	288/1268/51083/3350/3918/23263/4986/5179/6532/6857/6886	11
C0266525	Irido-corneal dysgenesis	5/916	22/21671	0.00192725	0.0418665	0.036438	2263/7101/5080/4488/7837	5
C0151846	Periosteal Disorder	10/916	80/21671	0.001957	0.0423311	0.0368424	885/2263/6910/796/10085/10278/4313/9902/4803/5743	10
C0740404	Limb defects	9/916	67/21671	0.00196117	0.0423311	0.0368424	1749/6910/7291/22943/668/3664/4487/8403/7066	9
C0523677	Glycine measurement	6/916	32/21671	0.00197968	0.0424594	0.036954	84059/8854/10840/2066/27165/285175	6
C1858091	Long fingers	6/916	32/21671	0.00197968	0.0424594	0.036954	7291/1301/2904/10290/10716/285175	6
C0005697	Neurogenic Urinary Bladder	7/916	43/21671	0.00200592	0.0427508	0.0372076	7291/155/9915/1129/253738/4803/6622	7
C0265534	Scaphycephaly	7/916	43/21671	0.00200592	0.0427508	0.0372076	2263/7291/60529/2201/4488/4745/7545	7
C0242363	Islet Cell Tumor	12/916	108/21671	0.00203469	0.0432275	0.0376225	885/84680/796/1113/339896/3481/4760/50674/5122/6530/6752/7345	12
C0149721	Left Ventricular Hypertrophy	30/916	403/21671	0.00204266	0.0432609	0.0376516	58/155/624/847/54535/947/1152/202333/1302/1278/1285/2099/2201/51083/2693/3481/4254/9365/4313/50507/4852/4887/5139/5743/5764/6532/10290/23336/7068/4982	30
C0432072	Dysmorphic features	32/916	439/21671	0.00206008	0.0434935	0.037854	1793/2263/2290/7020/7291/58/60529/80816/1301/1302/1278/1294/1826/253738/10085/2070/2554/2693/9569/3481/3486/3664/4131/7026/9378/5376/9985/23314/22941/6529/6857/25806	32
C0005699	Blast Phase	24/916	299/21671	0.00209523	0.0440977	0.0383798	8900/7020/7474/7490/83478/586/796/947/1021/55510/1910/2020/3090/3201/3205/3481/56413/4311/4313/4986/5521/862/6423/7161	24
C1519383	Smoking Behaviors	21/916	249/21671	0.00214516	0.044968	0.0391373	1793/3221/9369/25816/93664/1021/1136/2202/64399/646576/100505385/56243/4585/25924/9378/5137/56852/54715/9037/6695/7472	21
C1561826	Overweight and obesity	10/916	81/21671	0.00214989	0.044968	0.0391373	885/84680/155/54535/1268/2166/3481/8660/9227/4544	10
C0235031	Neurologic Symptoms	20/916	233/21671	0.00220104	0.0458395	0.0398958	2668/9464/7080/411/847/1727/9420/1993/2166/2891/3781/3918/6532/6622/6656/6943/7084/7161/7274/7694	20
C0019147	Hepatic Coma	4/916	14/21671	0.00225941	0.0458395	0.0398958	2554/2560/2566/4988	4
C0271673	Symmetric Diabetic Proximal Motor Neuropathy	4/916	14/21671	0.00225941	0.0458395	0.0398958	847/1129/4311/4313	4
C0271674	Asymmetric Diabetic Proximal Motor Neuropathy	4/916	14/21671	0.00225941	0.0458395	0.0398958	847/1129/4311/4313	4
C0271678	Diabetic Mononeuropathy	4/916	14/21671	0.00225941	0.0458395	0.0398958	847/1129/4311/4313	4
C0271685	Diabetic Amyotrophy	4/916	14/21671	0.00225941	0.0458395	0.0398958	847/1129/4311/4313	4
C0271686	Diabetic Autonomic Neuropathy	4/916	14/21671	0.00225941	0.0458395	0.0398958	847/1129/4311/4313	4
C0339284	Polymorphous corneal dystrophy	4/916	14/21671	0.00225941	0.0458395	0.0398958	1285/79977/100303755/6935	4
C0393835	Diabetic Asymmetric Polyneuropathy	4/916	14/21671	0.00225941	0.0458395	0.0398958	847/1129/4311/4313	4
C1859447	Hypoplastic ischia	4/916	14/21671	0.00225941	0.0458395	0.0398958	2263/83987/1301/1302	4
C0221358	Long narrow head	15/916	154/21671	0.00227643	0.0460467	0.0400761	2263/7020/7291/60529/411/80816/83987/253738/2201/2626/140628/89953/23314/29089/23414	15
C1857276	Trichohepatoenteric Syndrome	31/916	424/21671	0.00229093	0.0460711	0.0400974	1749/2263/7080/6910/7291/947/1113/1278/1735/2248/668/2566/2625/2690/2898/3481/3791/4313/4638/57532/5139/5743/222546/6262/23314/7066/7068/4982/7200/57616/124590	31
C1850049	Clinodactyly of the 5th finger	23/916	284/21671	0.00229128	0.0460711	0.0400974	2263/2290/7020/7291/7474/83987/1301/253738/132884/2517/2626/140628/9569/3090/3481/50801/22808/6299/23314/6469/29089/285175/23414	23
C0241397	Triphalangeal thumb	8/916	56/21671	0.0023209	0.0463845	0.0403702	2263/6910/7291/84570/6299/6469/4982/29089	8
C0086692	Benign Neoplasm	28/916	371/21671	0.00232629	0.0463845	0.0403702	2263/4009/7474/8038/847/1514/10395/1910/2099/10211/3204/3234/3481/51214/3486/3791/4057/406903/4852/100506658/5075/5077/5743/6656/6716/221981/4982/9098	28
C0036346	Schizophrenia, Childhood	6/916	33/21671	0.00233433	0.0463845	0.0403702	2571/9569/23024/7837/6262/124590	6
C0266568	Persistent Hyperplastic Primary Vitreous	6/916	33/21671	0.00233433	0.0463845	0.0403702	5080/55638/93664/1021/1302/3791	6
C0949541	Hurthle Cell Tumor	16/916	170/21671	0.0023511	0.0465647	0.040527	2263/7080/796/1674/2099/2625/3205/3486/5650/55885/114569/406903/4311/5743/6751/132625	16
C0860603	Anxiety symptoms	12/916	110/21671	0.00237734	0.0465647	0.040527	847/1268/2166/2571/2572/3350/4313/4852/6532/6622/6869/6886	12
C0001726	Affective Symptoms	5/916	23/21671	0.00237786	0.0465647	0.040527	3350/406928/5593/6532/6869	5
C0549393	Alcohol problem	5/916	23/21671	0.00237786	0.0465647	0.040527	7080/2166/2555/4988/6532	5
C1865313	Speech articulation difficulties	5/916	23/21671	0.00237786	0.0465647	0.040527	2566/2903/3664/4487/23314	5
C0009081	Congenital clubfoot	23/916	285/21671	0.00239579	0.0467803	0.0407146	2290/58/84570/10815/1674/1807/132884/53834/2879/145258/3205/3236/3238/3664/8516/339855/84466/4487/5352/23314/6622/10290/7045	23
C2936719	Mechanical Allodynia	30/916	408/21671	0.00245619	0.0478214	0.0416207	116/2668/7474/11096/624/796/1268/2571/2572/51083/2693/57369/2904/2912/2917/3231/3350/3791/4313/4803/4988/5743/6529/6752/6857/6869/6943/4982/8989/7225	30
C0008073	Developmental Disabilities	27/916	355/21671	0.0024765	0.0480783	0.0418443	2263/2290/5080/6910/7291/7490/93664/1299/78989/119587/1735/668/2904/9569/3090/3481/4254/145282/9378/57532/27445/5144/5376/5743/5793/6091/6469	27
C0005910	Body Weight	8/916	57/21671	0.00260175	0.0499359	0.0434611	723961/9369/253559/799/401145/1021/1608/5122	8
C0085159	Seasonal Affective Disorder	8/916	57/21671	0.00260175	0.0499359	0.0434611	6095/2555/2571/3350/4311/4852/4988/6532	8
C0206718	Ganglioneuroblastoma	8/916	57/21671	0.00260175	0.0499359	0.0434611	2668/155/1908/3090/4803/4852/8929/7345	8
C1262211	Diarrhoea predominant irritable bowel syndrome	8/916	57/21671	0.00260175	0.0499359	0.0434611	1268/51085/4638/4803/30010/100506658/4988/6532	8

## Sheet: Table S14 Effectiveness_DMP
Table S14: Functional enrichment analysis of treatment effectiveness-related differentially methylated probes : Listed are the significant Gene Ontology terms (FDR<0.05) and KEGG pathways over-represented (p < 0.05) in the set of differentially methylated probes between responders and drug-naïve
ID	ONTOLOGY	TERM	N	DE	P.DE	FDR			pathway	Description	N	DE	P.DE	FDR
GO:0009987	BP	cellular process	15874	353	1.0785e-12	3.51808e-09			hsa04061	Viral protein interaction with cytokine and cytokine receptor	99	4	0.0311512	1
GO:0016043	BP	cellular component organization	6109	162	6.88221e-08	0.000141229			hsa04721	Synaptic vesicle cycle	78	7	0.00459063	1
GO:0071840	BP	cellular component organization or biogenesis	6310	165	1.27584e-07	0.000239997			hsa04726	Serotonergic synapse	113	7	0.0232841	1
GO:0050794	BP	regulation of cellular process	10708	249	1.72272e-07	0.000277764			hsa05169	Epstein-Barr virus infection	199	9	0.0428645	1
GO:0065007	BP	biological regulation	11598	262	8.62058e-07	0.0012162			hsa05203	Viral carcinogenesis	193	9	0.041127	1
GO:0050789	BP	regulation of biological process	11230	255	1.0375e-06	0.00134941
GO:0098660	BP	inorganic ion transmembrane transport	877	38	1.07604e-06	0.00134941
GO:0032502	BP	developmental process	6169	157	1.95114e-06	0.00209729
GO:0022607	BP	cellular component assembly	2841	83	1.21358e-05	0.0109576
GO:0050793	BP	regulation of developmental process	2434	73	1.92331e-05	0.0155053
GO:0007154	BP	cell communication	6141	151	2.62882e-05	0.0197801
GO:0055085	BP	transmembrane transport	1473	49	4.58141e-05	0.0264493
GO:0010648	BP	negative regulation of cell communication	1395	47	4.87013e-05	0.0264493
GO:0023057	BP	negative regulation of signaling	1396	47	4.9556e-05	0.0264493
GO:0044085	BP	cellular component biogenesis	3099	86	5.51117e-05	0.0276453
GO:0034220	BP	monoatomic ion transmembrane transport	969	36	5.7717e-05	0.0280369
GO:0010646	BP	regulation of cell communication	3340	91	6.26005e-05	0.0288637
GO:0023052	BP	signaling	6048	147	6.74428e-05	0.0288637
GO:0007155	BP	cell adhesion	1457	48	6.97753e-05	0.0288637
GO:0009968	BP	negative regulation of signal transduction	1295	44	7.10113e-05	0.0288637
GO:0098662	BP	inorganic cation transmembrane transport	790	31	7.14243e-05	0.0288637
GO:0048522	BP	positive regulation of cellular process	5470	135	7.8835e-05	0.0306818
GO:0023051	BP	regulation of signaling	3336	90	9.94447e-05	0.0367994
GO:0009966	BP	regulation of signal transduction	2933	81	0.000112777	0.04106
GO:0048856	BP	anatomical structure development	5666	138	0.000119122	0.0426816
GO:1903076	BP	regulation of protein localization to plasma membrane	103	9	0.000122933	0.043359
GO:1904375	BP	regulation of protein localization to cell periphery	129	10	0.000142608	0.0473396
GO:0048585	BP	negative regulation of response to stimulus	1672	52	0.00014742	0.0474296
GO:0051716	BP	cellular response to stimulus	7008	164	0.00015384	0.0474296
GO:0009653	BP	anatomical structure morphogenesis	2643	74	0.000156019	0.0474296
GO:0048523	BP	negative regulation of cellular process	5105	126	0.000156544	0.0474296
GO:0048583	BP	regulation of response to stimulus	3850	100	0.000157587	0.0474296
GO:0051094	BP	positive regulation of developmental process	1304	43	0.000166541	0.0494649

## Sheet: Table S15 Effectiveness_DMR
Table S15:Functional enrichment analysis of treatment effectiveness-related differentially methylated regions:Listed are the significant Gene Ontology terms (FDR < 0.05) and KEGG pathways over-represented (p < 0.05) in the set of differentially methylated regions between responders and drug-naïve
id	Ontology Type	Term	p Value	FDR			Pathway	Description	p Value	FDR	Count	Background
GO:0034470	BP	ncRNA processing	9.58e-10	4.34e-06			hsa03010	Ribosome	4.65e-05	0.00759	15	92/5894
GO:0016072	BP	rRNA metabolic process	2.02e-08	3.86e-05			hsa03030	DNA replication	0.00843	0.449	6	36/5894
GO:0000184	BP	nuclear-transcribed mRNA catabolic process, nonsense-mediated decay	2.55e-08	3.86e-05			hsa03040	Spliceosome	0.0119	0.449	13	128/5894
GO:0006364	BP	rRNA processing	5.27e-08	5.94e-05			hsa04110	Cell cycle	0.0119	0.449	13	128/5894
GO:0006401	BP	RNA catabolic process	6.55e-08	5.94e-05			hsa03020	RNA polymerase	0.0138	0.449	5	29/5894
GO:0006402	BP	mRNA catabolic process	1.18e-07	8.94e-05			hsa00640	Propanoate metabolism	0.0206	0.452	5	32/5894
GO:0042254	BP	ribosome biogenesis	3.39e-07	0.000219			hsa03015	mRNA surveillance pathway	0.023	0.452	9	83/5894
GO:0019083	BP	viral transcription	5.83e-07	0.00033			hsa03060	Protein export	0.0262	0.452	4	23/5894
GO:0072599	BP	establishment of protein localization to endoplasmic reticulum	7.19e-07	0.000362			hsa03430	Mismatch repair	0.0262	0.452	4	23/5894
GO:0006614	BP	SRP-dependent cotranslational protein targeting to membrane	1.31e-06	0.000594			hsa04130	SNARE interactions in vesicular transport	0.0328	0.452	5	36/5894
GO:0019985	BP	translesion synthesis	1.63e-06	0.000671			hsa00190	Oxidative phosphorylation	0.0334	0.452	12	132/5894
GO:0045047	BP	protein targeting to ER	1.79e-06	0.000678			hsa05131	Shigellosis	0.0352	0.452	7	62/5894
GO:0006613	BP	cotranslational protein targeting to membrane	2.3e-06	0.000761			hsa03022	Basal transcription factors	0.0365	0.452	5	37/5894
GO:0019080	BP	viral gene expression	2.43e-06	0.000761			hsa04142	Lysosome	0.0407	0.452	11	121/5894
GO:0000731	BP	DNA synthesis involved in DNA repair	2.52e-06	0.000761			hsa04612	Antigen processing and presentation	0.0416	0.452	8	78/5894
GO:0006301	BP	postreplication repair	3.14e-06	0.000889			hsa04146	Peroxisome	0.0443	0.452	8	79/5894
GO:0000956	BP	nuclear-transcribed mRNA catabolic process	3.35e-06	0.000892
GO:0006260	BP	DNA replication	3.72e-06	0.00091
GO:0070972	BP	protein localization to endoplasmic reticulum	3.82e-06	0.00091
GO:0033044	BP	regulation of chromosome organization	8.69e-06	0.00197
GO:0071897	BP	DNA biosynthetic process	1.22e-05	0.00263
GO:0006399	BP	tRNA metabolic process	2.85e-05	0.00588
GO:0016570	BP	histone modification	3.13e-05	0.00617
GO:0043618	BP	regulation of transcription from RNA polymerase II promoter in response to stress	3.89e-05	0.0071
GO:0016569	BP	covalent chromatin modification	3.92e-05	0.0071
GO:0051052	BP	regulation of DNA metabolic process	4.2e-05	0.00732
GO:0006403	BP	RNA localization	6.16e-05	0.0103
GO:0043620	BP	regulation of DNA-templated transcription in response to stress	7.26e-05	0.0118
GO:1901796	BP	regulation of signal transduction by p53 class mediator	8.54e-05	0.0133
GO:0010464	BP	regulation of mesenchymal cell proliferation	9.67e-05	0.0146
GO:0044839	BP	cell cycle G2/M phase transition	0.000104	0.0151
GO:0048285	BP	organelle fission	0.000112	0.0158
GO:0006283	BP	transcription-coupled nucleotide-excision repair	0.000115	0.0158
GO:0035065	BP	regulation of histone acetylation	0.00013	0.0168
GO:0036297	BP	interstrand cross-link repair	0.00013	0.0168
GO:0048863	BP	stem cell differentiation	0.000146	0.0184
GO:0006353	BP	DNA-templated transcription, termination	0.00015	0.0184
GO:0006612	BP	protein targeting to membrane	0.000162	0.0193
GO:0031396	BP	regulation of protein ubiquitination	0.000187	0.0215
GO:0000086	BP	G2/M transition of mitotic cell cycle	0.000193	0.0215
GO:0061418	BP	regulation of transcription from RNA polymerase II promoter in response to hypoxia	0.000194	0.0215
GO:0043046	BP	DNA methylation involved in gamete generation	0.000207	0.0224
GO:0006413	BP	translational initiation	0.000229	0.0242
GO:0000209	BP	protein polyubiquitination	0.000242	0.025
GO:0016197	BP	endosomal transport	0.000278	0.028
GO:0018394	BP	peptidyl-lysine acetylation	0.000295	0.0288
GO:0000280	BP	nuclear division	0.000299	0.0288
GO:0016573	BP	histone acetylation	0.000307	0.0289
GO:2000756	BP	regulation of peptidyl-lysine acetylation	0.000326	0.0302
GO:1902751	BP	positive regulation of cell cycle G2/M phase transition	0.000342	0.031
GO:2001020	BP	regulation of response to DNA damage stimulus	0.000368	0.0321
GO:0042177	BP	negative regulation of protein catabolic process	0.000374	0.0321
GO:0048568	BP	embryonic organ development	0.000375	0.0321
GO:0035067	BP	negative regulation of histone acetylation	0.000416	0.0349
GO:1903320	BP	regulation of protein modification by small protein conjugation or removal	0.000432	0.0356
GO:0018393	BP	internal peptidyl-lysine acetylation	0.000451	0.0365
GO:0000819	BP	sister chromatid segregation	0.00046	0.0366
GO:0006289	BP	nucleotide-excision repair	0.000472	0.0367
GO:0006297	BP	nucleotide-excision repair, DNA gap filling	0.00048	0.0367
GO:0006473	BP	protein acetylation	0.000486	0.0367
GO:0043414	BP	macromolecule methylation	0.000514	0.0374
GO:0051085	BP	chaperone cofactor-dependent protein refolding	0.000522	0.0374
GO:0006352	BP	DNA-templated transcription, initiation	0.000526	0.0374
GO:0140014	BP	mitotic nuclear division	0.000529	0.0374
GO:0034605	BP	cellular response to heat	0.000567	0.0385
GO:0006406	BP	mRNA export from nucleus	0.000569	0.0385
GO:0071427	BP	mRNA-containing ribonucleoprotein complex export from nucleus	0.000569	0.0385
GO:0006913	BP	nucleocytoplasmic transport	0.000595	0.0397
GO:0072331	BP	signal transduction by p53 class mediator	0.000624	0.041
GO:0006475	BP	internal protein amino acid acetylation	0.000651	0.0421
GO:0051169	BP	nuclear transport	0.000686	0.0438
GO:0051348	BP	negative regulation of transferase activity	0.000725	0.0446
GO:0051236	BP	establishment of RNA localization	0.000733	0.0446
GO:0071426	BP	ribonucleoprotein complex export from nucleus	0.000741	0.0446
GO:1904896	BP	ESCRT complex disassembly	0.000748	0.0446
GO:1904903	BP	ESCRT III complex disassembly	0.000748	0.0446
GO:0006851	BP	mitochondrial calcium ion transmembrane transport	0.000778	0.045
GO:0010463	BP	mesenchymal cell proliferation	0.000789	0.045
GO:0006744	BP	ubiquinone biosynthetic process	0.000794	0.045
GO:1901663	BP	quinone biosynthetic process	0.000794	0.045
GO:0071166	BP	ribonucleoprotein complex localization	0.000804	0.045
GO:0044452	CC	nucleolar part	5.08e-06	0.00266
GO:0044450	CC	microtubule organizing center part	9.72e-06	0.00266
GO:0044391	CC	ribosomal subunit	1.51e-05	0.00275
GO:0098687	CC	chromosomal region	4.76e-05	0.00557
GO:0044445	CC	cytosolic part	5.1e-05	0.00557
GO:0005743	CC	mitochondrial inner membrane	9.76e-05	0.00889
GO:0022626	CC	cytosolic ribosome	0.000145	0.0113
GO:0005697	CC	telomerase holoenzyme complex	0.000244	0.0149
GO:0005840	CC	ribosome	0.000246	0.0149
GO:0015934	CC	large ribosomal subunit	0.000342	0.0187
GO:0080008	CC	Cul4-RING E3 ubiquitin ligase complex	0.00055	0.0273
GO:0000176	CC	nuclear exosome ,RNase complex	0.00071	0.0323
GO:0001650	CC	fibrillar center	0.000865	0.0364
GO:0000781	CC	chromosome, telomeric region	0.000937	0.0366
GO:0140098	MF	catalytic activity, acting on RNA	1.13e-05	0.00675
GO:0051082	MF	unfolded protein binding	1.72e-05	0.00675
GO:0055106	MF	ubiquitin-protein transferase regulator activity	9.77e-05	0.0255
GO:0016887	MF	ATPase activity	0.000246	0.0416
GO:0042162	MF	telomeric DNA binding	0.000318	0.0416
GO:0003735	MF	structural constituent of ribosome	0.000318	0.0416

## Sheet: Table S16 Resistance_DMP
Table S16: Functional enrichment analysis of treatment resistance-related differentially methylated probes : Listed are the significant Gene Ontology terms (FDR<0.05) and KEGG pathways over-represented (p < 0.05) in the set of differentially methylated probes between nonresponders and drug-naïve
ID	ONTOLOGY	TERM	N	DE	P.DE	FDR			pathway	Description	N	DE	P.DE	FDR
GO:0110165	CC	cellular anatomical entity	17376	685	7.68622e-22	5.78337e-18			hsa00740	Riboflavin metabolism	8	3	0.00117909	0.419757
GO:0005488	MF	binding	15291	627	1.13539e-20	5.12583e-17			hsa03264	Virion - Flavivirus	4	2	0.00269435	0.479594
GO:0009987	BP	cellular process	15870	636	4.44917e-18	1.67385e-14			hsa00512	Mucin type O-glycan biosynthesis	36	5	0.0319122	1
GO:0005515	MF	protein binding	13075	546	7.57597e-16	2.44303e-12			hsa04726	Serotonergic synapse	113	10	0.0354638	1
GO:0032502	BP	developmental process	6166	299	2.74306e-13	6.93821e-10			hsa04721	Synaptic vesicle cycle	78	8	0.0360747	1
GO:0048856	BP	anatomical structure development	5663	280	2.76631e-13	6.93821e-10			hsa04924	Renin secretion	69	7	0.0385328	1
GO:0005622	CC	intracellular anatomical structure	14164	568	1.03207e-12	2.31049e-09
GO:0030054	CC	cell junction	2094	132	1.12592e-12	2.31049e-09
GO:0007275	BP	multicellular organism development	4498	231	2.75955e-12	5.19095e-09
GO:0065007	BP	biological regulation	11590	484	3.44472e-12	5.98136e-09
GO:0050794	BP	regulation of cellular process	10700	449	5.62953e-11	9.07681e-08
GO:0043226	CC	organelle	13526	540	9.28265e-11	1.35814e-07
GO:0071944	CC	cell periphery	5600	267	9.62665e-11	1.35814e-07
GO:0050789	BP	regulation of biological process	11222	465	1.12859e-10	1.49857e-07
GO:0032501	BP	multicellular organismal process	7329	329	2.20975e-10	2.77115e-07
GO:0070161	CC	anchoring junction	860	66	4.85222e-10	5.76469e-07
GO:0030154	BP	cell differentiation	4162	208	6.99034e-10	7.7153e-07
GO:0048869	BP	cellular developmental process	4164	208	7.29192e-10	7.7153e-07
GO:0048522	BP	positive regulation of cellular process	5468	258	7.51945e-10	7.7153e-07
GO:0043227	CC	membrane-bounded organelle	12732	510	9.43946e-10	9.26421e-07
GO:0098590	CC	plasma membrane region	1249	84	1.27115e-09	1.19557e-06
GO:0016043	BP	cellular component organization	6109	280	1.9026e-09	1.7179e-06
GO:0048518	BP	positive regulation of biological process	5982	275	2.19534e-09	1.90598e-06
GO:0048731	BP	system development	3839	193	2.38755e-09	1.99608e-06
GO:0071840	BP	cellular component organization or biogenesis	6310	285	5.84677e-09	4.67387e-06
GO:0005737	CC	cytoplasm	11300	459	6.08352e-09	4.67387e-06
GO:0042995	CC	cell projection	2264	127	6.21168e-09	4.67387e-06
GO:0048468	BP	cell development	2675	144	7.17822e-09	5.11887e-06
GO:0005886	CC	plasma membrane	5140	241	7.25662e-09	5.11887e-06
GO:0043229	CC	intracellular organelle	12693	504	8.44309e-09	5.77533e-06
GO:0009653	BP	anatomical structure morphogenesis	2643	142	1.06503e-08	7.07088e-06
GO:0048519	BP	negative regulation of biological process	5423	250	1.56793e-08	1.01123e-05
GO:0048523	BP	negative regulation of cellular process	5097	236	3.5428e-08	2.22143e-05
GO:0043232	CC	intracellular non-membrane-bounded organelle	5340	245	3.73507e-08	2.25662e-05
GO:0043228	CC	non-membrane-bounded organelle	5341	245	3.79886e-08	2.25662e-05
GO:0050896	BP	response to stimulus	8288	351	5.01222e-08	2.90105e-05
GO:0048583	BP	regulation of response to stimulus	3845	187	5.87708e-08	3.31658e-05
GO:0043231	CC	intracellular membrane-bounded organelle	11626	463	1.0839e-07	5.96752e-05
GO:0050793	BP	regulation of developmental process	2433	129	1.25492e-07	6.7446e-05
GO:0046872	MF	metal ion binding	4022	192	1.44474e-07	7.5842e-05
GO:0007155	BP	cell adhesion	1457	87	1.5494e-07	7.65143e-05
GO:0016020	CC	membrane	8625	360	1.55233e-07	7.65143e-05
GO:0043169	MF	cation binding	4104	195	1.55923e-07	7.65143e-05
GO:0005634	CC	nucleus	7387	316	1.77352e-07	8.51781e-05
GO:0120025	CC	plasma membrane bounded cell projection	2156	116	2.92403e-07	0.000137508
GO:0007154	BP	cell communication	6136	269	3.77859e-07	0.00017407
GO:0051716	BP	cellular response to stimulus	7005	300	4.49038e-07	0.000202723
GO:0044291	CC	cell-cell contact zone	70	13	5.44752e-07	0.000241112
GO:0051128	BP	regulation of cellular component organization	2330	122	5.72827e-07	0.000248662
GO:0007399	BP	nervous system development	2381	124	6.02693e-07	0.00025669
GO:0000902	BP	cell morphogenesis	911	60	6.82126e-07	0.000285141
GO:0010646	BP	regulation of cell communication	3337	162	6.98678e-07	0.00028675
GO:0023052	BP	signaling	6043	264	7.20985e-07	0.000290622
GO:0042383	CC	sarcolemma	136	18	7.92243e-07	0.000313742
GO:0051179	BP	localization	5034	225	1.49344e-06	0.00058123
GO:0023051	BP	regulation of signaling	3333	160	1.65462e-06	0.000633047
GO:0019219	BP	regulation of nucleobase-containing compound metabolic process	3767	176	2.38014e-06	0.000895448
GO:0045202	CC	synapse	1374	79	2.59982e-06	0.000962062
GO:0043167	MF	ion binding	5684	247	3.26797e-06	0.0011898
GO:0043005	CC	neuron projection	1247	73	3.41086e-06	0.00122212
GO:0045595	BP	regulation of cell differentiation	1549	86	3.65111e-06	0.00128776
GO:0045935	BP	positive regulation of nucleobase-containing compound metabolic process	1982	104	4.08377e-06	0.0014182
GO:0009966	BP	regulation of signal transduction	2930	142	4.53938e-06	0.00155254
GO:0051252	BP	regulation of RNA metabolic process	3495	164	4.61748e-06	0.00155568
GO:0048513	BP	animal organ development	2919	141	5.89348e-06	0.00195638
GO:0022008	BP	neurogenesis	1644	89	6.63646e-06	0.00215581
GO:0030315	CC	T-tubule	51	10	6.68528e-06	0.00215581
GO:1901702	MF	salt transmembrane transporter activity	557	40	7.02932e-06	0.00223483
GO:0030155	BP	regulation of cell adhesion	766	50	7.56981e-06	0.00237324
GO:0031325	BP	positive regulation of cellular metabolic process	3227	152	9.35709e-06	0.00289339
GO:0015318	MF	inorganic molecular entity transmembrane transporter activity	648	44	1.01926e-05	0.00310915
GO:0010604	BP	positive regulation of macromolecule metabolic process	3296	154	1.24897e-05	0.00375906
GO:0009790	BP	embryo development	1090	64	1.28287e-05	0.00381029
GO:0006259	BP	DNA metabolic process	979	59	1.32314e-05	0.00383198
GO:0005654	CC	nucleoplasm	3927	178	1.32412e-05	0.00383198
GO:0098794	CC	postsynapse	614	42	1.3574e-05	0.00387856
GO:0051094	BP	positive regulation of developmental process	1304	73	1.58802e-05	0.00448081
GO:0051239	BP	regulation of multicellular organismal process	2979	141	1.68423e-05	0.00469358
GO:0005856	CC	cytoskeleton	2273	113	1.74052e-05	0.00479133
GO:0098660	BP	inorganic ion transmembrane transport	878	54	1.77409e-05	0.00482487
GO:0007165	BP	signal transduction	5597	239	1.92278e-05	0.00516702
GO:0015291	MF	secondary active transmembrane transporter activity	272	24	1.95258e-05	0.00518537
GO:0034330	BP	cell junction organization	710	46	2.11036e-05	0.00553528
GO:0030097	BP	hemopoiesis	906	55	2.13339e-05	0.00553528
GO:0051130	BP	positive regulation of cellular component organization	1065	62	2.27163e-05	0.005827
GO:0005911	CC	cell-cell junction	485	35	2.35705e-05	0.00594376
GO:0030018	CC	Z disc	126	15	2.36982e-05	0.00594376
GO:0005925	CC	focal adhesion	407	31	2.45824e-05	0.00605199
GO:0006302	BP	double-strand break repair	294	25	2.46659e-05	0.00605199
GO:0051172	BP	negative regulation of nitrogen compound metabolic process	2218	110	2.53754e-05	0.00615912
GO:0098609	BP	cell-cell adhesion	913	55	2.63803e-05	0.00633492
GO:0006305	BP	DNA alkylation	48	9	2.8246e-05	0.00664162
GO:0006306	BP	DNA methylation	48	9	2.8246e-05	0.00664162
GO:0009893	BP	positive regulation of metabolic process	3590	163	3.17513e-05	0.00738888
GO:0015075	MF	monoatomic ion transmembrane transporter activity	680	44	3.28023e-05	0.00755558
GO:0014704	CC	intercalated disc	49	9	3.3573e-05	0.00765499
GO:0065008	BP	regulation of biological quality	2817	133	3.47912e-05	0.00777712
GO:0071559	BP	response to transforming growth factor beta	282	24	3.51423e-05	0.00777712
GO:0099568	CC	cytoplasmic region	282	24	3.51423e-05	0.00777712
GO:0030055	CC	cell-substrate junction	415	31	3.56474e-05	0.00781233
GO:0008092	MF	cytoskeletal protein binding	946	56	3.61482e-05	0.00784118
GO:0034220	BP	monoatomic ion transmembrane transport	969	57	3.6696e-05	0.00784118
GO:0003677	MF	DNA binding	2338	114	3.68212e-05	0.00784118
GO:0044030	BP	regulation of DNA methylation	20	6	3.77728e-05	0.00796866
GO:0006303	BP	double-strand break repair via nonhomologous end joining	62	10	4.02429e-05	0.00841115
GO:0019899	MF	enzyme binding	1976	99	4.59868e-05	0.00952348
GO:0005215	MF	transporter activity	1164	65	5.08182e-05	0.0104284
GO:0051052	BP	regulation of DNA metabolic process	504	35	5.17757e-05	0.0105291
GO:0022857	MF	transmembrane transporter activity	1052	60	5.53042e-05	0.0111463
GO:0007267	BP	cell-cell signaling	1620	84	5.7419e-05	0.0114114
GO:0045934	BP	negative regulation of nucleobase-containing compound metabolic process	1428	76	5.76307e-05	0.0114114
GO:0003676	MF	nucleic acid binding	3976	176	5.83167e-05	0.0114468
GO:0060284	BP	regulation of cell development	809	49	6.35316e-05	0.0123629
GO:0031981	CC	nuclear lumen	4608	199	7.06645e-05	0.0136334
GO:0006282	BP	regulation of DNA repair	205	19	7.26551e-05	0.0138777
GO:0019904	MF	protein domain specific binding	618	40	7.37997e-05	0.0138777
GO:0071560	BP	cellular response to transforming growth factor beta stimulus	277	23	7.41369e-05	0.0138777
GO:0007507	BP	heart development	597	39	7.4445e-05	0.0138777
GO:0031674	CC	I band	139	15	7.50044e-05	0.0138777
GO:2000779	BP	regulation of double-strand break repair	125	14	8.6281e-05	0.0158343
GO:0005694	CC	chromosome	1812	91	8.82663e-05	0.016068
GO:0006366	BP	transcription by RNA polymerase II	2466	117	9.16529e-05	0.0161354
GO:0055085	BP	transmembrane transport	1473	77	9.19392e-05	0.0161354
GO:0048585	BP	negative regulation of response to stimulus	1667	85	9.21047e-05	0.0161354
GO:0002366	BP	leukocyte activation involved in immune response	281	23	9.21057e-05	0.0161354
GO:0006811	BP	monoatomic ion transport	1188	65	9.22107e-05	0.0161354
GO:2000628	BP	regulation of miRNA metabolic process	82	11	9.6463e-05	0.0167497
GO:0006357	BP	regulation of transcription by RNA polymerase II	2373	113	0.000106255	0.0183092
GO:0045597	BP	positive regulation of cell differentiation	851	50	0.000113453	0.019324
GO:0002263	BP	cell activation involved in immune response	285	23	0.000113857	0.019324
GO:0008285	BP	negative regulation of cell population proliferation	898	52	0.000119392	0.0200789
GO:0051234	BP	establishment of localization	4433	191	0.000120084	0.0200789
GO:0006974	BP	DNA damage response	831	49	0.000121774	0.0202118
GO:0098655	BP	monoatomic cation transmembrane transport	810	48	0.000126863	0.0209028
GO:0005829	CC	cytosol	5175	218	0.000129929	0.0212529
GO:0008324	MF	monoatomic cation transmembrane transporter activity	571	37	0.000133096	0.0215005
GO:0048699	BP	generation of neurons	1418	74	0.000133348	0.0215005
GO:0051173	BP	positive regulation of nitrogen compound metabolic process	2902	133	0.000134961	0.0216062
GO:0009925	CC	basal plasma membrane	270	22	0.000138581	0.0219555
GO:0098662	BP	inorganic cation transmembrane transport	791	47	0.000139936	0.0219555
GO:0045178	CC	basal part of cell	289	23	0.000140061	0.0219555
GO:0070410	MF	co-SMAD binding	9	4	0.000142509	0.0220047
GO:0071141	CC	SMAD protein complex	9	4	0.000142509	0.0220047
GO:0030424	CC	axon	616	39	0.000143299	0.0220047
GO:0009898	CC	cytoplasmic side of plasma membrane	164	16	0.000145832	0.0222423
GO:0097060	CC	synaptic membrane	368	27	0.000149958	0.0227181
GO:0010586	BP	miRNA metabolic process	101	12	0.000154939	0.0233162
GO:0031323	BP	regulation of cellular metabolic process	6049	249	0.000157022	0.0234732
GO:0032989	BP	cellular component morphogenesis	752	45	0.000165039	0.0244338
GO:0006355	BP	regulation of DNA-templated transcription	3151	142	0.000166053	0.0244338
GO:0009888	BP	tissue development	1945	95	0.000166695	0.0244338
GO:0036477	CC	somatodendritic compartment	798	47	0.000171365	0.0247994
GO:0006810	BP	transport	4245	183	0.000171386	0.0247994
GO:2000630	BP	positive regulation of miRNA metabolic process	60	9	0.000173479	0.0249423
GO:0051254	BP	positive regulation of RNA metabolic process	1801	89	0.000184274	0.0263267
GO:0048786	CC	presynaptic active zone	74	10	0.000186824	0.026469
GO:0006139	BP	nucleobase-containing compound metabolic process	5565	231	0.000187615	0.026469
GO:0072659	BP	protein localization to plasma membrane	277	22	0.000199654	0.0279925
GO:0009968	BP	negative regulation of signal transduction	1293	68	0.000201753	0.0280452
GO:0051641	BP	cellular localization	3245	145	0.000205896	0.0280452
GO:1901363	MF	heterocyclic compound binding	5823	240	0.000205957	0.0280452
GO:0030182	BP	neuron differentiation	1342	70	0.000206236	0.0280452
GO:0008283	BP	cell population proliferation	3140	141	0.000206612	0.0280452
GO:0010557	BP	positive regulation of macromolecule biosynthetic process	2465	115	0.000208175	0.0280452
GO:2001141	BP	regulation of RNA biosynthetic process	3167	142	0.000208727	0.0280452
GO:0072359	BP	circulatory system development	1176	63	0.000211375	0.0282329
GO:0010648	BP	negative regulation of cell communication	1393	72	0.000218785	0.0290507
GO:2000026	BP	regulation of multicellular organismal development	1418	73	0.000222475	0.0293228
GO:0023057	BP	negative regulation of signaling	1394	72	0.000223431	0.0293228
GO:0051171	BP	regulation of nitrogen compound metabolic process	5168	216	0.000227422	0.0296739
GO:0006812	BP	monoatomic cation transport	992	55	0.00023096	0.0298989
GO:0080090	BP	regulation of primary metabolic process	5335	222	0.000231795	0.0298989
GO:0006351	BP	DNA-templated transcription	3254	145	0.000233452	0.0299416
GO:0048666	BP	neuron development	1087	59	0.000239737	0.0305739
GO:0022607	BP	cellular component assembly	2839	129	0.000249429	0.0316312
GO:1902895	BP	positive regulation of miRNA transcription	50	8	0.000250946	0.0316458
GO:0002521	BP	leukocyte differentiation	590	37	0.000253433	0.0317819
GO:0044087	BP	regulation of cellular component biogenesis	927	52	0.000258473	0.0322348
GO:0060255	BP	regulation of macromolecule metabolic process	6042	247	0.000267223	0.033143
GO:0045596	BP	negative regulation of cell differentiation	681	41	0.000281274	0.0346951
GO:0070717	MF	poly-purine tract binding	28	6	0.000291455	0.0354349
GO:0001221	MF	transcription coregulator binding	108	12	0.000292453	0.0354349
GO:1903115	BP	regulation of actin filament-based movement	39	7	0.000293528	0.0354349
GO:0070848	BP	response to growth factor	727	43	0.000293551	0.0354349
GO:0051054	BP	positive regulation of DNA metabolic process	286	22	0.000312314	0.0374992
GO:0097159	MF	organic cyclic compound binding	5892	241	0.000321867	0.0384418
GO:0022890	MF	inorganic cation transmembrane transporter activity	533	34	0.000327506	0.0389094
GO:0032774	BP	RNA biosynthetic process	3281	145	0.000337756	0.0398547
GO:0071474	BP	cellular hyperosmotic response	19	5	0.000341282	0.0398547
GO:0022604	BP	regulation of cell morphogenesis	231	19	0.000343136	0.0398547
GO:0006996	BP	organelle organization	3415	150	0.000343842	0.0398547
GO:0010468	BP	regulation of gene expression	4957	207	0.00034429	0.0398547
GO:0008514	MF	organic anion transmembrane transporter activity	232	19	0.000362216	0.0417158
GO:0005912	CC	adherens junction	178	16	0.000371884	0.0426119
GO:0035710	BP	CD4-positive, alpha-beta T cell activation	111	12	0.000377287	0.0427964
GO:0044853	CC	plasma membrane raft	111	12	0.000377287	0.0427964
GO:0015267	MF	channel activity	475	31	0.000402847	0.0454673
GO:0006281	BP	DNA repair	561	35	0.000405329	0.0455198
GO:0006725	BP	cellular aromatic compound metabolic process	5775	236	0.00040799	0.0455919
GO:0099080	CC	supramolecular complex	1327	68	0.000415682	0.0461895
GO:0022803	MF	passive transmembrane transporter activity	476	31	0.00041743	0.0461895
GO:0008509	MF	monoatomic anion transmembrane transporter activity	129	13	0.00043566	0.0477515
GO:0009891	BP	positive regulation of biosynthetic process	2565	117	0.000437489	0.0477515
GO:0046483	BP	heterocycle metabolic process	5726	234	0.000437893	0.0477515
GO:0090304	BP	nucleic acid metabolic process	5091	211	0.000449391	0.0487697
GO:1902893	BP	regulation of miRNA transcription	68	9	0.000454909	0.0491323
GO:1903131	BP	mononuclear cell differentiation	458	30	0.00046738	0.0495882
GO:0001223	MF	transcription coactivator binding	42	7	0.00047157	0.0495882
GO:0070741	BP	response to interleukin-6	42	7	0.00047157	0.0495882
GO:0043292	CC	contractile fiber	237	19	0.0004721	0.0495882
GO:0120036	BP	plasma membrane bounded cell projection organization	1480	74	0.000472238	0.0495882
GO:0042127	BP	regulation of cell population proliferation	2158	101	0.000473364	0.0495882
GO:0098562	CC	cytoplasmic side of membrane	200	17	0.000474507	0.0495882
GO:0031328	BP	positive regulation of cellular biosynthetic process	2545	116	0.000477715	0.0496933
GO:0070588	BP	calcium ion transmembrane transport	335	24	0.000482786	0.0497622
GO:1990778	BP	protein localization to cell periphery	335	24	0.000482786	0.0497622

## Sheet: Table S17 Resistance_DMR
Table S17:Functional enrichment analysis of treatment resistance-related differentially methylated regions:Listed are the significant Gene Ontology terms (FDR < 0.05) and KEGG pathways over-represented (p < 0.05) in the set of differentially methylated regions between nonresponders and drug-naïve
id	Ontology Type	Term	p Value	FDR			Pathway	Description	p Value	FDR	Count	Background
GO:0071897	BP	DNA biosynthetic process	3.19e-07	0.000708			hsa03040	Spliceosome	3.29e-05	0.00553	17	128/5894
GO:0048285	BP	organelle fission	3.25e-07	0.000708			hsa00190	Oxidative phosphorylation	0.00458	0.265	13	132/5894
GO:0000280	BP	nuclear division	1.24e-06	0.0018			hsa04141	Protein processing in endoplasmic reticulum	0.00606	0.265	15	168/5894
GO:0034470	BP	ncRNA processing	2.14e-06	0.00234			hsa00630	Glyoxylate and dicarboxylate metabolism	0.00657	0.265	4	18/5894
GO:0034587	BP	piRNA metabolic process	3.48e-06	0.00304			hsa05110	Vibrio cholerae infection	0.00829	0.265	7	54/5894
GO:0007140	BP	male meiotic nuclear division	1.65e-05	0.0103			hsa03015	mRNA surveillance pathway	0.00944	0.265	9	83/5894
GO:1902751	BP	positive regulation of cell cycle G2/M phase transition	1.71e-05	0.0103			hsa04010	MAPK signaling pathway	0.0121	0.291	20	268/5894
GO:1903311	BP	regulation of mRNA metabolic process	1.9e-05	0.0103			hsa03430	Mismatch repair	0.016	0.334	4	23/5894
GO:0042254	BP	ribosome biogenesis	2.58e-05	0.0125			hsa03010	Ribosome	0.0178	0.334	9	92/5894
GO:0000731	BP	DNA synthesis involved in DNA repair	2.89e-05	0.0126			hsa03008	Ribosome biogenesis in eukaryotes	0.0236	0.386	8	81/5894
GO:0016072	BP	rRNA metabolic process	3.17e-05	0.0126			hsa05012	Parkinson's disease	0.0252	0.386	11	130/5894
GO:0071426	BP	ribonucleoprotein complex export from nucleus	4.85e-05	0.0166			hsa04966	Collecting duct acid secretion	0.0278	0.39	4	27/5894
GO:0033044	BP	regulation of chromosome organization	5.24e-05	0.0166			hsa00280	Valine, leucine and isoleucine degradation	0.0406	0.512	5	44/5894
GO:0071166	BP	ribonucleoprotein complex localization	5.34e-05	0.0166			hsa03050	Proteasome	0.0441	0.512	5	45/5894
GO:0006401	BP	RNA catabolic process	6.52e-05	0.0166			hsa00640	Propanoate metabolism	0.0481	0.512	4	32/5894
GO:0051321	BP	meiotic cell cycle	6.75e-05	0.0166
GO:0006402	BP	mRNA catabolic process	6.89e-05	0.0166
GO:0010971	BP	positive regulation of G2/M transition of mitotic cell cycle	7.09e-05	0.0166
GO:0008380	BP	RNA splicing	7.24e-05	0.0166
GO:0043046	BP	DNA methylation involved in gamete generation	9.7e-05	0.0202
GO:0009162	BP	deoxyribonucleoside monophosphate metabolic process	0.0001	0.0202
GO:0006405	BP	RNA export from nucleus	0.000102	0.0202
GO:0031123	BP	RNA 3'-end processing	0.000109	0.0207
GO:0050684	BP	regulation of mRNA processing	0.000121	0.022
GO:0006406	BP	mRNA export from nucleus	0.00014	0.0227
GO:0071427	BP	mRNA-containing ribonucleoprotein complex export from nucleus	0.00014	0.0227
GO:0006364	BP	rRNA processing	0.000147	0.0227
GO:0006403	BP	RNA localization	0.000149	0.0227
GO:0090069	BP	regulation of ribosome biogenesis	0.000151	0.0227
GO:0048706	BP	embryonic skeletal system development	0.000158	0.0229
GO:0140014	BP	mitotic nuclear division	0.000167	0.0235
GO:0019985	BP	translesion synthesis	0.000189	0.0257
GO:0048562	BP	embryonic organ morphogenesis	0.000253	0.0334
GO:0050657	BP	nucleic acid transport	0.000287	0.0357
GO:0050658	BP	RNA transport	0.000287	0.0357
GO:0000184	BP	nuclear-transcribed mRNA catabolic process, nonsense-mediated decay	0.00032	0.0387
GO:0048704	BP	embryonic skeletal system morphogenesis	0.000333	0.0392
GO:0051236	BP	establishment of RNA localization	0.000349	0.0396
GO:0090307	BP	mitotic spindle assembly	0.000354	0.0396
GO:0000070	BP	mitotic sister chromatid segregation	0.000374	0.0407
GO:0051028	BP	mRNA transport	0.000403	0.0428
GO:0009157	BP	deoxyribonucleoside monophosphate biosynthetic process	0.000442	0.0459
GO:0016607	CC	nuclear speck	2.7e-06	0.00145
GO:0043186	CC	P granule	8.49e-05	0.0114
GO:0045495	CC	pole plasm	8.49e-05	0.0114
GO:0060293	CC	germ plasm	8.49e-05	0.0114
GO:0000780	CC	condensed nuclear chromosome, centromeric region	0.000413	0.0442
GO:0042162	MF	telomeric DNA binding	1.6e-05	0.0127
GO:0051082	MF	unfolded protein binding	3.24e-05	0.0128
