# Supplementary material for: Methylome-wide and meQTL analysis helps to distinguish treatment response from non-response and pathogenesis markers in schizophrenia
Source: Front Psychiatry. 2024 Mar 7;15:1297760. doi: 10.3389/fpsyt.2024.1297760 (PMC10954811; doi:10.3389/fpsyt.2024.1297760)
Supplement: Supplementary file 19 [file Table_6.xlsx]

## Sheet: Sheet3
Table 18 Subnetworks:List of Protein-Protein Interaction subclusters identified by MCODE application
RESPONDER VERSUS NONRESPONDER
		NODE	SCORE
DMR	cluster1	GABRA5,GRM2,GABRG2,GABRB2,GABRA2,GRM7,NRXN1,GABRA4,GRIK2,GRM1,GABRB1,GABRG3,GRIA4,GRIK4,GRIN2B,GRIA2,GRIN2A,HAP1,GABRA1	8.78
	cluster2	GAD2,CPLX1,SLC6A1,SYT1,SLC32A1,GAD1	5.6
RESPONDER VERSUS DRUGNAIVE
		NODE	SCORE
DMP	cluster1	SNRPD3,TFIP11,SNRPD1,AQR,DHX15	5
DMR	cluster1	RPL9,RPL7,RPSA,RPS19,RPS11,RSRC1,DOCK4,RPL34,RPS25,SRP68,UBA52,RPL5,RPL15,MRPL22,RPP38,RPS7,EEF1A1,MRPL2,RPS16,RPS18,EEF2,RPS9,RPL32,RPL30,RPL11,PELO,RPL14,RPS10-NUDT3, MRPS12, HMGN4, MRPS7,RPS24,RPL28,RPL7A,RPS6,RPS10,RPL21,TPT1,RPL3	36.789
	cluster2	NDUFB7,ZWINT,PMPCB,NDUFS6,COX5B,HMMR,NUSAP1,CDCA3,NDUFS8,ATP5PF,NDUFA4,DEPDC1,ATM,CDCA8,OIP5,DTL,BRCA1,PCLAF,CENPA,XRCC3,ATP5PD,WRN,CENPU,UQCRB,KNL1,SDHB,CDC45,CYC1,CENPF,TOP2A,RAD51B,NCAPG,NDUFS3,KNTC1,UQCR10,NDUFS5,NDUFA5,NDUFB2,NDC80,CDCA5,CENPN,PRC1,FANCA,RAD51D	15.163
	cluster3	UTP18,EXOSC7,DIMT1,EXOSC1,POLR1C,HEATR1,MRPL33,WDR36,UTP15,EXOSC8,IMP4,TBL3,BYSL,UTP11,NOC4L,NOL11,NOP56,POLR2F,SEC61A2,MRPL36	12.316
	cluster4	CEBPZ, POLR2A, EBNA1BP2, H4C6, PAK1IP1, NSUN6, MED18, MED20, MED22, CDK7, MED27, MED10, GART, TAF2, NIP7, NPM1, PES1, GTF2H4, POLR2L, TAF10, POLR2H, MED28, POLR1B, GTF2A1, BUD23, MTREX, TAF7	12.231
	cluster5	VTA1, STAM, VPS28, CHMP2A, IST1, VPS4B, CHMP2B	7
	cluster6	BET1L, BET1, BNIP1, VAMP1, STX4, VAMP3, VTI1A	7
	cluster7	TDRKH, PIWIL2, ASZ1, TDRD1, MOV10L1, DDX4	6
	cluster8	CDK12, LARP7, CENPL, INTS4, CCNA1, PPP2R1A, CENPP, ELL, NELFE, INTS9, MIS18BP1, CDK8, XRCC1, CCNC, CCNT1, RECQL5, ELP4, MLH1, CCNK, SGO1, INTS7, TTF2, ATR, CDC25C, XRCC6, PPP2CA, ICE2, CDK13, OGG1, ELP2	5.45
	cluster9	BUD31, CRIPT, FUBP1, SNIP1, PRPF38A, ILF3, AGO3, NUP85, TARBP2, EIF4E, DHX16, CBLL1, NUP205, PPRC1, NUP153, CRNKL1, TIA1, NUP54, NUP155, RBM39, PRMT1, SNRPD3, PRKRA, ALKBH5, NUP98, METTL3, NUP88, SYF2, LRPPRC, RANBP1, POP1, CCDC12	5.42
	cluster10	DDX28, HNRNPF, MCM7, COP1, DCAF10, MRM3, GTPBP10, SRSF3, DDX5, TCERG1, CDC7, SRSF6, DCAF8, MRM2, DCAF1, ORC6, GLMN, H3-3B, PRIM1, DCAF7, HNRNPA2B1, DROSHA, DCAF6, HNRNPH1, UBL5, SRSF10, RRM1, DCAF16	5.26
	cluster11	MRPS28, OXA1L, C12orf65, MRPL51, MRPL18, MRPS18B	5.2
	cluster12	SNX3, SNX1, SNX5, SNX27, VPS35	5
NONRESPONDER VERSUS DRUGNAIVE
		NODE	SCORE
DMP	cluster1	ATP5F1C, RPL3, SIL1, MRPS2, POLR1A	5
DMR	cluster1	HMGN4, RPP38, RPS14, MRPS12, RPS2, RPL14, RPS18, DOCK4, MRPS7, RPS21, RPS9, RPS25, RPL28, RPL34, RPS10, MRPL2, RPS24, UBA52, RPS10-NUDT3, RPS11, RPL7A, RPL15	21.71
	cluster2	MAD2L2, PSMB3, XRCC2, XRCC6, XRCC3, MLH1, RAD51C, PSMB8, RPA2, PSMD5, PSMD13, FANCA, TP53BP1, ATM, BRCA1, PSMD7, PSMD14, PSMA7, WRN, RAD51	9.36
	cluster3	PMPCB, ATP5PD, NDUFS8, COX4I2, NDUFS3, ATP5PF, UQCRC2, SDHB, NDUFS5	8.25
	cluster4	TBL3, HEATR1, NOC4L, WDR75, NOP56, PDCD11, POLR1B	7
	cluster5	LARP7, RBM39, SRSF2, XAB2, HNRNPF, SRSF3, DHX8, SRSF10, SNRPD3, HNRNPA2B1, BUD31, DHX16, SRSF6, BCAS2	6.92
	cluster6	TDRD1, TDRKH, PIWIL2, MOV10L1, TDRD12, ASZ1	6
	cluster7	DCAF7, KNTC1, TK1, DCAF8, DTL, GLMN, DCAF6, DCAF16, MKI67, CENPF, NCAPG	5.2
	cluster8	ATP6V1A, ATP6V1B2, ATP6V1F, LAMTOR1, LAMTOR4	5
	cluster9	VTI1B, BET1L, VAMP1, VTI1A, STX10	5
	Node	indicates the protein in the cluster
	score	Cluster score
