# Supplementary material for: Methylome-wide and meQTL analysis helps to distinguish treatment response from non-response and pathogenesis markers in schizophrenia
Source: Front Psychiatry. 2024 Mar 7;15:1297760. doi: 10.3389/fpsyt.2024.1297760 (PMC10954811; doi:10.3389/fpsyt.2024.1297760)
Supplement: Supplementary file 20 [file Table_7.xlsx]

## Sheet: Expansion of title
Supplementary Table Legends
Table S19:	Details of the all response-associated DNA methylation quantitative trait loci (meQTL) in blood
snps	rsid of the snp in the CpG-SNP pair
gene	name of the CpG probe in the CpG-SNP pair
statistic	test statistic
pvalue	P-value of the association
FDR	false discovery rate calculated with Benjamini–Hochberg method
beta	estimate of effect size
Table S20	Table S20:eQTL blood and cis-meQTL -associated traits : Listed are all eQTLs and traits related to response-related cis-DNA methylation quantitative trait loci
CpG probe id	name of the CpG probe in the CpG-SNP meQTL pair
Query	Variant in the original query set
RS ID	rsid of the query variant or variant in LD with the query variant
Position	chromosomal location of variant in LD
R2	R squared measures the correlation between alleles of the genetic variants
D'	D prime value specifying the segregation of the genetic variants
Gene Symbol	symbol of the gene in gene-snp pair
Gencode ID	Gencode id of the gene in gene-snp pair
Tissue	Name of the tissue
Non-effect Allele Freq	frequency of alternate allele
Effect Allele Freq	frequency of risk allele
Effect Size	estimate of effect size
P-value	p value for the snp-gene expression association
CpG probe	name of the CpG probe in the CpG-SNP meQTL pair
Query	Variant in the original query set
GWAS Trait	trait or disease associated with query variant
RS Number	rsid of the query variant or variant in LD with the query variant
Position (GRCh37)	chromosomal location of variant in LD
Alleles	frequency of the reference/observed allelle
R2	R squared measures the correlation between alleles of the genetic variants
D'	D prime value specifying the segregation of the genetic variants
Risk Allele	R squared measures the correlation between alleles of the genetic variants
Effect Size (95% CI)	effect size
Beta or OR	estimate of effect size
P-value	p value for the association with GWAS trait
Table S21	eQTL blood: Listed are all eQTLs related to response-related trans-DNA methylation quantitative trait loci
CpG probe id	name of the CpG probe in the CpG-SNP meQTL pair
Query	Variant in the original query set
RS ID	rsid of the query variant or variant in LD with the query variant
Position	chromosomal location of variant in LD
R2	R squared measures the correlation between alleles of the genetic variants
D'	D prime value specifying the segregation of the genetic variants
Gene Symbol	symbol of the gene in gene-snp pair
Gencode ID	Gencode id of the gene in gene-snp pair
Tissue	Name of the tissue
Non-effect Allele Freq	frequency of alternate allele
Effect Allele Freq	frequency of risk allele
Effect Size	estimate of effect size
P-value	p value for the snp-gene expression association

## Sheet: Table S19_ meqtl
Table S19: Details of the all response-associated DNA methylation quantitative trait loci (meQTL) in blood
cis-meQTL							trans-meQTL
snps	gene	statistic	pvalue	FDR	beta		snps	gene	statistic	pvalue	FDR	beta
rs36092215	cg21934190	-24.4196	6.21744e-11	8.65622e-06	-0.229787		rs889299	cg07796745	-24.5674	5.8247e-11	0.0193335	-0.288895
rs11080341	cg26039662	-13.6215	3.12993e-08	0.00217882	-0.121258		rs16975028	cg07796745	-24.5674	5.8247e-11	0.0193335	-0.288895
rs6657616	cg08133631	-11.1955	2.36596e-07	0.01098	-0.190898		rs73488526	cg07796745	-24.5674	5.8247e-11	0.0193335	-0.288895
rs172520	cg07382842	-10.6102	4.07783e-07	0.0141934	-0.0855198		rs72556081	cg07796745	-24.5674	5.8247e-11	0.0193335	-0.144447
rs608838	cg20761187	-9.69319	1.00847e-06	0.0161602	-0.0400833		rs72556087	cg07796745	-24.5674	5.8247e-11	0.0193335	-0.288895
rs1323298	cg02586212	-9.58012	1.133e-06	0.0161602	-0.139058		rs16989990	cg07796745	-24.5674	5.8247e-11	0.0193335	-0.288895
rs2816316	cg02586212	-9.58012	1.133e-06	0.0161602	-0.139058		rs112950923	cg07796745	-24.5674	5.8247e-11	0.0193335	-0.144447
rs1323292	cg02586212	-9.58012	1.133e-06	0.0161602	-0.139058		rs13235736	cg07796745	-24.5674	5.8247e-11	0.0193335	-0.288895
rs17289236	cg03759346	9.38997	1.38153e-06	0.0161602	0.0680213		rs13244681	cg07796745	-24.5674	5.8247e-11	0.0193335	-0.288895
rs76199938	cg03759346	9.38997	1.38153e-06	0.0161602	0.0680213		rs79417335	cg15035716	-20.0065	5.32571e-10	0.106063	-0.472661
rs17217081	cg03759346	9.38997	1.38153e-06	0.0161602	0.0680213		rs12444809	cg15035716	-20.0065	5.32571e-10	0.106063	-0.472661
rs55645128	cg08729810	-9.3822	1.39287e-06	0.0161602	-0.0613481		rs75993316	cg15035716	-20.0065	5.32571e-10	0.106063	-0.472661
rs6818178	cg00338735	8.52035	3.57035e-06	0.0382371	0.0218007		rs3743621	cg15035716	-20.0065	5.32571e-10	0.106063	-0.472661
rs34682021	cg09314196	8.38537	4.16474e-06	0.0391638	0.267633		rs11752015	cg15035716	-20.0065	5.32571e-10	0.106063	-0.472661
rs7699960	cg00338735	8.374	4.21948e-06	0.0391638	0.0249731		1:98162362/rs12119882	cg15035716	-20.0065	5.32571e-10	0.106063	-0.472661
rs1181756	cg23696214	-8.1218	5.65637e-06	0.0492193	-0.0467499		rs10819946	cg03073851	-19.2289	8.14536e-10	0.130418	-0.0222393
rs12565245	cg09408571	-7.78362	8.46968e-06	0.0693642	-0.218696		rs117047942	cg27380599	-18.935	9.60465e-10	0.130418	-0.0417495
rs6657616	cg20415053	-7.54908	1.12905e-05	0.0834291	-0.219306		rs114194534	cg27380599	-18.935	9.60465e-10	0.130418	-0.0417495
rs17138777	cg00267286	-7.54232	1.13855e-05	0.0834291	-0.127937		rs76318622	cg27380599	-18.935	9.60465e-10	0.130418	-0.0417495
rs1921660	cg00302494	7.34489	1.45765e-05	0.100446	0.0227382		rs2553450	cg27380599	-18.935	9.60465e-10	0.130418	-0.0417495
rs10494841	cg22705746	7.31434	1.51508e-05	0.100446	0.170672		rs2553459	cg27380599	-18.935	9.60465e-10	0.130418	-0.0417495
rs10494841	cg26987645	7.10683	1.97566e-05	0.125028	0.217597		rs2553435	cg27380599	-18.935	9.60465e-10	0.130418	-0.0417495

## Sheet: Table S20_cis related traits an
Table S20:eQTL blood and cis-meQTL -associated traits : Listed are all eQTLs and traits related to response-related cis-DNA methylation quantitative trait loci
CpG probe id	Query	RS ID	Position	R2	D'	Gene Symbol	Gencode ID	Tissue	Non-effect Allele Freq	Effect Allele Freq	Effect Size	P-value
cg21934190	rs36092215	rs11988439	chr8:142373444	0.814101	1	PTP4A3	ENSG00000184489.11	Whole Blood	G=0.973	C=0.027	0.343014	1.55726e-06
	rs36092215	rs10101616	chr8:142373525	0.814101	1	PTP4A3	ENSG00000184489.11	Whole Blood	G=0.973	A=0.027	0.343281	2.64655e-06
cg08133631	rs6657616	rs6700024	chr1:26526554	0.960628	1	CD52	ENSG00000169442.8	Whole Blood	G=0.861	A=0.139	-0.167017	3.28823e-08
	rs6657616	rs71697047	chr1:26527207	0.960628	1	CD52	ENSG00000169442.8	Whole Blood	GGCCTTA=0.861	-=0.139	-0.169581	2.96373e-09
	rs6657616	rs12145714	chr1:26527255	0.960628	1	CD52	ENSG00000169442.8	Whole Blood	G=0.861	A=0.139	-0.169581	2.96373e-09
	rs6657616	rs12120359	chr1:26527260	0.960628	1	CD52	ENSG00000169442.8	Whole Blood	A=0.861	G=0.139	-0.169581	2.96373e-09
	rs6657616	rs12121284	chr1:26527304	0.960628	1	CD52	ENSG00000169442.8	Whole Blood	T=0.861	C=0.139	-0.169581	2.96373e-09
	rs6657616	rs12118976	chr1:26527310	0.960628	1	CD52	ENSG00000169442.8	Whole Blood	C=0.861	G=0.139	-0.163634	9.24871e-09
	rs6657616	rs1889755	chr1:26527809	0.980532	1	CD52	ENSG00000169442.8	Whole Blood	A=0.854	C=0.146	-0.177973	2.05187e-10
	rs6657616	rs1889756	chr1:26527810	0.980532	1	CD52	ENSG00000169442.8	Whole Blood	G=0.854	A=0.146	-0.175405	4.54646e-10
	rs6657616	rs6657616	chr1:26527951	1	1	CD52	ENSG00000169442.8	Whole Blood	G=0.856	A=0.144	-0.152738	7.76865e-08
cg00338735	rs6818178	rs7688141	chr4:53719474	0.9598	0.986355	DANCR	ENSG00000226950.6	Whole Blood	A=0.766	T=0.234	0.114399	2.64243e-05
	rs6818178	rs7655781	chr4:53723536	1	1	DANCR	ENSG00000226950.6	Whole Blood	C=0.763	T=0.237	0.122178	6.91879e-06
	rs6818178	rs6817433	chr4:53724411	1	1	DANCR	ENSG00000226950.6	Whole Blood	G=0.763	C=0.237	0.124158	4.9741e-06
	rs6818178	rs6818178	chr4:53724744	1	1	DANCR	ENSG00000226950.6	Whole Blood	G=0.763	A=0.237	0.101215	0.000183635
	rs6818178	rs11932601	chr4:53726099	1	1	DANCR	ENSG00000226950.6	Whole Blood	G=0.763	C=0.237	0.12541	3.80796e-06
	rs6818178	rs144831409	chr4:53726575	1	1	DANCR	ENSG00000226950.6	Whole Blood	TTC=0.763	-=0.237	0.12541	3.80796e-06
	rs6818178	rs881744	chr4:53727487	1	1	DANCR	ENSG00000226950.6	Whole Blood	T=0.763	C=0.237	0.132832	9.93666e-06
	rs6818178	rs76606067	chr4:53728221	0.88186	1	DANCR	ENSG00000226950.6	Whole Blood	G=0.785	T=0.215	0.130726	9.72761e-06
	rs6818178	rs115874483	chr4:53728272	0.88186	1	DANCR	ENSG00000226950.6	Whole Blood	G=0.785	A=0.215	0.130726	9.72761e-06
	rs6818178	rs115003362	chr4:53728354	0.88186	1	DANCR	ENSG00000226950.6	Whole Blood	G=0.785	T=0.215	0.130726	9.72761e-06
	rs6818178	rs116749252	chr4:53728355	0.88186	1	DANCR	ENSG00000226950.6	Whole Blood	C=0.785	T=0.215	0.130726	9.72761e-06
	rs6818178	rs3841109	chr4:53729126	0.88186	1	DANCR	ENSG00000226950.6	Whole Blood	-=0.785	C=0.215	0.157079	1.06873e-07
	rs6818178	rs3811781	chr4:53729166	0.88186	1	DANCR	ENSG00000226950.6	Whole Blood	T=0.785	G=0.215	0.130809	8.20417e-06
	rs6818178	rs6554057	chr4:53730147	0.856497	1	DANCR	ENSG00000226950.6	Whole Blood	A=0.79	T=0.21	0.113265	0.000115244
	rs6818178	rs6848200	chr4:53730181	0.856497	1	DANCR	ENSG00000226950.6	Whole Blood	A=0.79	G=0.21	0.113265	0.000115244
	rs6818178	rs7670068	chr4:53733984	0.830134	0.970229	DANCR	ENSG00000226950.6	Whole Blood	T=0.785	G=0.215	0.115689	7.23949e-05
cg00338735	rs7699960	rs73814886	chr4:53733251	0.928518	0.981377	DANCR	ENSG00000226950.6	Whole Blood	C=0.839	T=0.161	0.115689	7.23949e-05
	rs7699960	rs58577680	chr4:53734294	0.928518	0.981377	DANCR	ENSG00000226950.6	Whole Blood	C=0.839	T=0.161	0.137893	3.02454e-06
	rs7699960	rs7699960	chr4:53735661	1	1	DANCR	ENSG00000226950.6	Whole Blood	C=0.844	A=0.156	0.110697	0.000161764
cg09408571	rs12565245	rs6700044	chr1:100991379	0.833369	0.949239	CDC14A	ENSG00000079335.18	Whole Blood	C=0.48	T=0.52	-0.130228	5.3637e-12
	rs12565245	rs6702766	chr1:100997635	0.886691	0.960199	CDC14A	ENSG00000079335.18	Whole Blood	C=0.51	T=0.49	-0.142486	2.74209e-13
	rs12565245	rs12407689	chr1:100999585	0.877714	0.96	CDC14A	ENSG00000079335.18	Whole Blood	C=0.488	G=0.512	-0.1365	2.32879e-12
	rs12565245	rs6688166	chr1:101000717	0.896095	0.97	CDC14A	ENSG00000079335.18	Whole Blood	G=0.488	C=0.512	-0.1365	2.32879e-12
	rs12565245	rs6688364	chr1:101000874	0.896095	0.97	CDC14A	ENSG00000079335.18	Whole Blood	G=0.488	A=0.512	-0.1365	2.32879e-12
	rs12565245	rs2030048	chr1:101006577	0.990291	1	CDC14A	ENSG00000079335.18	Whole Blood	A=0.498	G=0.502	-0.128273	3.45159e-11
	rs12565245	rs12565245	chr1:101019326	1	1	CDC14A	ENSG00000079335.18	Whole Blood	T=0.5	G=0.5	-0.127709	4.14704e-11
	rs12565245	rs1855797	chr1:101027126	1	1	CDC14A	ENSG00000079335.18	Whole Blood	A=0.5	G=0.5	-0.1272	3.3019e-11
	rs12565245	rs1335753	chr1:101027157	1	1	CDC14A	ENSG00000079335.18	Whole Blood	G=0.5	T=0.5	-0.131711	9.26763e-12
cg00267286	rs17138777	rs74743943	chr10:16567802	0.9578	0.978672	C1QL3	ENSG00000165985.9	Whole Blood	A=0.868	G=0.132	-0.509208	1.27472e-05
	rs17138777	rs17138777	chr10:16574358	1	1	C1QL3	ENSG00000165985.9	Whole Blood	A=0.868	C=0.132	-0.508711	2.47634e-05
TRAITS
CpG probe	Query	GWAS Trait	RS Number	Position (GRCh37)	Alleles	R2	D'	Risk Allele	Effect Size (95% CI)	Beta or OR	P-value
cg21934190	rs36092215	Lung function (FEV1/FVC)	rs60772015	chr8:142364164	A=0.02, G=0.98	0.886678	1	NR	NA	NA	3e-08
	rs36092215	Height	rs10101616	chr8:142373525	A=0.027, G=0.973	0.814101	1	0.0419	0.015	0.012-0.018	3e-20
	rs36092215	Medication use for hypertension (number of purchases)	rs62522490	chr8:142406107	C=0.022, G=0.978	0.597205	0.77279	NR	0.023169	0.017-0.03	5e-12
cg26039662	rs11080341	Response to antidepressants (non-treatment-resistant vs treatment-resistant depression)	rs938298	chr17:33687416	C=0.605, T=0.395	0.387619	0.766571	NR	0.872	NA	3e-06
cg07382842	rs172520	Glycolithocholate sulfate levels in elite athletes	rs3476	chr6:18225173	C=0.759, T=0.241	0.237053	1	NR	0.350473	0.21-0.49	1e-06
	rs172520	PR interval	rs214502	chr6:18227546	A=0.324, C=0.676	0.357554	1	0.592	0.4234	0.29-0.56	5e-10
	rs172520	PR interval	rs214502	chr6:18227546	A=0.324, C=0.676	0.357554	1	0.58	0.42	0.28-0.56	1e-10
cg20761187	rs608838	High myopia	rs517437	chr11:133876804	A=0.51, C=0.49	0.658686	0.873437	NR	0.13857	0.084-0.193	5e-07
	rs608838	Schizophrenia	rs11223668	chr11:133906264	A=0.078, C=0.922	0.101951	1	0.747	1.04582	1.03-1.06	4e-07
cg02586212	rs1323298	Hair color	rs3011685	chr1:192524993	C=0.068, T=0.932	0.961768	1	NR	NA	NA	3e-21
	rs1323298	Celiac disease	rs2816316	chr1:192536813	A=0.927, C=0.073	0.82301	0.960039	0.84	1.25	1.19-1.32	2e-17
	rs1323298	Celiac disease	rs2816316	chr1:192536813	A=0.927, C=0.073	0.82301	0.960039	NR	1.39	1.26-1.53	3e-11
	rs1323298	Systemic lupus erythematosus (MTAG)	rs2816316	chr1:192536813	A=0.927, C=0.073	0.82301	0.960039	NR	0.082	0.063-0.101	2e-16
	rs1323298	Type 1 diabetes	rs2816313	chr1:192539337	A=0.898, G=0.102	0.61768	1	0.719	1.09	NA	5e-09
	rs1323298	Type 1 diabetes	rs2816313	chr1:192539337	A=0.898, G=0.102	0.61768	1	0.719	1.09	NA	5e-09
	rs1323298	Diffuse large B-cell lymphoma or multiple sclerosis	rs1323292	chr1:192541021	A=0.924, G=0.076	0.861871	1	NR	1.11111	NA	5e-08
	rs1323298	Marginal zone lymphoma or multiple sclerosis	rs1323292	chr1:192541021	A=0.924, G=0.076	0.861871	1	NR	1.12271	NA	2e-08
	rs1323298	Multiple sclerosis	rs1323292	chr1:192541021	A=0.924, G=0.076	0.861871	1	NR	1.12	1.1-1.14	2e-08
	rs1323298	Multiple sclerosis	rs1323292	chr1:192541021	A=0.924, G=0.076	0.861871	1	NR	1.1625	NA	4e-33
	rs1323298	Multiple sclerosis	rs1359062	chr1:192541472	C=0.076, G=0.924	0.861871	1	0.83	1.15	NA	5e-20
	rs1323298	Celiac disease	rs1359062	chr1:192541472	C=0.076, G=0.924	0.861871	1	NR	1.32645	NA	4e-30
	rs1323298	Celiac disease	rs1359062	chr1:192541472	C=0.076, G=0.924	0.861871	1	0.82	1.2987	NA	3e-25
	rs1323298	Systemic lupus erythematosus	rs1547624	chr1:192543837	A=0.078, T=0.922	0.832735	1	NR	1.13	1.08-1.18	2e-07
	rs1323298	Systemic lupus erythematosus	rs1547624	chr1:192543837	A=0.078, T=0.922	0.832735	1	NR	1.172	1.12-1.23	5e-08
	rs1323298	Systemic lupus erythematosus	rs2984920	chr1:192544795	A=0.076, G=0.924	0.794191	0.959934	NR	1.16279	1.09-1.23	2e-06
	rs1323298	Multiple sclerosis	rs7535818	chr1:192545099	A=0.876, G=0.124	0.496237	1	NR	1.31579	NA	2e-15
cg02586212	rs2816316	Hair color	rs3011685	chr1:192524993	C=0.068, T=0.932	0.858272	0.961466	NR	NA	NA	3e-21
	rs2816316	Celiac disease	rs2816316	chr1:192536813	A=0.927, C=0.073	1	1	0.84	1.25	1.19-1.32	2e-17
	rs2816316	Celiac disease	rs2816316	chr1:192536813	A=0.927, C=0.073	1	1	NR	1.39	1.26-1.53	3e-11
	rs2816316	Systemic lupus erythematosus (MTAG)	rs2816316	chr1:192536813	A=0.927, C=0.073	1	1	NR	0.082	0.063-0.101	2e-16
	rs2816316	Type 1 diabetes	rs2816313	chr1:192539337	A=0.898, G=0.102	0.691729	1	0.719	1.09	NA	5e-09
	rs2816316	Type 1 diabetes	rs2816313	chr1:192539337	A=0.898, G=0.102	0.691729	1	0.719	1.09	NA	5e-09
	rs2816316	Diffuse large B-cell lymphoma or multiple sclerosis	rs1323292	chr1:192541021	A=0.924, G=0.076	0.965195	1	NR	1.11111	NA	5e-08
	rs2816316	Marginal zone lymphoma or multiple sclerosis	rs1323292	chr1:192541021	A=0.924, G=0.076	0.965195	1	NR	1.12271	NA	2e-08
	rs2816316	Multiple sclerosis	rs1323292	chr1:192541021	A=0.924, G=0.076	0.965195	1	NR	1.12	1.1-1.14	2e-08
	rs2816316	Multiple sclerosis	rs1323292	chr1:192541021	A=0.924, G=0.076	0.965195	1	NR	1.1625	NA	4e-33
	rs2816316	Multiple sclerosis	rs1359062	chr1:192541472	C=0.076, G=0.924	0.965195	1	0.83	1.15	NA	5e-20
	rs2816316	Celiac disease	rs1359062	chr1:192541472	C=0.076, G=0.924	0.965195	1	NR	1.32645	NA	4e-30
	rs2816316	Celiac disease	rs1359062	chr1:192541472	C=0.076, G=0.924	0.965195	1	0.82	1.2987	NA	3e-25
	rs2816316	Systemic lupus erythematosus	rs1547624	chr1:192543837	A=0.078, T=0.922	0.932566	1	NR	1.13	1.08-1.18	2e-07
	rs2816316	Systemic lupus erythematosus	rs1547624	chr1:192543837	A=0.078, T=0.922	0.932566	1	NR	1.172	1.12-1.23	5e-08
	rs2816316	Systemic lupus erythematosus	rs2984920	chr1:192544795	A=0.076, G=0.924	0.965195	1	NR	1.16279	1.09-1.23	2e-06
	rs2816316	Multiple sclerosis	rs7535818	chr1:192545099	A=0.876, G=0.124	0.555728	1	NR	1.31579	NA	2e-15
cg02586212	rs1323292	Hair color	rs3011685	chr1:192524993	C=0.068, T=0.932	0.896132	1	NR	NA	NA	3e-21
	rs1323292	Celiac disease	rs2816316	chr1:192536813	A=0.927, C=0.073	0.965195	1	0.84	1.25	1.19-1.32	2e-17
	rs1323292	Celiac disease	rs2816316	chr1:192536813	A=0.927, C=0.073	0.965195	1	NR	1.39	1.26-1.53	3e-11
	rs1323292	Systemic lupus erythematosus (MTAG)	rs2816316	chr1:192536813	A=0.927, C=0.073	0.965195	1	NR	0.082	0.063-0.101	2e-16
	rs1323292	Type 1 diabetes	rs2816313	chr1:192539337	A=0.898, G=0.102	0.716673	1	0.719	1.09	NA	5e-09
	rs1323292	Type 1 diabetes	rs2816313	chr1:192539337	A=0.898, G=0.102	0.716673	1	0.719	1.09	NA	5e-09
	rs1323292	Diffuse large B-cell lymphoma or multiple sclerosis	rs1323292	chr1:192541021	A=0.924, G=0.076	1	1	NR	1.11111	NA	5e-08
	rs1323292	Marginal zone lymphoma or multiple sclerosis	rs1323292	chr1:192541021	A=0.924, G=0.076	1	1	NR	1.12271	NA	2e-08
	rs1323292	Multiple sclerosis	rs1323292	chr1:192541021	A=0.924, G=0.076	1	1	NR	1.12	1.1-1.14	2e-08
	rs1323292	Multiple sclerosis	rs1323292	chr1:192541021	A=0.924, G=0.076	1	1	NR	1.1625	NA	4e-33
	rs1323292	Multiple sclerosis	rs1359062	chr1:192541472	C=0.076, G=0.924	1	1	0.83	1.15	NA	5e-20
	rs1323292	Celiac disease	rs1359062	chr1:192541472	C=0.076, G=0.924	1	1	NR	1.32645	NA	4e-30
	rs1323292	Celiac disease	rs1359062	chr1:192541472	C=0.076, G=0.924	1	1	0.82	1.2987	NA	3e-25
	rs1323292	Systemic lupus erythematosus	rs1547624	chr1:192543837	A=0.078, T=0.922	0.966194	1	NR	1.13	1.08-1.18	2e-07
	rs1323292	Systemic lupus erythematosus	rs1547624	chr1:192543837	A=0.078, T=0.922	0.966194	1	NR	1.172	1.12-1.23	5e-08
	rs1323292	Systemic lupus erythematosus	rs2984920	chr1:192544795	A=0.076, G=0.924	0.931425	0.965103	NR	1.16279	1.09-1.23	2e-06
	rs1323292	Multiple sclerosis	rs7535818	chr1:192545099	A=0.876, G=0.124	0.575767	1	NR	1.31579	NA	2e-15
cg03759346	rs17289236	Primary biliary cholangitis	rs582537	chr3:159710098	A=0.437, C=0.563	0.113314	0.639458	0.7	1.33333	1.22-1.45	2e-11
	rs17289236	Systemic lupus erythematosus (MTAG)	rs583911	chr3:159710390	A=0.563, G=0.437	0.113314	0.639458	NR	0.042	0.027-0.057	5e-08
	rs17289236	Primary biliary cirrhosis	rs668998	chr3:159715551	A=0.563, G=0.437	0.120955	0.660666	0.43	1.26	1.17-1.36	5e-09
	rs17289236	Mouth ulcers	rs668998	chr3:159715551	A=0.563, G=0.437	0.120955	0.660666	0.571772	1.06309	1.05-1.08	7e-47
	rs17289236	Sjögren's syndrome	rs485497	chr3:159719132	A=0.49, G=0.51	0.110023	0.565598	0.48	1.3	1.16–1.46	1e-10
	rs17289236	Primary biliary cholangitis	rs6441286	chr3:159728878	G=0.42, T=0.58	0.258445	1	0.394	1.44	NA	8e-12
	rs17289236	Primary biliary cholangitis	rs6441286	chr3:159728878	G=0.42, T=0.58	0.258445	1	0.39	1.54	1.38-1.72	2e-14
	rs17289236	Primary biliary cirrhosis	rs9877910	chr3:159730819	C=0.576, T=0.424	0.263666	1	NR	1.47	1.34-1.60	1e-17
	rs17289236	Mouth ulcers	rs2914119	chr3:159744438	C=0.393, T=0.607	0.553083	1	0.8182	1.04433	1.03-1.05	6e-16
	rs76199938	Primary biliary cholangitis	rs582537	chr3:159710098	A=0.437, C=0.563	0.113314	0.639458	0.7	1.33333	1.22-1.45	2e-11
	rs76199938	Systemic lupus erythematosus (MTAG)	rs583911	chr3:159710390	A=0.563, G=0.437	0.113314	0.639458	NR	0.042	0.027-0.057	5e-08
	rs76199938	Primary biliary cirrhosis	rs668998	chr3:159715551	A=0.563, G=0.437	0.120955	0.660666	0.43	1.26	1.17-1.36	5e-09
	rs76199938	Mouth ulcers	rs668998	chr3:159715551	A=0.563, G=0.437	0.120955	0.660666	0.571772	1.06309	1.05-1.08	7e-47
	rs76199938	Sjögren's syndrome	rs485497	chr3:159719132	A=0.49, G=0.51	0.110023	0.565598	0.48	1.3	1.16–1.46	1e-10
	rs76199938	Primary biliary cholangitis	rs6441286	chr3:159728878	G=0.42, T=0.58	0.258445	1	0.394	1.44	NA	8e-12
	rs76199938	Primary biliary cholangitis	rs6441286	chr3:159728878	G=0.42, T=0.58	0.258445	1	0.39	1.54	1.38-1.72	2e-14
	rs76199938	Primary biliary cirrhosis	rs9877910	chr3:159730819	C=0.576, T=0.424	0.263666	1	NR	1.47	1.34-1.60	1e-17
	rs76199938	Mouth ulcers	rs2914119	chr3:159744438	C=0.393, T=0.607	0.553083	1	0.8182	1.04433	1.03-1.05	6e-16
cg03759346	rs17217081	Primary biliary cholangitis	rs6441286	chr3:159728878	G=0.42, T=0.58	0.247162	0.977929	0.394	1.44	NA	8e-12
	rs17217081	Primary biliary cholangitis	rs6441286	chr3:159728878	G=0.42, T=0.58	0.247162	0.977929	0.39	1.54	1.38-1.72	2e-14
	rs17217081	Primary biliary cirrhosis	rs9877910	chr3:159730819	C=0.576, T=0.424	0.252286	0.978182	NR	1.47	1.34-1.60	1e-17
	rs17217081	Mouth ulcers	rs2914119	chr3:159744438	C=0.393, T=0.607	0.536347	0.984754	0.8182	1.04433	1.03-1.05	6e-16
cg00338735	rs6818178	Cortical surface area (min-P)	rs145734812	chr4:53684282	A=0.705, G=0.295	0.340488	0.678236	NR	NA	NA	4e-09
	rs6818178	Brain morphology (min-P)	rs145734812	chr4:53684282	A=0.705, G=0.295	0.340488	0.678236	NR	NA	NA	1e-08
	rs6818178	Cortical surface area	rs6554054	chr4:53702875	A=0.19, G=0.81	0.708034	0.966413	0.1436	26.6712	18.67-34.67	6e-11
	rs6818178	Inferior parietal area (unadjusted for global measures)	rs6858566	chr4:53705576	C=0.871, T=0.129	0.455662	0.975285	NR	0.0485	0.028-0.069	2e-06
	rs6818178	Superior parietal area (unadjusted for global measures)	rs6858566	chr4:53705576	C=0.871, T=0.129	0.455662	0.975285	NR	0.065	0.045-0.085	2e-10
	rs6818178	Vertex-wise cortical thickness	rs62336790	chr4:53728000	C=0.31, T=0.69	0.517396	0.865579	0.24	11.06	NA	2e-28
	rs6818178	Brain morphology (MOSTest)	rs8287	chr4:53732586	C=0.312, T=0.688	0.476178	0.835125	NR	NA	NA	6e-21
	rs6818178	Vertical cup-disc ratio	rs8287	chr4:53732586	C=0.312, T=0.688	0.476178	0.835125	NR	0.0321	0.02-0.044	2e-10
	rs6818178	Brain morphology (MOSTest)	rs8287	chr4:53732586	C=0.312, T=0.688	0.476178	0.835125	NR	NA	NA	3e-30
	rs6818178	Cortical surface area (MOSTest)	rs7670068	chr4:53733984	G=0.215, T=0.785	0.830134	0.970229	NR	NA	NA	3e-18
	rs6818178	Cortical surface area	rs2200225	chr4:53738411	A=0.839, G=0.161	0.594766	0.980153	0.8376	23.0318	16.55-29.51	3e-12
	rs6818178	Left subiculum volume (head)	rs2200225	chr4:53738411	A=0.839, G=0.161	0.594766	0.980153	0.022493	0.0629222	0.042-0.084	9e-09
	rs6818178	Hippocampal subfield left CA1 volume (head)	rs2200225	chr4:53738411	A=0.839, G=0.161	0.594766	0.980153	0.022493	0.0629459	0.042-0.084	8e-09
	rs6818178	Cortical surface area	rs1047959	chr4:53739856	C=0.744, G=0.256	0.278816	0.556532	0.2452	NA	NA	1e-17
	rs6818178	Vertex-wise sulcal depth	rs1047959	chr4:53739856	C=0.744, G=0.256	0.278816	0.556532	0.26	14.78	NA	2e-49
	rs6818178	Vertex-wise cortical surface area	rs1047959	chr4:53739856	C=0.744, G=0.256	0.278816	0.556532	0.26	NA	NA	1e-12
	rs6818178	Vertex-wise sulcal depth	rs1047959	chr4:53739856	C=0.744, G=0.256	0.278816	0.556532	0.26	NA	NA	3e-07
	rs6818178	Vertex-wise cortical surface area	rs1047959	chr4:53739856	C=0.744, G=0.256	0.278816	0.556532	0.26	11.87	NA	2e-32
	rs6818178	Whole brain restricted directional diffusion (multivariate analysis)	rs59649036	chr4:53741175	C=0.307, T=0.693	0.471289	0.821403	NR	NA	NA	6e-17
cg00338735	rs7699960	Cortical surface area	rs6554054	chr4:53702875	A=0.19, G=0.81	0.441864	0.749153	0.1436	26.6712	18.67-34.67	6e-11
	rs7699960	Inferior parietal area (unadjusted for global measures)	rs6858566	chr4:53705576	C=0.871, T=0.129	0.331088	0.642273	NR	0.0485	0.028-0.069	2e-06
	rs7699960	Superior parietal area (unadjusted for global measures)	rs6858566	chr4:53705576	C=0.871, T=0.129	0.331088	0.642273	NR	0.065	0.045-0.085	2e-10
	rs7699960	Vertex-wise cortical thickness	rs62336790	chr4:53728000	C=0.31, T=0.69	0.39373	0.977363	0.24	11.06	NA	2e-28
	rs7699960	Brain morphology (MOSTest)	rs8287	chr4:53732586	C=0.312, T=0.688	0.38921	0.977283	NR	NA	NA	6e-21
	rs7699960	Vertical cup-disc ratio	rs8287	chr4:53732586	C=0.312, T=0.688	0.38921	0.977283	NR	0.0321	0.02-0.044	2e-10
	rs7699960	Brain morphology (MOSTest)	rs8287	chr4:53732586	C=0.312, T=0.688	0.38921	0.977283	NR	NA	NA	3e-30
	rs7699960	Cortical surface area (MOSTest)	rs7670068	chr4:53733984	G=0.215, T=0.785	0.650163	0.980105	NR	NA	NA	3e-18
	rs7699960	Cortical surface area	rs2200225	chr4:53738411	A=0.839, G=0.161	0.893613	0.962754	0.8376	23.0318	16.55-29.51	3e-12
	rs7699960	Left subiculum volume (head)	rs2200225	chr4:53738411	A=0.839, G=0.161	0.893613	0.962754	0.022493	0.0629222	0.042-0.084	9e-09
	rs7699960	Hippocampal subfield left CA1 volume (head)	rs2200225	chr4:53738411	A=0.839, G=0.161	0.893613	0.962754	0.022493	0.0629459	0.042-0.084	8e-09
	rs7699960	Cortical surface area	rs1047959	chr4:53739856	C=0.744, G=0.256	0.493103	0.957992	0.2452	NA	NA	1e-17
	rs7699960	Vertex-wise sulcal depth	rs1047959	chr4:53739856	C=0.744, G=0.256	0.493103	0.957992	0.26	14.78	NA	2e-49
	rs7699960	Vertex-wise cortical surface area	rs1047959	chr4:53739856	C=0.744, G=0.256	0.493103	0.957992	0.26	NA	NA	1e-12
	rs7699960	Vertex-wise sulcal depth	rs1047959	chr4:53739856	C=0.744, G=0.256	0.493103	0.957992	0.26	NA	NA	3e-07
	rs7699960	Vertex-wise cortical surface area	rs1047959	chr4:53739856	C=0.744, G=0.256	0.493103	0.957992	0.26	11.87	NA	2e-32
	rs7699960	Whole brain restricted directional diffusion (multivariate analysis)	rs59649036	chr4:53741175	C=0.307, T=0.693	0.380149	0.954886	NR	NA	NA	6e-17
	rs7699960	Optic nerve measurement (cup area)	rs2898681	chr4:53757000	A=0.202, G=0.798	0.235937	0.568998	NR	0.173	0.069-0.277	2e-06
	rs7699960	Body mass index	rs2898681	chr4:53757000	A=0.202, G=0.798	0.235937	0.568998	NR	0.0096	0.0063-0.0129	8e-09
cg09408571	rs12565245	Educational attainment	rs12028526	chr1:101013734	G=0.563, T=0.437	0.774892	1	0.5576	0.0071093	0.005-0.0092	2e-11
	rs12565245	Margarate (17:0) levels in elite athletes	rs2809789	chr1:101041054	A=0.627, C=0.373	0.360138	0.777778	NR	0.304525	0.18-0.43	2e-06
cg00302494	rs1921660	Naive CD8+ T cell %CD8+ T cell	rs1064086	chr2:237034061	A=0.373, G=0.627	0.318766	0.579609	0.32798	0.1062	0.068-0.144	5e-08
	rs1921660	Educational attainment (years of education)	rs72482130	chr2:237054356	C=0.239, T=0.761	0.257597	0.680636	0.8464	0.0141	0.01-0.018	5e-13
	rs1921660	Educational attainment (MTAG)	rs72482130	chr2:237054356	C=0.239, T=0.761	0.257597	0.680636	0.8464	0.0141	0.011-0.018	7e-15
	rs1921660	Household income (MTAG)	rs56221553	chr2:237056787	A=0.756, G=0.244	0.269538	0.687023	0.1649	0.0170896	0.012-0.022	3e-10
	rs1921660	Cognitive ability, years of educational attainment or schizophrenia (pleiotropy)	rs56236451	chr2:237056840	A=0.754, G=0.246	0.263349	0.674628	NR	0.0177603	0.012-0.023	7e-11
	rs1921660	Highest math class taken (MTAG)	rs60874983	chr2:237077180	G=0.739, T=0.261	0.487418	0.882999	0.1733	0.0161	0.012-0.02	2e-13
	rs1921660	Self-reported math ability (MTAG)	rs60874983	chr2:237077180	G=0.739, T=0.261	0.487418	0.882999	0.1734	0.0133	0.0086-0.018	2e-08
	rs1921660	Smoking initiation	rs68140214	chr2:237078557	A=0.239, G=0.761	0.556046	1	0.174	0.0102	0.008-0.0124	4e-19
	rs1921660	Smoking initiation	rs68140214	chr2:237078557	A=0.239, G=0.761	0.556046	1	0.174	0.0109	0.0089-0.0129	2e-26
	rs1921660	Educational attainment	rs68140214	chr2:237078557	A=0.239, G=0.761	0.556046	1	0.1743	0.0137907	0.011-0.017	2e-23
	rs1921660	Smoking initiation	rs6725848	chr2:237079100	C=0.239, G=0.761	0.556046	1	0.174	0.0109	0.0089-0.0129	2e-26
	rs1921660	Chronic widespread musculoskeletal pain	rs13429284	chr2:237102161	A=0.871, C=0.129	0.23269	0.940948	0.143	0.0639	0.036-0.092	6e-06
	rs1921660	Adolescent idiopathic scoliosis	rs2034669	chr2:237104029	A=0.873, C=0.127	0.227113	0.939812	NR	NA	NA	1e-21
	rs1921660	Educational attainment (college completion)	rs13401104	chr2:237105518	A=0.227, G=0.773	0.373962	0.848559	0.82	1.1	NA	5e-09
	rs1921660	Educational attainment	rs13401104	chr2:237105518	A=0.227, G=0.773	0.373962	0.848559	0.176	0.032	NA	3e-08
Cg22705746, cg26987645	rs10494841	fibromodulin levels	rs16851364	chr1:203318144	A=0.227, G=0.773	0.29022	0.741325	0.12	0.219	0.18-0.26	1e-29
	rs10494841	Serum levels of protein FMOD	rs4971252	chr1:203320408	C=0.773, G=0.227	0.29022	0.741325	0.08186	0.245683	0.18-0.31	4e-13
	rs10494841	Blood protein levels	rs4971253	chr1:203321414	A=0.222, G=0.778	0.263247	0.69621	0.921094	0.249651	0.16-0.34	3e-08
	rs10494841	Height	rs1891174	chr1:203323636	A=0.871, G=0.129	0.958238	1	0.0904	0.0147	0.012-0.017	6e-35

## Sheet: Table S21_trans-related eQTL-bl
Table S21:eQTL blood: Listed are all eQTLs related to response-related trans-DNA methylation quantitative trait loci
CpG probe id	Query	RS ID	Position	R2	D'	Gene Symbol	Gencode ID	Tissue	Non-effect Allele Freq	Effect Allele Freq	Effect Size	P-value
cg07796745	rs16975028	rs16975028	chr16:84997249	1	1	KIAA0513	ENSG00000135709.12	Whole Blood	G=0.883	A=0.117	0.199292	6.56773e-07
