# Supplementary material for: Methylome-wide and meQTL analysis helps to distinguish treatment response from non-response and pathogenesis markers in schizophrenia
Source: Front Psychiatry. 2024 Mar 7;15:1297760. doi: 10.3389/fpsyt.2024.1297760 (PMC10954811; doi:10.3389/fpsyt.2024.1297760)
Supplement: Supplementary file 21 [file Table_8.xlsx]

## Sheet: Expansion of title
Supplementary Table Legends
Table 22	Overlapping DMPs:List of previously reported DMPs overlapping with sites differentially methylated between responders and nonresponders
Reference	reference of the study used for comparison
Sample details	number of cases and controls in each study
Tissue	type of the sample used for analysing methylation
Overlapping DMPs	overlapping DMPs -hypomethylated in both studies(direction of methylation difference is same)
	overlapping DMPs -hypermethylated in both studies(direction of methylation difference is same)
	overlapping DMPs -hypermethylated in responders vs nonresponder and hypomethylated in scz vs control(direction of methylationchange reversed)
	overlapping DMPs -hypomethylated in responders vs nonresponder and hypermethylated in scz vs control (direction of methylation change reversed)

## Sheet: Table S22.overlapping_dmp
Table S22 Overlapping DMPs:List of previously reported differentially methylated probes overlapping with sites differentially methylated between responders and nonresponders
Reference	Sample details	Tissue	overlapping dmp -hypomethylated in both comparison(direction of methylation difference is same)	overlapping dmp -hypermethylated in both comparison(direction of methylation difference is same)	overlapping dmp -hypermethylated in responders vs nonresponder and hypomethylated in scz vs control(direction of methylationchange reversed)	overlapping dmp -hypomethylated in responders vs nonresponder and hypermethylated in scz vs control (direction of methylation change reversed)
Wockner, L.F et al,2014	scz=24 control=24	post-mortem human brain		cg00096536, cg00172603, cg00295794, cg00415665, cg00446123, cg00500498, cg00508975, cg01199952, cg02343736, cg02738677, cg04591034, cg04631458, cg05371578, cg05521474, cg05909891, cg06946543, cg07165167, cg07213780, cg07501233, cg07502829, cg07723921, cg07931391, cg08617160, cg08915038, cg09234454, cg09435861, cg09504452, cg09811393, cg09904497, cg10172432, cg10790429, cg11107669, cg11381792, cg1…	cg00063828, cg00398764, cg00663832, cg00960305, cg00992398, cg01444578, cg01626569, cg01744822, cg02129603, cg02205746, cg02347074, cg02573472, cg03437924, cg04052235, cg04477203, cg04555220, cg05671585, cg05981335, cg05989775, cg06563300, cg06616729, cg07122172, cg07673740, cg08130813, cg08480826, cg08552198, cg08598654, cg08782337, cg08872738, cg09114581, cg09192942, cg09234672, cg09461837, cg0…
Jaffe, A.E et al.,2016	scz =191, control=240	post-mortem human brain		cg05452345, cg19015909, cg22961623	cg00231521, cg01344808, cg02072366, cg02338757, cg02345991, cg02590972, cg02779944, cg02792792, cg02977157, cg03826317, cg04551155, cg04837104, cg04878152, cg05270344, cg05414479, cg05598064, cg05787556, cg06202228, cg07347137, cg07497911, cg07989514, cg08396677, cg08606911, cg08695336, cg08711858, cg08785274, cg09155145, cg10266386, cg10471794, cg10904715, cg11479165, cg12338097, cg13023210, cg1…
Van Eijk et al., 2014	scz =260, control=250	blood		cg00044245, cg00472814, cg00499822, cg00509670, cg00548268, cg00910067, cg01049530, cg01129459, cg01172899, cg01366407, cg01410472, cg01601573, cg01757745, cg01805282, cg01836044, cg02055963, cg02096633, cg02298570, cg02322989, cg02409351, cg02681442, cg02742971, cg02827112, cg02844545, cg02859934, cg02870945, cg02932669, cg03041841, cg03138668, cg03292388, cg03473518, cg03478689, cg03731616, cg0…	cg00620024, cg00653387, cg02104644, cg02212836, cg03349953, cg03860890, cg04517429, cg05846716, cg05998426, cg06469542, cg06618866, cg06637774, cg06708560, cg06827038, cg07123069, cg07448499, cg07621046, cg08209133, cg08445039, cg09220361, cg09492887, cg10149836, cg10298815, cg11930592, cg12163490, cg12265604, cg12391174, cg13435381, cg13603171, cg14106308, cg15133363, cg15736165, cg17457560, cg1…	cg01566170, cg07296772, cg16218424, cg18552413
kinoshita, M. et al., 2014	Scz=63,control=42	blood		cg01506766, cg08427575, cg13651908, cg15528052, cg16899892, cg17160382, cg17878878, cg20787173, cg22878622, cg27586581	cg01045622, cg02304945, cg02390103, cg03984733, cg04844971, cg04886642, cg05482956, cg05783854, cg06749715, cg07135446, cg07443217, cg07498275, cg08261094, cg08393828, cg08415838, cg08502703, cg08785274, cg10047740, cg10423910, cg10524033, cg10525488, cg10813610, cg11083188, cg11179308, cg11518184, cg12468478, cg12785122, cg13015710, cg13024368, cg13894748, cg14122300, cg14831174, cg16619425, cg1…
Montano et al,2016	scz=689 control= 645	blood	cg00417304	cg05006142, cg07979747, cg16111190, cg17879299, cg22887491, cg22996004, cg25767870, cg26687842	cg00066663, cg00390724, cg00812833, cg04535902, cg11621113, cg15943584, cg17368760, cg22964469	cg07328664
Hannon et al.,2016	discovery cohort scz=353 control=322 replication cohort scz=414 control=433 96 Monozygotic twin pairs	blood		cg00935993, cg01956717, cg05303208, cg07452799, cg08551248, cg09130043, cg09616795, cg10344369, cg11869499, cg13234415, cg14849855, cg14892058, cg16758800, cg20346726, cg21935292, cg24000860, cg25355213, cg25562664, cg26332061, cg27357316	cg00904966, cg09734033, cg13848990, cg14756265, cg17404760, cg27249554
