# Supplementary material for: Methylome-wide and meQTL analysis helps to distinguish treatment response from non-response and pathogenesis markers in schizophrenia
Source: Front Psychiatry. 2024 Mar 7;15:1297760. doi: 10.3389/fpsyt.2024.1297760 (PMC10954811; doi:10.3389/fpsyt.2024.1297760)
Supplement: Supplementary file 22 [file Table_9.xlsx]

## Sheet: Exapansion of title
Supplementary Table Legends
Table S23:	Correlation with brain methylation pattern:List of CpG probes positively and negatively correlated (percentile of mean spearman correlation >90%) with the methylation pattern of brain
Methylation status	Methylation status of the CpG sites
probe ID	Probe ID of the CpG sites
Associated gene	Gene associated with the CpG sites
CpG feature	Genomic region features of the CpG sites
positive correlation	Methylation pattern of the CpG sites positvely correlated with the brain methylation pattern
negative correlation	Methylation pattern of the CpG sites positvely correlated with the brain methylation pattern

## Sheet: Table S23.Correlation with brai
Table S23:Correlation with brain methylation pattern:List of CpG probes positively and negatively correlated (percentile of mean spearman correlation >90%) with the methylation pattern of brain
Methylation status	positive correlation			negative correlation
	probe ID	Associated gene	CpG feature	probe ID	Associated gene	CpG feature
Hypermethylation	cg04926766	C1orf65	promoter	cg16931969	ANK2	intragenic
	cg20415053	CATSPER4	intragenic	cg14434109	BRD3	intragenic
	cg10519437	CFL2	promoter	cg11813497	FRMD4A	promoter
	cg23691223	DAB1	intragenic	cg06889535	KIRREL3	intragenic
	cg03890691	DOC2A, DOC2A	intragenic, promoter	cg13410002	None	intergenic
	cg16867657	ELOVL2-AS1, ELOVL2-AS1, ELOVL2	intragenic, promoter, promoter	cg15236483	None	intergenic
	cg07608565	EPS8L1	intragenic	cg09662930	None	intergenic
	cg20325293	FIP1L1	intragenic	cg24790356	None	intergenic
	cg25980637	FLJ37453	intragenic	cg19966745	None	intergenic
	cg03149245	GALNT9	intragenic	cg27516302	OPRK1	intragenic
	cg06893288	GALNT9	intragenic	cg26224311	SEMA6D	promoter
	cg14384748	GALNT9	intragenic	cg19142181	SLC17A9	intragenic
	cg25813936	GNE	promoter
	cg12146151	ITGB4	promoter
	cg17420885	LOC339524	intragenic
	cg26213453	MFGE8	intragenic
	cg14728071	MLLT10	intragenic
	cg03168497	MYCBPAP	intragenic
	cg04631458	None	intergenic
	cg21978579	None	intergenic
	cg24428877	None	intergenic
	cg07920525	None	intergenic
	cg14844989	None	intergenic
	cg09263059	None	intergenic
	cg23942311	None	intergenic
	cg07524214	None	intergenic
	cg05661093	None	intergenic
	cg10811045	None	intergenic
	cg19544707	None	intergenic
	cg01266390	None	intergenic
	cg02477603	None	intergenic
	cg16726039	None	intergenic
	cg00947413	None	intergenic
	cg00861772	None	intergenic
	cg19232382	None	intergenic
	cg09826364	None	intergenic
	cg03340754	PCDHB4	intragenic
	cg26114452	PCDHGA8, PCDHGA1, PCDHGA2, PCDHGA3, PCDHGA4, PCDHGA5, PCDHGA6, PCDHGA7, PCDHGA8, PCDHGB1, PCDHGB2, PCDHGB3, PCDHGB4	intragenic, intragenic, intragenic, intragenic, intragenic, intragenic, intragenic, intragenic, intragenic, intragenic, intragenic, intragenic
	cg15000813	PDGFRL	intragenic
	cg17178900	PM20D1	intragenic
	cg14159672	PM20D1	promoter
	cg14893161	PM20D1	promoter
	cg11965913	PM20D1	promoter
	cg24503407	PM20D1	promoter
	cg07157834	PM20D1	promoter
	cg21784396	PRRT4	intragenic
	cg27307298	RNF207	intragenic
	cg19123916	SLC10A4	promoter
	cg21156276	SLC1A1	intragenic
	cg07869434	SULT2B1	intragenic
	cg01757745	TTC40	intragenic
	cg07959104	TUBGCP5	promoter
	cg13985784	TUSC1	intragenic
	cg09314196	ZNF492	promoter
	cg04234063	ZNF75A, TIGD7	intragenic, promoter
